# Supplementary material for: Comprehensive transcriptome profiling of Salvia miltiorrhiza for discovery of genes associated with the biosynthesis of tanshinones and phenolic acids
Source: Sci Rep. 2017 Sep 5;7:10554. doi: 10.1038/s41598-017-10215-2 (PMC5585387; doi:10.1038/s41598-017-10215-2)
Supplement: Supplementary file 2 — Supplementray Table S1 [file 41598_2017_10215_MOESM2_ESM.xlsx]

## Sheet: Title Page
Comprehensive transcriptome profiling of Salvia miltiorrhiza for discovery of genes associated with the biosynthesis of tanshinones and phenolic acids
Wei Zhou, Qiang Huang, Xiao Wu, Zewen Zhou, Mingquan Ding, Min Shi, Fenfen Huang, Shen Li, Yao Wang, Guoyin Kai

## Sheet: Table S1  MeJA-induced
Table S1 Summary of up-regulated genes in MeJA- and YE-induced dataset.
Type	All-UnigeneID	Log2FC	FDR	Style	Blast_Arabidopsis_Thaliana_AccID	Blast_Arabidopsis_Thaliana_Symbol	Blast_Arabidopsis_Thaliana_Description	Blast_Corn_AccID	Blast_Corn_Symbol	Blast_Corn_Description	Blast_Rice_AccID	Blast_Rice_Symbol	Blast_Rice_Description	Blast_Soybean_AccID	Blast_Soybean_Symbol	Blast_Soybean_Description
Smj-6hVSSmj-0h	SmiContig12240	1.34677	0.00190285	up	AT3G53340.1	NF-YB10	nuclear factor Y, subunit B10 \\ nuclear factor Y, subunit B10 (NF-YB10); FUNCTIONS IN: sequence-specific DNA binding transcription factor activity; INVOLVED IN: regulation of transcription, DNA-dependent; LOCATED IN: intracellular, nucleus; EXPRESSED IN: 25 plant structures; EXPRESSED DURING: 15 growth stages; CONTAINS InterPro DOMAIN/s: Transcription factor, CBFA/NFYB, DNA topoisomerase (InterP…	grmzm5g804893_t01	grmzm5g804893_t01	Null	LOC_Os05g38820.4	Os05g0463800	Similar to Nuclear transcription factor Y subunit B-3.	XR_420016.1	LOC100798667	nuclear transcription factor Y subunit B-8-like
Smj-6hVSSmj-0h	SmiContig9466	1.83488	6.00584e-08	up	AT5G02790.1	GSTL3	Glutathione S-transferase family protein \\ Glutathione transferase L3 (GSTL3); INVOLVED IN: response to cadmium ion; EXPRESSED IN: 24 plant structures; EXPRESSED DURING: 14 growth stages; CONTAINS InterPro DOMAIN/s: Thioredoxin fold (InterPro:IPR012335), Glutathione S-transferase, C-terminal (InterPro:IPR004046), Glutathione S-transferase, C-terminal-like (InterPro:IPR010987), Glutathione S-tran…	grmzm2g162486_t01	grmzm2g162486_t01	Null	LOC_Os03g17470.1	Os03g0283100	Similar to In2-1 protein.	XR_420015.1	LOC100793025	protein IN2-1 homolog B-like
Smj-6hVSSmj-0h	c19412_Sye-1h_g1_i2	1.4761	0.0449431	up	AT1G67195	MIR414	MIR414 (MICRORNA 414) \\ miRNA (MIR414) \\ MICRORNA 414 (MIR414); FUNCTIONS IN: molecular_function unknown; INVOLVED IN: biological_process unknown; LOCATED IN: cellular_component unknown; Has 29 Blast hits to 29 proteins in 16 species: Archae - 0; Bacteria - 0; Metazoa - 4; Fungi - 2; Plants - 16; Viruses - 4; Other Eukaryotes - 3 (source: NCBI BLink).	Null	Null	Null	Null	Null	Null	XR_419756.1	LOC100527519	uncharacterized LOC100527519
Smj-6hVSSmj-0h	SmiContig20215	1.4378	0.000478057	up	AT3G61220	AT3G61220	NAD(P)-binding Rossmann-fold superfamily protein \\ NAD(P)-binding Rossmann-fold superfamily protein; FUNCTIONS IN: oxidoreductase activity, (-)-menthol dehydrogenase activity, (+)-neomenthol dehydrogenase activity; INVOLVED IN: response to karrikin, defense response; LOCATED IN: plasma membrane; EXPRESSED IN: 23 plant structures; EXPRESSED DURING: 13 growth stages; CONTAINS InterPro DOMAIN/s: NA…	grmzm2g168953_t02	grmzm2g168953_t02	Null	LOC_Os04g45000	Os04g0532400	Similar to OSIGBa0125M19.13 protein.	XR_419698.1	LOC100778451	(+)-neomenthol dehydrogenase-like
Smj-1hVSSmj-0h	SmiContig6380	5.53854	0	up	AT5G02230	AT5G02230	Haloacid dehalogenase-like hydrolase (HAD) superfamily protein \\ Haloacid dehalogenase-like hydrolase (HAD) superfamily protein; FUNCTIONS IN: hydrolase activity, catalytic activity; INVOLVED IN: metabolic process; LOCATED IN: cellular_component unknown; EXPRESSED IN: 24 plant structures; EXPRESSED DURING: 15 growth stages; CONTAINS InterPro DOMAIN/s: Haloacid dehalogenase-like hydrolase (InterP…	grmzm2g151992_t01	grmzm2g151992_t01	Null	LOC_Os03g16670.1	Os03g0273800	HAD-superfamily hydrolase, subfamily IA, variant 3 domain containing protein.	XR_419585.1	LOC100777400	Uncharacterized protein
Smj-6hVSSmj-0h	SmiContig6380	2.65582	0	up	AT5G02230	AT5G02230	Haloacid dehalogenase-like hydrolase (HAD) superfamily protein \\ Haloacid dehalogenase-like hydrolase (HAD) superfamily protein; FUNCTIONS IN: hydrolase activity, catalytic activity; INVOLVED IN: metabolic process; LOCATED IN: cellular_component unknown; EXPRESSED IN: 24 plant structures; EXPRESSED DURING: 15 growth stages; CONTAINS InterPro DOMAIN/s: Haloacid dehalogenase-like hydrolase (InterP…	grmzm2g151992_t01	grmzm2g151992_t01	Null	LOC_Os03g16670.1	Os03g0273800	HAD-superfamily hydrolase, subfamily IA, variant 3 domain containing protein.	XR_419585.1	LOC100777400	Uncharacterized protein
Smj-6hVSSmj-0h	SmiContig26544	1.25099	0.00465638	up	AT3G26090.1	RGS1	G-protein coupled receptors;GTPase activators \\ Encodes AtRGS1, a putative membrane receptor for D-glucose. Also functions as a regulator of G-protein signaling. Has GTPase-accelerating activity. Regulates the activity of AtGPA1. Lines over-expressing the gene are more tolerant to dehydration and root elongation. These phenotypes are dependent on ABA. Nuclear localization of the protein is depen…	Null	Null	Null	Null	Null	Null	XR_419302.1	LOC100801487	uncharacterized LOC100801487
Smj-1hVSSmj-0h	c864_Smj-1h_g1_i1	5.54109	2.33147e-15	up	AT1G30100.1	NCED5	nine-cis-epoxycarotenoid dioxygenase 5 \\ Encodes 9-cis-epoxycarotenoid dioxygenase, a key enzyme in the biosynthesis of abscisic acid. The expression of this gene increases during the first 6h of imbibition. \\ nine-cis-epoxycarotenoid dioxygenase 5 (NCED5); CONTAINS InterPro DOMAIN/s: Carotenoid oxygenase (InterPro:IPR004294); BEST Arabidopsis thaliana protein match is: nine-cis-epoxycarotenoid…	grmzm2g014392_t01	grmzm2g014392_t01	Null	LOC_Os03g44380.1	Os03g0645900	Carotenoid oxygenase family protein.	XR_418624.1	LOC100814399	9-cis-epoxycarotenoid dioxygenase NCED1, chloroplastic-like
Smj-1hVSSmj-0h	SmiContig13547	2.29375	2.8405e-07	up	AT3G14770.1	AT3G14770	Nodulin MtN3 family protein \\ Nodulin MtN3 family protein; FUNCTIONS IN: molecular_function unknown; INVOLVED IN: biological_process unknown; LOCATED IN: endomembrane system, integral to membrane, membrane; EXPRESSED IN: 22 plant structures; EXPRESSED DURING: 13 growth stages; CONTAINS InterPro DOMAIN/s: MtN3/saliva-related transmembrane protein, conserved region (InterPro:IPR018169), RAG1-activ…	grmzm2g324903_t01	grmzm2g324903_t01	Null	LOC_Os01g36070.1	Os01g0541800	MtN3 and saliva related transmembrane protein family protein.	XR_418471.1	LOC100790469	Putative uncharacterized protein
Smj-1hVSSmj-0h	SmiContig13546	2.40442	1.59429e-10	up	AT3G14770.1	AT3G14770	Nodulin MtN3 family protein \\ Nodulin MtN3 family protein; FUNCTIONS IN: molecular_function unknown; INVOLVED IN: biological_process unknown; LOCATED IN: endomembrane system, integral to membrane, membrane; EXPRESSED IN: 22 plant structures; EXPRESSED DURING: 13 growth stages; CONTAINS InterPro DOMAIN/s: MtN3/saliva-related transmembrane protein, conserved region (InterPro:IPR018169), RAG1-activ…	grmzm2g324903_t01	grmzm2g324903_t01	Null	LOC_Os01g36070.1	Os01g0541800	MtN3 and saliva related transmembrane protein family protein.	XR_418471.1	LOC100790469	Putative uncharacterized protein
Smj-1hVSSmj-0h	c20599_Smj-1h_g1_i1	3.49406	6.55032e-15	up	AT3G14770.1	AT3G14770	Nodulin MtN3 family protein \\ Nodulin MtN3 family protein; FUNCTIONS IN: molecular_function unknown; INVOLVED IN: biological_process unknown; LOCATED IN: endomembrane system, integral to membrane, membrane; EXPRESSED IN: 22 plant structures; EXPRESSED DURING: 13 growth stages; CONTAINS InterPro DOMAIN/s: MtN3/saliva-related transmembrane protein, conserved region (InterPro:IPR018169), RAG1-activ…	grmzm2g324903_t01	grmzm2g324903_t01	Null	LOC_Os01g36070.1	Os01g0541800	MtN3 and saliva related transmembrane protein family protein.	XR_418471.1	LOC100790469	Putative uncharacterized protein
Smj-1hVSSmj-0h	c20599_Smj-1h_g1_i2	3.02487	1.20237e-13	up	AT3G14770.1	AT3G14770	Nodulin MtN3 family protein \\ Nodulin MtN3 family protein; FUNCTIONS IN: molecular_function unknown; INVOLVED IN: biological_process unknown; LOCATED IN: endomembrane system, integral to membrane, membrane; EXPRESSED IN: 22 plant structures; EXPRESSED DURING: 13 growth stages; CONTAINS InterPro DOMAIN/s: MtN3/saliva-related transmembrane protein, conserved region (InterPro:IPR018169), RAG1-activ…	grmzm2g324903_t01	grmzm2g324903_t01	Null	LOC_Os01g36070.1	Os01g0541800	MtN3 and saliva related transmembrane protein family protein.	XR_418471.1	LOC100790469	Putative uncharacterized protein
Smj-6hVSSmj-0h	SmiContig13546	1.60734	0.00078887	up	AT3G14770.1	AT3G14770	Nodulin MtN3 family protein \\ Nodulin MtN3 family protein; FUNCTIONS IN: molecular_function unknown; INVOLVED IN: biological_process unknown; LOCATED IN: endomembrane system, integral to membrane, membrane; EXPRESSED IN: 22 plant structures; EXPRESSED DURING: 13 growth stages; CONTAINS InterPro DOMAIN/s: MtN3/saliva-related transmembrane protein, conserved region (InterPro:IPR018169), RAG1-activ…	grmzm2g324903_t01	grmzm2g324903_t01	Null	LOC_Os01g36070.1	Os01g0541800	MtN3 and saliva related transmembrane protein family protein.	XR_418471.1	LOC100790469	Putative uncharacterized protein
Smj-6hVSSmj-0h	c20599_Smj-1h_g1_i1	2.68081	2.92132e-07	up	AT3G14770.1	AT3G14770	Nodulin MtN3 family protein \\ Nodulin MtN3 family protein; FUNCTIONS IN: molecular_function unknown; INVOLVED IN: biological_process unknown; LOCATED IN: endomembrane system, integral to membrane, membrane; EXPRESSED IN: 22 plant structures; EXPRESSED DURING: 13 growth stages; CONTAINS InterPro DOMAIN/s: MtN3/saliva-related transmembrane protein, conserved region (InterPro:IPR018169), RAG1-activ…	grmzm2g324903_t01	grmzm2g324903_t01	Null	LOC_Os01g36070.1	Os01g0541800	MtN3 and saliva related transmembrane protein family protein.	XR_418471.1	LOC100790469	Putative uncharacterized protein
Smj-6hVSSmj-0h	c20599_Smj-1h_g1_i2	2.00992	9.15725e-05	up	AT3G14770.1	AT3G14770	Nodulin MtN3 family protein \\ Nodulin MtN3 family protein; FUNCTIONS IN: molecular_function unknown; INVOLVED IN: biological_process unknown; LOCATED IN: endomembrane system, integral to membrane, membrane; EXPRESSED IN: 22 plant structures; EXPRESSED DURING: 13 growth stages; CONTAINS InterPro DOMAIN/s: MtN3/saliva-related transmembrane protein, conserved region (InterPro:IPR018169), RAG1-activ…	grmzm2g324903_t01	grmzm2g324903_t01	Null	LOC_Os01g36070.1	Os01g0541800	MtN3 and saliva related transmembrane protein family protein.	XR_418471.1	LOC100790469	Putative uncharacterized protein
Smj-6hVSSmj-0h	c11366_Smj-6h_g1_i1	2.68846	9.43103e-05	up	AT3G60130	BGLU16	beta glucosidase 16 \\ beta glucosidase 16 (BGLU16); FUNCTIONS IN: cation binding, hydrolase activity, hydrolyzing O-glycosyl compounds, catalytic activity; INVOLVED IN: carbohydrate metabolic process; EXPRESSED IN: 23 plant structures; EXPRESSED DURING: 13 growth stages; CONTAINS InterPro DOMAIN/s: Glycoside hydrolase, family 1 (InterPro:IPR001360), Glycoside hydrolase, family 1, active site (In…	NM_001174648	gpm205	hypothetical protein LOC100381862 (LOC100381862), mRNA	LOC_Os01g67220	Os01g0897600	Glycoside hydrolase, family 1 protein.	XR_418255.1	LOC100812431	beta-glucosidase 11-like
Smj-1hVSSmj-0h	c2677_Sye-1h_g1_i1	2.16342	0.0407125	up	AT3G51620	AT3G51620	PAP/OAS1 substrate-binding domain superfamily \\ PAP/OAS1 substrate-binding domain superfamily; BEST Arabidopsis thaliana protein match is: nucleotidyltransferases (TAIR:AT3G61690.1); Has 270 Blast hits to 218 proteins in 57 species: Archae - 0; Bacteria - 2; Metazoa - 18; Fungi - 29; Plants - 185; Viruses - 0; Other Eukaryotes - 36 (source: NCBI BLink).	grmzm2g359105_t01	grmzm2g359105_t01	Null	LOC_Os12g18530.1	Os12g0283100	Nucleotidyltransferase domain containing protein.	XR_418179.1	LOC100816328	uncharacterized LOC100816328
Smj-6hVSSmj-0h	c31755_Smj-6h_g1_i1	3.45713	0.0140618	up	AT2G30370	CHAL	allergen-related \\ Encodes a small, potentially secreted protein that acts as an inhibitor of stomatal production though likely not through direct interaction with the TMM receptor. It is homologous to known stomatal regulators EPF1 and EPF2. \\ CHALLAH (CHAL); BEST Arabidopsis thaliana protein match is: unknown protein (TAIR:AT4G14723.1); Has 273 Blast hits to 271 proteins in 19 species: Archae…	grmzm2g125037_t02	grmzm2g125037_t02	Null	LOC_Os01g60900.1	LOC_Os01g60900.1	Hypothetical conserved gene.	XR_418175.1	LOC100815621	EPIDERMAL PATTERNING FACTOR-like protein 6-like
Smj-6hVSSmj-0h	SmiContig9009	2.549	0	up	AT4G35160.1	AT4G35160	O-methyltransferase family protein \\ O-methyltransferase family protein; FUNCTIONS IN: methyltransferase activity, O-methyltransferase activity, protein dimerization activity; LOCATED IN: cytosol; CONTAINS InterPro DOMAIN/s: Winged helix-turn-helix transcription repressor DNA-binding (InterPro:IPR011991), Plant methyltransferase dimerisation (InterPro:IPR012967), O-methyltransferase, family 2 (I…	Zm.98683	Zm.98683	Transcribed locus, moderately similar to XP_002441372.1 hypothetical protein SORBIDRAFT_09g025510 [Sorghum bicolor]	LOC_Os08g35310.1	Os08g0454500	Similar to Flavonoid 7-O-methyltransferase.	XR_418172.1	LOC100808134	Uncharacterized protein
Smj-1hVSSmj-0h	SmiContig10322	2.09446	6.68817e-10	up	AT5G12010.1	AT5G12010	unknown protein; INVOLVED IN: response to salt stress; LOCATED IN: chloroplast, plasma membrane, membrane; EXPRESSED IN: 23 plant structures; EXPRESSED DURING: 13 growth stages; BEST Arabidopsis thaliana protein match is: unknown protein (TAIR:AT4G29780.1); Has 1807 Blast hits to 1807 proteins in 277 species: Archae - 0; Bacteria - 0; Metazoa - 736; Fungi - 347; Plants - 385; Viruses - 0; Other E…	grmzm2g037015_t01	grmzm2g037015_t01	Null	LOC_Os01g40070.1	Os01g0582600	Phospholipase A2, active site domain containing protein.	XR_417959.1	LOC100804219	uncharacterized LOC100804219
Smj-6hVSSmj-0h	SmiContig10322	1.44483	0.000588281	up	AT5G12010.1	AT5G12010	unknown protein; INVOLVED IN: response to salt stress; LOCATED IN: chloroplast, plasma membrane, membrane; EXPRESSED IN: 23 plant structures; EXPRESSED DURING: 13 growth stages; BEST Arabidopsis thaliana protein match is: unknown protein (TAIR:AT4G29780.1); Has 1807 Blast hits to 1807 proteins in 277 species: Archae - 0; Bacteria - 0; Metazoa - 736; Fungi - 347; Plants - 385; Viruses - 0; Other E…	grmzm2g037015_t01	grmzm2g037015_t01	Null	LOC_Os01g40070.1	Os01g0582600	Phospholipase A2, active site domain containing protein.	XR_417959.1	LOC100804219	uncharacterized LOC100804219
Smj-1hVSSmj-0h	c12583_Smj-1h_g1_i2	2.73373	0.0175303	up	AT4G33200	XI-I	myosin, putative \\ member of Myosin-like proteins \\ XI-I; FUNCTIONS IN: motor activity; INVOLVED IN: actin filament-based movement; LOCATED IN: myosin complex; EXPRESSED IN: 24 plant structures; EXPRESSED DURING: 15 growth stages; CONTAINS InterPro DOMAIN/s: Dil domain (InterPro:IPR018444), Dilute (InterPro:IPR002710), ATPase, AAA+ type, core (InterPro:IPR003593), Myosin, N-terminal, SH3-like (…	grmzm2g449909_t03	grmzm2g449909_t03	Null	LOC_Os10g25565.1	LOC_Os10g25565.1	Similar to predicted protein.	XR_417934.1	LOC100790815	myosin-H heavy chain-like
Smj-6hVSSmj-0h	SmiContig18454	1.50343	0.000639127	up	AT4G37750.1	ANT	Integrase-type DNA-binding superfamily protein \\ ANT is required for control of cell proliferation and encodes a putative transcriptional regulator similar to AP2. Loss of function alleles have reduced fertility, abnormal ovules and abnormal lateral organs. Expressed specifically in the chalaza and in floral organ primordia. \\ AINTEGUMENTA (ANT); CONTAINS InterPro DOMAIN/s: DNA-binding, integra…	grmzm2g028151_t01	grmzm2g028151_t01	Null	LOC_Os03g56050.1	Os03g0770700	Hypothetical conserved gene.	XR_417921.1	LOC100808138	AP2-like ethylene-responsive transcription factor ANT-like
Smj-1hVSSmj-0h	SmiContig13747	1.73811	3.81285e-05	up	Null	Null	Null	grmzm2g039477_t01	grmzm2g039477_t01	Null	LOC_Os04g56309.1	Os04g0658200	Similar to OSIGBa0132E09-OSIGBa0108L24.3 protein.	XR_417799.1	LOC100804925	uncharacterized LOC100804925
Smj-1hVSSmj-0h	SmiContig13746	1.82781	3.97637e-06	up	Null	Null	Null	grmzm2g039477_t01	grmzm2g039477_t01	Null	LOC_Os04g56309.1	Os04g0658200	Similar to OSIGBa0132E09-OSIGBa0108L24.3 protein.	XR_417799.1	LOC100804925	uncharacterized LOC100804925
Smj-6hVSSmj-0h	SmiContig13747	2.10008	1.14656e-07	up	Null	Null	Null	grmzm2g039477_t01	grmzm2g039477_t01	Null	LOC_Os04g56309.1	Os04g0658200	Similar to OSIGBa0132E09-OSIGBa0108L24.3 protein.	XR_417799.1	LOC100804925	uncharacterized LOC100804925
Smj-6hVSSmj-0h	SmiContig13746	1.5632	0.000543766	up	Null	Null	Null	grmzm2g039477_t01	grmzm2g039477_t01	Null	LOC_Os04g56309.1	Os04g0658200	Similar to OSIGBa0132E09-OSIGBa0108L24.3 protein.	XR_417799.1	LOC100804925	uncharacterized LOC100804925
Smj-1hVSSmj-0h	c5993_Smj-1h_g1_i1	4.97077	2.39648e-05	up	Null	Null	Null	grmzm2g464464_t01	grmzm2g464464_t01	Null	LOC_Os01g11414	Os01g0212400	EF-Hand type domain containing protein.	XR_417706.1	LOC100798009	uncharacterized LOC100798009
Smj-6hVSSmj-0h	c5993_Smj-1h_g1_i1	4.68846	0.000443983	up	Null	Null	Null	grmzm2g464464_t01	grmzm2g464464_t01	Null	LOC_Os01g11414	Os01g0212400	EF-Hand type domain containing protein.	XR_417706.1	LOC100798009	uncharacterized LOC100798009
Smj-1hVSSmj-0h	SmiContig14628	1.25395	0.024604	up	AT4G03550.1	GSL05	glucan synthase-like 5 \\ Encodes a callose synthase that is required for wound and papillary callose formation in response to fungal pathogens Erysiphe and Blumeria. Mutants are resistant to P. parasitica and exhibit an exaggerated PR1 response.Contributes to PAMP-induced basal defense. \\ glucan synthase-like 5 (GSL05); FUNCTIONS IN: transferase activity, transferring glycosyl groups, 1,3-beta-…	grmzm2g022856_t01	grmzm2g022856_t01	Null	LOC_Os01g55040.1	Os01g0754200	Glycosyl transferase, family 48 protein.	XR_417683.1	LOC100786527	callose synthase 11-like
Smj-6hVSSmj-0h	SmiContig14628	1.26115	0.0288889	up	AT4G03550.1	GSL05	glucan synthase-like 5 \\ Encodes a callose synthase that is required for wound and papillary callose formation in response to fungal pathogens Erysiphe and Blumeria. Mutants are resistant to P. parasitica and exhibit an exaggerated PR1 response.Contributes to PAMP-induced basal defense. \\ glucan synthase-like 5 (GSL05); FUNCTIONS IN: transferase activity, transferring glycosyl groups, 1,3-beta-…	grmzm2g022856_t01	grmzm2g022856_t01	Null	LOC_Os01g55040.1	Os01g0754200	Glycosyl transferase, family 48 protein.	XR_417683.1	LOC100786527	callose synthase 11-like
Smj-1hVSSmj-0h	SmiContig11195	2.818	2.34545e-10	up	AT3G14770.1	AT3G14770	Nodulin MtN3 family protein \\ Nodulin MtN3 family protein; FUNCTIONS IN: molecular_function unknown; INVOLVED IN: biological_process unknown; LOCATED IN: endomembrane system, integral to membrane, membrane; EXPRESSED IN: 22 plant structures; EXPRESSED DURING: 13 growth stages; CONTAINS InterPro DOMAIN/s: MtN3/saliva-related transmembrane protein, conserved region (InterPro:IPR018169), RAG1-activ…	grmzm2g324903_t01	grmzm2g324903_t01	Null	LOC_Os01g36070.1	Os01g0541800	MtN3 and saliva related transmembrane protein family protein.	XR_417300.1	LOC100776187	Putative uncharacterized protein
Smj-6hVSSmj-0h	SmiContig11195	1.79417	0.00450163	up	AT3G14770.1	AT3G14770	Nodulin MtN3 family protein \\ Nodulin MtN3 family protein; FUNCTIONS IN: molecular_function unknown; INVOLVED IN: biological_process unknown; LOCATED IN: endomembrane system, integral to membrane, membrane; EXPRESSED IN: 22 plant structures; EXPRESSED DURING: 13 growth stages; CONTAINS InterPro DOMAIN/s: MtN3/saliva-related transmembrane protein, conserved region (InterPro:IPR018169), RAG1-activ…	grmzm2g324903_t01	grmzm2g324903_t01	Null	LOC_Os01g36070.1	Os01g0541800	MtN3 and saliva related transmembrane protein family protein.	XR_417300.1	LOC100776187	Putative uncharacterized protein
Smj-1hVSSmj-0h	SmiContig32911	1.30642	0.000362093	up	AT2G27230	LHW	transcription factor-related \\ Encodes a nuclear-localized transcriptional activator with weak sequence similarity to basic helix-loop-helix(bHLH)-domain proteins. It promotes the production of stele cells in root meristems and is required to establish and maintain the normal vascular cell number and pattern in primary and lateral roots. \\ LONESOME HIGHWAY (LHW); CONTAINS InterPro DOMAIN/s: Hel…	grmzm2g031656_t01	grmzm2g031656_t01	Null	LOC_Os11g06010.1	Os11g0158500	Basic helix-loop-helix dimerisation region bHLH domain containing protein.	XR_417259.1	LOC100787748	uncharacterized LOC100787748
Smj-1hVSSmj-0h	SmiContig8688	1.75825	0.00113084	up	F24C20.11	AT2G12430	transposable element gene \\ hAT-like transposase family (hobo/Ac/Tam3), has a 4.6e-33 P-value blast match to GB:CAA29005 ORFa of Maize Ac (hAT-element) (Zea mays)	grmzm2g121796_t01	grmzm2g121796_t01	Null	loc_os07g47800.1	loc_os07g47800.1	Null	XR_416915.1	LOC100781498	uncharacterized LOC100781498
Smj-6hVSSmj-0h	SmiContig8688	1.62957	0.00675957	up	F24C20.11	AT2G12430	transposable element gene \\ hAT-like transposase family (hobo/Ac/Tam3), has a 4.6e-33 P-value blast match to GB:CAA29005 ORFa of Maize Ac (hAT-element) (Zea mays)	grmzm2g121796_t01	grmzm2g121796_t01	Null	loc_os07g47800.1	loc_os07g47800.1	Null	XR_416915.1	LOC100781498	uncharacterized LOC100781498
Smj-6hVSSmj-0h	SmiContig31843	1.72017	0.00760017	up	F24C20.11	AT2G12430	transposable element gene \\ hAT-like transposase family (hobo/Ac/Tam3), has a 4.6e-33 P-value blast match to GB:CAA29005 ORFa of Maize Ac (hAT-element) (Zea mays)	grmzm2g121796_t01	grmzm2g121796_t01	Null	loc_os07g47800.1	loc_os07g47800.1	Null	XR_416915.1	LOC100781498	uncharacterized LOC100781498
Smj-1hVSSmj-0h	c21341_Smj-0h_g2_i1	2.34824	4.4631e-14	up	AT5G32470.1	AT5G32470	Haem oxygenase-like, multi-helical \\ Haem oxygenase-like, multi-helical; FUNCTIONS IN: molecular_function unknown; INVOLVED IN: biological_process unknown; LOCATED IN: mitochondrion; EXPRESSED IN: 23 plant structures; EXPRESSED DURING: 13 growth stages; CONTAINS InterPro DOMAIN/s: Haem oxygenase-like, multi-helical (InterPro:IPR016084), TENA/THI-4 protein/Coenzyme PQQ biosynthesis protein C (Int…	grmzm2g078283_t01	grmzm2g078283_t01	Null	LOC_Os08g45160.1	Os08g0566000	Haem oxygenase-like, multi-helical domain containing protein.	XR_416479.1	LOC100788250	uncharacterized LOC100788250
Smj-1hVSSmj-0h	c23947_Sye-1h_g1_i3	2.47491	2.33147e-15	up	AT5G32470.1	AT5G32470	Haem oxygenase-like, multi-helical \\ Haem oxygenase-like, multi-helical; FUNCTIONS IN: molecular_function unknown; INVOLVED IN: biological_process unknown; LOCATED IN: mitochondrion; EXPRESSED IN: 23 plant structures; EXPRESSED DURING: 13 growth stages; CONTAINS InterPro DOMAIN/s: Haem oxygenase-like, multi-helical (InterPro:IPR016084), TENA/THI-4 protein/Coenzyme PQQ biosynthesis protein C (Int…	grmzm2g078283_t01	grmzm2g078283_t01	Null	LOC_Os08g45160.1	Os08g0566000	Haem oxygenase-like, multi-helical domain containing protein.	XR_416479.1	LOC100788250	uncharacterized LOC100788250
Smj-1hVSSmj-0h	SmiContig31332	2.56109	0	up	AT5G32470.1	AT5G32470	Haem oxygenase-like, multi-helical \\ Haem oxygenase-like, multi-helical; FUNCTIONS IN: molecular_function unknown; INVOLVED IN: biological_process unknown; LOCATED IN: mitochondrion; EXPRESSED IN: 23 plant structures; EXPRESSED DURING: 13 growth stages; CONTAINS InterPro DOMAIN/s: Haem oxygenase-like, multi-helical (InterPro:IPR016084), TENA/THI-4 protein/Coenzyme PQQ biosynthesis protein C (Int…	grmzm2g078283_t01	grmzm2g078283_t01	Null	LOC_Os08g45160.1	Os08g0566000	Haem oxygenase-like, multi-helical domain containing protein.	XR_416479.1	LOC100788250	uncharacterized LOC100788250
Smj-1hVSSmj-0h	SmiContig12916	2.46542	2.33147e-15	up	AT5G32470.1	AT5G32470	Haem oxygenase-like, multi-helical \\ Haem oxygenase-like, multi-helical; FUNCTIONS IN: molecular_function unknown; INVOLVED IN: biological_process unknown; LOCATED IN: mitochondrion; EXPRESSED IN: 23 plant structures; EXPRESSED DURING: 13 growth stages; CONTAINS InterPro DOMAIN/s: Haem oxygenase-like, multi-helical (InterPro:IPR016084), TENA/THI-4 protein/Coenzyme PQQ biosynthesis protein C (Int…	grmzm2g078283_t01	grmzm2g078283_t01	Null	LOC_Os08g45160.1	Os08g0566000	Haem oxygenase-like, multi-helical domain containing protein.	XR_416479.1	LOC100788250	uncharacterized LOC100788250
Smj-1hVSSmj-0h	SmiContig15203	1.98082	0.00492039	up	AT5G51780.1	AT5G51780	basic helix-loop-helix (bHLH) DNA-binding superfamily protein \\ basic helix-loop-helix (bHLH) DNA-binding superfamily protein; FUNCTIONS IN: DNA binding, sequence-specific DNA binding transcription factor activity; INVOLVED IN: regulation of transcription; LOCATED IN: nucleus; CONTAINS InterPro DOMAIN/s: Helix-loop-helix DNA-binding domain (InterPro:IPR001092), Helix-loop-helix DNA-binding (Inte…	Null	Null	Null	Null	Null	Null	XR_416037.1	LOC100796473	transcription factor bHLH118-like
Smj-1hVSSmj-0h	c23323_Smj-6h_g1_i1	2.73373	0.0175303	up	AT1G30100.1	NCED5	nine-cis-epoxycarotenoid dioxygenase 5 \\ Encodes 9-cis-epoxycarotenoid dioxygenase, a key enzyme in the biosynthesis of abscisic acid. The expression of this gene increases during the first 6h of imbibition. \\ nine-cis-epoxycarotenoid dioxygenase 5 (NCED5); CONTAINS InterPro DOMAIN/s: Carotenoid oxygenase (InterPro:IPR004294); BEST Arabidopsis thaliana protein match is: nine-cis-epoxycarotenoid…	grmzm2g408158_t01	grmzm2g408158_t01	Null	LOC_Os03g44380.1	Os03g0645900	Carotenoid oxygenase family protein.	XR_415787.1	LOC100777166	9-cis-epoxycarotenoid dioxygenase NCED1, chloroplastic-like
Smj-6hVSSmj-0h	c23323_Smj-6h_g1_i1	2.84046	0.00795618	up	AT1G30100.1	NCED5	nine-cis-epoxycarotenoid dioxygenase 5 \\ Encodes 9-cis-epoxycarotenoid dioxygenase, a key enzyme in the biosynthesis of abscisic acid. The expression of this gene increases during the first 6h of imbibition. \\ nine-cis-epoxycarotenoid dioxygenase 5 (NCED5); CONTAINS InterPro DOMAIN/s: Carotenoid oxygenase (InterPro:IPR004294); BEST Arabidopsis thaliana protein match is: nine-cis-epoxycarotenoid…	grmzm2g408158_t01	grmzm2g408158_t01	Null	LOC_Os03g44380.1	Os03g0645900	Carotenoid oxygenase family protein.	XR_415787.1	LOC100777166	9-cis-epoxycarotenoid dioxygenase NCED1, chloroplastic-like
Smj-1hVSSmj-0h	c22889_Smj-1h_g3_i1	1.10223	0.0295621	up	AT1G22370	UGT85A5	UDP-glucosyl transferase 85A5 \\ UDP-glucosyl transferase 85A5 (UGT85A5); FUNCTIONS IN: transferase activity, transferring glycosyl groups, glucuronosyltransferase activity; INVOLVED IN: metabolic process; EXPRESSED IN: 15 plant structures; EXPRESSED DURING: 9 growth stages; CONTAINS InterPro DOMAIN/s: UDP-glucuronosyl/UDP-glucosyltransferase (InterPro:IPR002213); BEST Arabidopsis thaliana protei…	grmzm2g041699_t02	grmzm2g041699_t02	Null	LOC_Os02g51930.1	Os02g0755900	UDP-glucuronosyl/UDP-glucosyltransferase domain containing protein.	XR_415538.1	LOC100786063	UDP-glycosyltransferase 85A2-like
Smj-1hVSSmj-0h	c15189_Smj-1h_g1_i4	2.3801	1.14447e-10	up	AT2G21940	SK1	shikimate kinase 1 \\ shikimate kinase 1 (SK1); FUNCTIONS IN: shikimate kinase activity, ATP binding; EXPRESSED IN: 19 plant structures; EXPRESSED DURING: 10 growth stages; CONTAINS InterPro DOMAIN/s: Shikimate kinase (InterPro:IPR000623); BEST Arabidopsis thaliana protein match is: shikimate kinase 2 (TAIR:AT4G39540.2); Has 7831 Blast hits to 7831 proteins in 2412 species: Archae - 26; Bacteria …	grmzm2g004590_t02	grmzm2g004590_t02	Null	LOC_Os04g54800	Os04g0640600	Shikimate kinase.	XR_415483.1	LOC100784290	shikimate kinase, chloroplastic-like
Smj-6hVSSmj-0h	c15189_Smj-1h_g1_i4	2.44343	9.73754e-11	up	AT2G21940	SK1	shikimate kinase 1 \\ shikimate kinase 1 (SK1); FUNCTIONS IN: shikimate kinase activity, ATP binding; EXPRESSED IN: 19 plant structures; EXPRESSED DURING: 10 growth stages; CONTAINS InterPro DOMAIN/s: Shikimate kinase (InterPro:IPR000623); BEST Arabidopsis thaliana protein match is: shikimate kinase 2 (TAIR:AT4G39540.2); Has 7831 Blast hits to 7831 proteins in 2412 species: Archae - 26; Bacteria …	grmzm2g004590_t02	grmzm2g004590_t02	Null	LOC_Os04g54800	Os04g0640600	Shikimate kinase.	XR_415483.1	LOC100784290	shikimate kinase, chloroplastic-like
Smj-1hVSSmj-0h	SmiContig6667	1.70287	3.24973e-05	up	AT2G21940	SK1	shikimate kinase 1 \\ shikimate kinase 1 (SK1); FUNCTIONS IN: shikimate kinase activity, ATP binding; EXPRESSED IN: 19 plant structures; EXPRESSED DURING: 10 growth stages; CONTAINS InterPro DOMAIN/s: Shikimate kinase (InterPro:IPR000623); BEST Arabidopsis thaliana protein match is: shikimate kinase 2 (TAIR:AT4G39540.2); Has 7831 Blast hits to 7831 proteins in 2412 species: Archae - 26; Bacteria …	grmzm2g004590_t01	grmzm2g004590_t01	Null	LOC_Os04g54800	Os04g0640600	Shikimate kinase.	XR_415483.1	LOC100784290	shikimate kinase, chloroplastic-like
Smj-1hVSSmj-0h	c17014_Sye-12h_g1_i2	1.85238	3.61829e-06	up	AT2G21940	SK1	shikimate kinase 1 \\ shikimate kinase 1 (SK1); FUNCTIONS IN: shikimate kinase activity, ATP binding; EXPRESSED IN: 19 plant structures; EXPRESSED DURING: 10 growth stages; CONTAINS InterPro DOMAIN/s: Shikimate kinase (InterPro:IPR000623); BEST Arabidopsis thaliana protein match is: shikimate kinase 2 (TAIR:AT4G39540.2); Has 7831 Blast hits to 7831 proteins in 2412 species: Archae - 26; Bacteria …	grmzm2g004590_t01	grmzm2g004590_t01	Null	LOC_Os04g54800	Os04g0640600	Shikimate kinase.	XR_415483.1	LOC100784290	shikimate kinase, chloroplastic-like
Smj-1hVSSmj-0h	c17201_Smj-0h_g1_i5	1.56287	0.000289303	up	AT2G21940	SK1	shikimate kinase 1 \\ shikimate kinase 1 (SK1); FUNCTIONS IN: shikimate kinase activity, ATP binding; EXPRESSED IN: 19 plant structures; EXPRESSED DURING: 10 growth stages; CONTAINS InterPro DOMAIN/s: Shikimate kinase (InterPro:IPR000623); BEST Arabidopsis thaliana protein match is: shikimate kinase 2 (TAIR:AT4G39540.2); Has 7831 Blast hits to 7831 proteins in 2412 species: Archae - 26; Bacteria …	grmzm2g004590_t01	grmzm2g004590_t01	Null	LOC_Os04g54800	Os04g0640600	Shikimate kinase.	XR_415483.1	LOC100784290	shikimate kinase, chloroplastic-like
Smj-1hVSSmj-0h	c13941_Smj-6h_g1_i2	2.29561	4.085e-07	up	AT2G21940	SK1	shikimate kinase 1 \\ shikimate kinase 1 (SK1); FUNCTIONS IN: shikimate kinase activity, ATP binding; EXPRESSED IN: 19 plant structures; EXPRESSED DURING: 10 growth stages; CONTAINS InterPro DOMAIN/s: Shikimate kinase (InterPro:IPR000623); BEST Arabidopsis thaliana protein match is: shikimate kinase 2 (TAIR:AT4G39540.2); Has 7831 Blast hits to 7831 proteins in 2412 species: Archae - 26; Bacteria …	grmzm2g004590_t01	grmzm2g004590_t01	Null	LOC_Os04g54800	Os04g0640600	Shikimate kinase.	XR_415483.1	LOC100784290	shikimate kinase, chloroplastic-like
Smj-1hVSSmj-0h	c15189_Smj-1h_g1_i3	1.73811	3.81285e-05	up	AT2G21940	SK1	shikimate kinase 1 \\ shikimate kinase 1 (SK1); FUNCTIONS IN: shikimate kinase activity, ATP binding; EXPRESSED IN: 19 plant structures; EXPRESSED DURING: 10 growth stages; CONTAINS InterPro DOMAIN/s: Shikimate kinase (InterPro:IPR000623); BEST Arabidopsis thaliana protein match is: shikimate kinase 2 (TAIR:AT4G39540.2); Has 7831 Blast hits to 7831 proteins in 2412 species: Archae - 26; Bacteria …	grmzm2g004590_t01	grmzm2g004590_t01	Null	LOC_Os04g54800	Os04g0640600	Shikimate kinase.	XR_415483.1	LOC100784290	shikimate kinase, chloroplastic-like
Smj-6hVSSmj-0h	SmiContig6667	2.04287	1.36722e-07	up	AT2G21940	SK1	shikimate kinase 1 \\ shikimate kinase 1 (SK1); FUNCTIONS IN: shikimate kinase activity, ATP binding; EXPRESSED IN: 19 plant structures; EXPRESSED DURING: 10 growth stages; CONTAINS InterPro DOMAIN/s: Shikimate kinase (InterPro:IPR000623); BEST Arabidopsis thaliana protein match is: shikimate kinase 2 (TAIR:AT4G39540.2); Has 7831 Blast hits to 7831 proteins in 2412 species: Archae - 26; Bacteria …	grmzm2g004590_t01	grmzm2g004590_t01	Null	LOC_Os04g54800	Os04g0640600	Shikimate kinase.	XR_415483.1	LOC100784290	shikimate kinase, chloroplastic-like
Smj-6hVSSmj-0h	c17014_Sye-12h_g1_i2	2.36118	3.00025e-10	up	AT2G21940	SK1	shikimate kinase 1 \\ shikimate kinase 1 (SK1); FUNCTIONS IN: shikimate kinase activity, ATP binding; EXPRESSED IN: 19 plant structures; EXPRESSED DURING: 10 growth stages; CONTAINS InterPro DOMAIN/s: Shikimate kinase (InterPro:IPR000623); BEST Arabidopsis thaliana protein match is: shikimate kinase 2 (TAIR:AT4G39540.2); Has 7831 Blast hits to 7831 proteins in 2412 species: Archae - 26; Bacteria …	grmzm2g004590_t01	grmzm2g004590_t01	Null	LOC_Os04g54800	Os04g0640600	Shikimate kinase.	XR_415483.1	LOC100784290	shikimate kinase, chloroplastic-like
Smj-6hVSSmj-0h	c17201_Smj-0h_g1_i5	2.16902	9.29585e-09	up	AT2G21940	SK1	shikimate kinase 1 \\ shikimate kinase 1 (SK1); FUNCTIONS IN: shikimate kinase activity, ATP binding; EXPRESSED IN: 19 plant structures; EXPRESSED DURING: 10 growth stages; CONTAINS InterPro DOMAIN/s: Shikimate kinase (InterPro:IPR000623); BEST Arabidopsis thaliana protein match is: shikimate kinase 2 (TAIR:AT4G39540.2); Has 7831 Blast hits to 7831 proteins in 2412 species: Archae - 26; Bacteria …	grmzm2g004590_t01	grmzm2g004590_t01	Null	LOC_Os04g54800	Os04g0640600	Shikimate kinase.	XR_415483.1	LOC100784290	shikimate kinase, chloroplastic-like
Smj-6hVSSmj-0h	c13941_Smj-6h_g1_i2	2.32589	4.54055e-07	up	AT2G21940	SK1	shikimate kinase 1 \\ shikimate kinase 1 (SK1); FUNCTIONS IN: shikimate kinase activity, ATP binding; EXPRESSED IN: 19 plant structures; EXPRESSED DURING: 10 growth stages; CONTAINS InterPro DOMAIN/s: Shikimate kinase (InterPro:IPR000623); BEST Arabidopsis thaliana protein match is: shikimate kinase 2 (TAIR:AT4G39540.2); Has 7831 Blast hits to 7831 proteins in 2412 species: Archae - 26; Bacteria …	grmzm2g004590_t01	grmzm2g004590_t01	Null	LOC_Os04g54800	Os04g0640600	Shikimate kinase.	XR_415483.1	LOC100784290	shikimate kinase, chloroplastic-like
Smj-6hVSSmj-0h	c15189_Smj-1h_g1_i3	2.2555	4.94049e-09	up	AT2G21940	SK1	shikimate kinase 1 \\ shikimate kinase 1 (SK1); FUNCTIONS IN: shikimate kinase activity, ATP binding; EXPRESSED IN: 19 plant structures; EXPRESSED DURING: 10 growth stages; CONTAINS InterPro DOMAIN/s: Shikimate kinase (InterPro:IPR000623); BEST Arabidopsis thaliana protein match is: shikimate kinase 2 (TAIR:AT4G39540.2); Has 7831 Blast hits to 7831 proteins in 2412 species: Archae - 26; Bacteria …	grmzm2g004590_t01	grmzm2g004590_t01	Null	LOC_Os04g54800	Os04g0640600	Shikimate kinase.	XR_415483.1	LOC100784290	shikimate kinase, chloroplastic-like
Smj-6hVSSmj-0h	SmiContig25011	1.4042	0.0196701	up	AT1G02170.1	AMC1	metacaspase 1 \\ Metacaspase AtMCP1b. Arginine/lysine-specific cysteine protease activity. Induces apoptosis in yeast. Contains Pfam profile PF00656: ICE-like protease (caspase) p20 domain \\ metacaspase 1 (AMC1); FUNCTIONS IN: cysteine-type endopeptidase activity; INVOLVED IN: proteolysis, induction of apoptosis; LOCATED IN: chloroplast; EXPRESSED IN: 23 plant structures; EXPRESSED DURING: 15 gr…	grmzm2g155422_t01	grmzm2g155422_t01	Null	LOC_Os03g27210.1	Os03g0389400	Similar to LOL3.	XR_415406.1	LOC100796640	Uncharacterized protein
Smj-1hVSSmj-0h	c17619_Smj-1h_g1_i3	1.5321	0.0229951	up	AT4G11440.1	AT4G11440	Mitochondrial substrate carrier family protein \\ Mitochondrial substrate carrier family protein; FUNCTIONS IN: binding; INVOLVED IN: transport, mitochondrial transport, transmembrane transport; LOCATED IN: mitochondrial inner membrane, membrane; EXPRESSED IN: shoot apex, embryo, seed; EXPRESSED DURING: E expanded cotyledon stage, D bilateral stage; CONTAINS InterPro DOMAIN/s: Mitochondrial subst…	grmzm2g080842_t01	grmzm2g080842_t01	Null	LOC_Os02g44570	Os02g0665200	Mitochondrial substrate carrier family protein.	XR_415366.1	LOC100812271	Uncharacterized protein
Smj-6hVSSmj-0h	SmiContig24120	3.1815	0.000334744	up	AT4G04850	KEA3	K+ efflux antiporter 3 \\ member of Putative potassium transporter family \\ K+ efflux antiporter 3 (KEA3); FUNCTIONS IN: potassium:hydrogen antiporter activity, potassium ion transmembrane transporter activity; INVOLVED IN: potassium ion transport, cation transport, metabolic process, transmembrane transport; LOCATED IN: chloroplast; EXPRESSED IN: 21 plant structures; EXPRESSED DURING: 13 growth…	grmzm2g009715_t02	grmzm2g009715_t02	Null	LOC_Os12g42300.1	Os12g0617800	Cation/H exchanger domain containing protein.	XR_415254.1	LOC100798214	Uncharacterized protein
Smj-1hVSSmj-0h	c28513_Smj-6h_g1_i1	3.69897	2.26589e-05	up	AT1G24420.1	AT1G24420	HXXXD-type acyl-transferase family protein \\ HXXXD-type acyl-transferase family protein; FUNCTIONS IN: transferase activity, transferring acyl groups other than amino-acyl groups, transferase activity; INVOLVED IN: biological_process unknown; LOCATED IN: cellular_component unknown; EXPRESSED IN: hypocotyl, root; CONTAINS InterPro DOMAIN/s: Transferase (InterPro:IPR003480); BEST Arabidopsis thali…	Null	Null	Null	Null	Null	Null	XR_415015.1	LOC100815797	vinorine synthase-like
Smj-1hVSSmj-0h	c18629_Smj-1h_g1_i1	3.20436	1.38112e-09	up	AT4G15390.1	AT4G15390	HXXXD-type acyl-transferase family protein \\ HXXXD-type acyl-transferase family protein; FUNCTIONS IN: transferase activity, transferring acyl groups other than amino-acyl groups, transferase activity; INVOLVED IN: biological_process unknown; LOCATED IN: cellular_component unknown; EXPRESSED IN: hypocotyl, root; CONTAINS InterPro DOMAIN/s: Transferase (InterPro:IPR003480); BEST Arabidopsis thali…	Null	Null	Null	Null	Null	Null	XR_415015.1	LOC100815797	vinorine synthase-like
Smj-6hVSSmj-0h	SmiContig27569	1.18541	0.0174684	up	AT4G15390.1	AT4G15390	HXXXD-type acyl-transferase family protein \\ HXXXD-type acyl-transferase family protein; FUNCTIONS IN: transferase activity, transferring acyl groups other than amino-acyl groups, transferase activity; INVOLVED IN: biological_process unknown; LOCATED IN: cellular_component unknown; EXPRESSED IN: hypocotyl, root; CONTAINS InterPro DOMAIN/s: Transferase (InterPro:IPR003480); BEST Arabidopsis thali…	grmzm2g051005_t01	grmzm2g051005_t01	Null	LOC_Os08g10420.1	Os08g0205000	Transferase domain containing protein.	XR_415015.1	LOC100815797	vinorine synthase-like
Smj-1hVSSmj-0h	SmiContig7414	1.04837	0.0433732	up	AT1G24420.1	AT1G24420	HXXXD-type acyl-transferase family protein \\ HXXXD-type acyl-transferase family protein; FUNCTIONS IN: transferase activity, transferring acyl groups other than amino-acyl groups, transferase activity; INVOLVED IN: biological_process unknown; LOCATED IN: cellular_component unknown; EXPRESSED IN: hypocotyl, root; CONTAINS InterPro DOMAIN/s: Transferase (InterPro:IPR003480); BEST Arabidopsis thali…	grmzm2g156296_t01	grmzm2g156296_t01	Null	LOC_Os04g51980.1	Os04g0609300	Transferase family protein.	XR_415015.1	LOC100815797	vinorine synthase-like
Smj-1hVSSmj-0h	SmiContig5282	1.0686	0.0429795	up	F12A4.8	AT1G35390	transposable element gene \\ non-LTR retrotransposon family (LINE), has a 2.6e-43 P-value blast match to GB:AAA67727 reverse transcriptase (LINE-element) (Mus musculus)	grmzm2g133810_t01	grmzm2g133810_t01	Null	loc_os03g16310.1	loc_os03g16310.1	Null	XR_414977.1	LOC100799415	uncharacterized LOC100799415
Smj-6hVSSmj-0h	SmiContig11823	20	9.10383e-15	up	AT1G03630	POR C	protochlorophyllide oxidoreductase C \\ Encodes for a protein with protochlorophyllide oxidoreductase activity. The enzyme is NADPH- and light-dependent. \\ protochlorophyllide oxidoreductase C (POR C); FUNCTIONS IN: oxidoreductase activity, NADPH dehydrogenase activity, protochlorophyllide reductase activity; INVOLVED IN: chlorophyll biosynthetic process; LOCATED IN: chloroplast thylakoid membra…	grmzm2g073351_t01	grmzm2g073351_t01	Null	LOC_Os10g35370	Os10g0496900	Similar to Protochlorophyllide reductase B, chloroplastic.	XR_414896.1	LOC100804565	protochlorophyllide reductase, chloroplastic-like
Smj-1hVSSmj-0h	SmiContig12287	1.28001	0.00495113	up	AT5G65140	AT5G65140	Haloacid dehalogenase-like hydrolase (HAD) superfamily protein \\ Haloacid dehalogenase-like hydrolase (HAD) superfamily protein; FUNCTIONS IN: catalytic activity, trehalose-phosphatase activity; INVOLVED IN: response to cadmium ion, trehalose biosynthetic process; EXPRESSED IN: 21 plant structures; EXPRESSED DURING: 14 growth stages; CONTAINS InterPro DOMAIN/s: HAD-superfamily hydrolase, subfami…	grmzm2g347280_t01	grmzm2g347280_t01	Null	LOC_Os02g51680.1	Os02g0753000	Similar to Trehalose-6-phosphate phosphatase.	XR_414657.1	LOC100815979	Uncharacterized protein
Smj-1hVSSmj-0h	SmiContig12288	1.39066	0.00375287	up	AT5G65140	AT5G65140	Haloacid dehalogenase-like hydrolase (HAD) superfamily protein \\ Haloacid dehalogenase-like hydrolase (HAD) superfamily protein; FUNCTIONS IN: catalytic activity, trehalose-phosphatase activity; INVOLVED IN: response to cadmium ion, trehalose biosynthetic process; EXPRESSED IN: 21 plant structures; EXPRESSED DURING: 14 growth stages; CONTAINS InterPro DOMAIN/s: HAD-superfamily hydrolase, subfami…	grmzm2g347280_t01	grmzm2g347280_t01	Null	LOC_Os02g51680.1	Os02g0753000	Similar to Trehalose-6-phosphate phosphatase.	XR_414657.1	LOC100815979	Uncharacterized protein
Smj-1hVSSmj-0h	c21570_Smj-1h_g2_i2	1.39727	0.00283338	up	AT5G65140	AT5G65140	Haloacid dehalogenase-like hydrolase (HAD) superfamily protein \\ Haloacid dehalogenase-like hydrolase (HAD) superfamily protein; FUNCTIONS IN: catalytic activity, trehalose-phosphatase activity; INVOLVED IN: response to cadmium ion, trehalose biosynthetic process; EXPRESSED IN: 21 plant structures; EXPRESSED DURING: 14 growth stages; CONTAINS InterPro DOMAIN/s: HAD-superfamily hydrolase, subfami…	grmzm2g347280_t01	grmzm2g347280_t01	Null	LOC_Os02g51680.1	Os02g0753000	Similar to Trehalose-6-phosphate phosphatase.	XR_414657.1	LOC100815979	Uncharacterized protein
Smj-1hVSSmj-0h	c21570_Smj-1h_g2_i3	1.53935	0.000576474	up	AT5G65140	AT5G65140	Haloacid dehalogenase-like hydrolase (HAD) superfamily protein \\ Haloacid dehalogenase-like hydrolase (HAD) superfamily protein; FUNCTIONS IN: catalytic activity, trehalose-phosphatase activity; INVOLVED IN: response to cadmium ion, trehalose biosynthetic process; EXPRESSED IN: 21 plant structures; EXPRESSED DURING: 14 growth stages; CONTAINS InterPro DOMAIN/s: HAD-superfamily hydrolase, subfami…	grmzm2g347280_t01	grmzm2g347280_t01	Null	LOC_Os02g51680.1	Os02g0753000	Similar to Trehalose-6-phosphate phosphatase.	XR_414657.1	LOC100815979	Uncharacterized protein
Smj-1hVSSmj-0h	SmiContig7102	1.60333	6.89152e-07	up	AT1G58250	SAB	Golgi-body localisation protein domain ;RNA pol II promoter Fmp27 protein domain \\ SABRE, putative gene of unknown function, homologous to maize apt1 gene. Required for normal cell expansion in the root cortex. The sabre mutation results in abnormal cell expansion. Encodes a rare message; very low level of expression was detected in roots and shoots. \\ SABRE (SAB); INVOLVED IN: response to ethy…	grmzm2g448687_t03	grmzm2g448687_t03	Null	LOC_Os03g23030.1	Os03g0353600	Similar to Aberrant pollen transmission 1.	XR_414649.1	LOC100785854	uncharacterized LOC100785854
Smj-6hVSSmj-0h	SmiContig7102	1.1152	0.0240635	up	AT1G58250	SAB	Golgi-body localisation protein domain ;RNA pol II promoter Fmp27 protein domain \\ SABRE, putative gene of unknown function, homologous to maize apt1 gene. Required for normal cell expansion in the root cortex. The sabre mutation results in abnormal cell expansion. Encodes a rare message; very low level of expression was detected in roots and shoots. \\ SABRE (SAB); INVOLVED IN: response to ethy…	grmzm2g448687_t03	grmzm2g448687_t03	Null	LOC_Os03g23030.1	Os03g0353600	Similar to Aberrant pollen transmission 1.	XR_414649.1	LOC100785854	uncharacterized LOC100785854
Smj-6hVSSmj-0h	SmiContig20646	1.15325	0.0391151	up	AT4G32560	AT4G32560	paramyosin-related \\ paramyosin-related; Has 30201 Blast hits to 17322 proteins in 780 species: Archae - 12; Bacteria - 1396; Metazoa - 17338; Fungi - 3422; Plants - 5037; Viruses - 0; Other Eukaryotes - 2996 (source: NCBI BLink).	Null	Null	Null	Null	Null	Null	XR_414608.1	LOC100806690	coiled-coil domain-containing protein 93-like
Smj-1hVSSmj-0h	c22411_Smj-6h_g1_i3	2.16342	0.000358814	up	AT5G65050	AGL31	AGAMOUS-like 31 \\ Originally published as Agamous like MADS-box protein AGL31. One of a group of MADS box genes involved in control of flowering time. Four variant sequences have been identified for this locus but have not been characterized for differences in expression pattern and/or function. \\ AGAMOUS-like 31 (AGL31); FUNCTIONS IN: sequence-specific DNA binding transcription factor activity…	grmzm2g129034_t01	grmzm2g129034_t01	Null	LOC_Os07g01820	Os07g0108900	Similar to MADS-box transcription factor 15.	XR_414429.1	LOC100804540	Flowering locus C-like protein 1
Smj-1hVSSmj-0h	SmiContig33440	1.8879	0.00121861	up	AT1G77080	MAF1	K-box region and MADS-box transcription factor family protein \\ MADS domain protein - flowering regulator that is closely related to FLC. Deletion of this locus in Nd ecotype is correlated with earlier flowering in short days suggesting function as a negative regulator of flowering. \\ MADS AFFECTING FLOWERING 1 (MAF1); FUNCTIONS IN: sequence-specific DNA binding transcription factor activity; I…	grmzm2g129034_t01	grmzm2g129034_t01	Null	LOC_Os07g01820	Os07g0108900	Similar to MADS-box transcription factor 15.	XR_414429.1	LOC100804540	Flowering locus C-like protein 1
Smj-6hVSSmj-0h	c22411_Smj-6h_g1_i3	3.34539	7.4829e-13	up	AT5G65050	AGL31	AGAMOUS-like 31 \\ Originally published as Agamous like MADS-box protein AGL31. One of a group of MADS box genes involved in control of flowering time. Four variant sequences have been identified for this locus but have not been characterized for differences in expression pattern and/or function. \\ AGAMOUS-like 31 (AGL31); FUNCTIONS IN: sequence-specific DNA binding transcription factor activity…	grmzm2g129034_t01	grmzm2g129034_t01	Null	LOC_Os07g01820	Os07g0108900	Similar to MADS-box transcription factor 15.	XR_414429.1	LOC100804540	Flowering locus C-like protein 1
Smj-6hVSSmj-0h	SmiContig33440	2.87547	1.81272e-10	up	AT1G77080	MAF1	K-box region and MADS-box transcription factor family protein \\ MADS domain protein - flowering regulator that is closely related to FLC. Deletion of this locus in Nd ecotype is correlated with earlier flowering in short days suggesting function as a negative regulator of flowering. \\ MADS AFFECTING FLOWERING 1 (MAF1); FUNCTIONS IN: sequence-specific DNA binding transcription factor activity; I…	grmzm2g129034_t01	grmzm2g129034_t01	Null	LOC_Os07g01820	Os07g0108900	Similar to MADS-box transcription factor 15.	XR_414429.1	LOC100804540	Flowering locus C-like protein 1
Smj-1hVSSmj-0h	c23536_Smj-1h_g1_i9	1.79513	0.00116416	up	AT1G18340.1	AT1G18340	basal transcription factor complex subunit-related \\ basal transcription factor complex subunit-related; FUNCTIONS IN: general RNA polymerase II transcription factor activity; INVOLVED IN: DNA repair, regulation of transcription, DNA-dependent; LOCATED IN: core TFIIH complex; EXPRESSED IN: 17 plant structures; EXPRESSED DURING: 9 growth stages; CONTAINS InterPro DOMAIN/s: Transcription factor Tf…	grmzm2g027209_t01	grmzm2g027209_t01	Null	LOC_Os02g03340	Os02g0125800	Transcription factor Tfb4 family protein.	XR_414111.1	LOC100810574	general transcription factor IIH subunit 3-like
Smj-1hVSSmj-0h	c23536_Smj-1h_g1_i11	1.41576	0.0434418	up	AT1G18340.1	AT1G18340	basal transcription factor complex subunit-related \\ basal transcription factor complex subunit-related; FUNCTIONS IN: general RNA polymerase II transcription factor activity; INVOLVED IN: DNA repair, regulation of transcription, DNA-dependent; LOCATED IN: core TFIIH complex; EXPRESSED IN: 17 plant structures; EXPRESSED DURING: 9 growth stages; CONTAINS InterPro DOMAIN/s: Transcription factor Tf…	grmzm2g027209_t01	grmzm2g027209_t01	Null	LOC_Os02g03340	Os02g0125800	Transcription factor Tfb4 family protein.	XR_414111.1	LOC100810574	general transcription factor IIH subunit 3-like
Smj-1hVSSmj-0h	c6289_Sye-12h_g1_i1	3.29561	5.4068e-07	up	AT3G57520	SIP2	seed imbibition 2 \\ seed imbibition 2 (SIP2); CONTAINS InterPro DOMAIN/s: Glycoside hydrolase, catalytic core (InterPro:IPR017853), Raffinose synthase (InterPro:IPR008811); BEST Arabidopsis thaliana protein match is: seed imbibition 1 (TAIR:AT1G55740.1); Has 528 Blast hits to 504 proteins in 147 species: Archae - 29; Bacteria - 95; Metazoa - 0; Fungi - 82; Plants - 312; Viruses - 0; Other Eukary…	grmzm2g077181_t01	grmzm2g077181_t01	Null	LOC_Os07g10840.1	Os07g0209100	Similar to Seed imbibition protein (Fragment).	XR_414047.1	LOC100816978	Uncharacterized protein
Smj-6hVSSmj-0h	SmiContig21059	1.35626	0.00182036	up	AT3G57520	SIP2	seed imbibition 2 \\ seed imbibition 2 (SIP2); CONTAINS InterPro DOMAIN/s: Glycoside hydrolase, catalytic core (InterPro:IPR017853), Raffinose synthase (InterPro:IPR008811); BEST Arabidopsis thaliana protein match is: seed imbibition 1 (TAIR:AT1G55740.1); Has 528 Blast hits to 504 proteins in 147 species: Archae - 29; Bacteria - 95; Metazoa - 0; Fungi - 82; Plants - 312; Viruses - 0; Other Eukary…	grmzm2g340656_t04	grmzm2g340656_t04	Null	LOC_Os03g59430.2	Os03g0808900	Similar to Seed imbibition protein (Fragment).	XR_414047.1	LOC100816978	Uncharacterized protein
Smj-1hVSSmj-0h	SmiContig14583	1.78199	3.48157e-06	up	AT3G13350.1	AT3G13350	HMG (high mobility group) box protein with ARID/BRIGHT DNA-binding domain \\ HMG (high mobility group) box protein with ARID/BRIGHT DNA-binding domain; FUNCTIONS IN: sequence-specific DNA binding transcription factor activity; LOCATED IN: nucleus, intracellular; EXPRESSED IN: 24 plant structures; EXPRESSED DURING: 14 growth stages; CONTAINS InterPro DOMAIN/s: High mobility group, superfamily (Int…	grmzm2g024976_t01	grmzm2g024976_t01	Null	LOC_Os02g27060	Os02g0469900	AT-rich interaction region domain containing protein.	XR_413867.1	LOC100793029	high mobility group B protein 10-like
Smj-6hVSSmj-0h	SmiContig14583	1.4239	0.00209238	up	AT3G13350.1	AT3G13350	HMG (high mobility group) box protein with ARID/BRIGHT DNA-binding domain \\ HMG (high mobility group) box protein with ARID/BRIGHT DNA-binding domain; FUNCTIONS IN: sequence-specific DNA binding transcription factor activity; LOCATED IN: nucleus, intracellular; EXPRESSED IN: 24 plant structures; EXPRESSED DURING: 14 growth stages; CONTAINS InterPro DOMAIN/s: High mobility group, superfamily (Int…	grmzm2g024976_t01	grmzm2g024976_t01	Null	LOC_Os02g27060	Os02g0469900	AT-rich interaction region domain containing protein.	XR_413867.1	LOC100793029	high mobility group B protein 10-like
Smj-6hVSSmj-0h	SmiContig16296	2.32201	3.53051e-14	up	AT2G24520.1	HA5	H(+)-ATPase 5 \\ H(+)-ATPase 5 (HA5); FUNCTIONS IN: ATPase activity; INVOLVED IN: cation transport, metabolic process, ATP biosynthetic process; LOCATED IN: plasma membrane; EXPRESSED IN: 23 plant structures; EXPRESSED DURING: 14 growth stages; CONTAINS InterPro DOMAIN/s: ATPase, P-type, ATPase-associated domain (InterPro:IPR008250), ATPase, P-type, H+ transporting proton pump (InterPro:IPR000695…	grmzm2g019404_t01	grmzm2g019404_t01	Null	LOC_Os04g56160	Os04g0656100	Similar to Plasma membrane H -ATPase-like protein (Fragment).	XR_413811.1	LOC100785442	Uncharacterized protein
Smj-6hVSSmj-0h	SmiContig26978	2.29614	0.015046	up	AT1G20270.1	AT1G20270	2-oxoglutarate (2OG) and Fe(II)-dependent oxygenase superfamily protein \\ 2-oxoglutarate (2OG) and Fe(II)-dependent oxygenase superfamily protein; FUNCTIONS IN: oxidoreductase activity, acting on paired donors, with incorporation or reduction of molecular oxygen, 2-oxoglutarate as one donor, and incorporation of one atom each of oxygen into both donors, oxidoreductase activity, oxidoreductase ac…	grmzm2g145061_t02	grmzm2g145061_t02	Null	LOC_Os02g58070.1	Os02g0827100	Similar to prolyl 4-hydroxylase alpha-2 subunit.	XR_413761.1	LOC100818586	prolyl 4-hydroxylase subunit alpha-2-like
Smj-6hVSSmj-0h	c18016_Sye-12h_g1_i1	2.1212	0.0142563	up	AT1G20270.1	AT1G20270	2-oxoglutarate (2OG) and Fe(II)-dependent oxygenase superfamily protein \\ 2-oxoglutarate (2OG) and Fe(II)-dependent oxygenase superfamily protein; FUNCTIONS IN: oxidoreductase activity, acting on paired donors, with incorporation or reduction of molecular oxygen, 2-oxoglutarate as one donor, and incorporation of one atom each of oxygen into both donors, oxidoreductase activity, oxidoreductase ac…	grmzm2g025867_t01	grmzm2g025867_t01	Null	LOC_Os02g58070.1	Os02g0827100	Similar to prolyl 4-hydroxylase alpha-2 subunit.	XR_413761.1	LOC100818586	prolyl 4-hydroxylase subunit alpha-2-like
Smj-6hVSSmj-0h	c17773_Smj-6h_g1_i1	3.02104	3.04492e-05	up	AT1G20270.1	AT1G20270	2-oxoglutarate (2OG) and Fe(II)-dependent oxygenase superfamily protein \\ 2-oxoglutarate (2OG) and Fe(II)-dependent oxygenase superfamily protein; FUNCTIONS IN: oxidoreductase activity, acting on paired donors, with incorporation or reduction of molecular oxygen, 2-oxoglutarate as one donor, and incorporation of one atom each of oxygen into both donors, oxidoreductase activity, oxidoreductase ac…	grmzm2g025867_t01	grmzm2g025867_t01	Null	LOC_Os02g58070.1	Os02g0827100	Similar to prolyl 4-hydroxylase alpha-2 subunit.	XR_413761.1	LOC100818586	prolyl 4-hydroxylase subunit alpha-2-like
Smj-6hVSSmj-0h	SmiContig16632	1.58127	0.00504351	up	AT4G26740.1	ATS1	seed gene 1 \\ Encodes caleosin, a 27-kDa protein found within seed lipid bodies. Gene is expressed preferentially in the embryo, has similarity to a rice ABA-responsive gene, EFA27. Catalyze hydroperoxide-dependent mono-oxygenation reactions. Require calcium for peroxygenase activity. Probably deeply buried in lipid droplets or microsomes. \\ seed gene 1 (ATS1); FUNCTIONS IN: heme oxygenase (dec…	grmzm2g139797_t03	grmzm2g139797_t03	Null	LOC_Os04g43200	Os04g0511200	EFA27 for EF hand, abscisic acid, 27kD.	XR_413710.1	LOC100802743	uncharacterized LOC100802743
Smj-1hVSSmj-0h	SmiContig12511	1.73631	1.80849e-07	up	AT3G14690.1	CYP72A15	cytochrome P450, family 72, subfamily A, polypeptide 15 \\ putative cytochrome P450 \\ cytochrome P450, family 72, subfamily A, polypeptide 15 (CYP72A15); FUNCTIONS IN: electron carrier activity, monooxygenase activity, iron ion binding, oxygen binding, heme binding; INVOLVED IN: response to cyclopentenone; LOCATED IN: endomembrane system; EXPRESSED IN: 22 plant structures; EXPRESSED DURING: 13 g…	grmzm2g129860_t01	grmzm2g129860_t01	Null	LOC_Os01g43720.1	Os01g0627600	Similar to Cytochrome P450 monooxygenase.	XR_413695.1	LOC100780780	secologanin synthase-like
Smj-6hVSSmj-0h	SmiContig12511	1.50949	4.82252e-05	up	AT3G14690.1	CYP72A15	cytochrome P450, family 72, subfamily A, polypeptide 15 \\ putative cytochrome P450 \\ cytochrome P450, family 72, subfamily A, polypeptide 15 (CYP72A15); FUNCTIONS IN: electron carrier activity, monooxygenase activity, iron ion binding, oxygen binding, heme binding; INVOLVED IN: response to cyclopentenone; LOCATED IN: endomembrane system; EXPRESSED IN: 22 plant structures; EXPRESSED DURING: 13 g…	grmzm2g129860_t01	grmzm2g129860_t01	Null	LOC_Os01g43720.1	Os01g0627600	Similar to Cytochrome P450 monooxygenase.	XR_413695.1	LOC100780780	secologanin synthase-like
Smj-6hVSSmj-0h	c14939_Smj-6h_g1_i2	2.97797	0.0024159	up	AT3G14650.1	CYP72A11	cytochrome P450, family 72, subfamily A, polypeptide 11 \\ putative cytochrome P450 \\ cytochrome P450, family 72, subfamily A, polypeptide 11 (CYP72A11); FUNCTIONS IN: electron carrier activity, monooxygenase activity, iron ion binding, oxygen binding, heme binding; INVOLVED IN: oxidation reduction; LOCATED IN: endomembrane system; EXPRESSED IN: 22 plant structures; EXPRESSED DURING: 13 growth s…	grmzm2g129860_t01	grmzm2g129860_t01	Null	LOC_Os01g43710.1	Os01g0627500	Cytochrome P450 family protein.	XR_413695.1	LOC100780780	secologanin synthase-like
Smj-6hVSSmj-0h	c14939_Smj-6h_g1_i1	4.88777	6.65049e-05	up	AT3G14650.1	CYP72A11	cytochrome P450, family 72, subfamily A, polypeptide 11 \\ putative cytochrome P450 \\ cytochrome P450, family 72, subfamily A, polypeptide 11 (CYP72A11); FUNCTIONS IN: electron carrier activity, monooxygenase activity, iron ion binding, oxygen binding, heme binding; INVOLVED IN: oxidation reduction; LOCATED IN: endomembrane system; EXPRESSED IN: 22 plant structures; EXPRESSED DURING: 13 growth s…	grmzm2g129860_t01	grmzm2g129860_t01	Null	LOC_Os01g43710.1	Os01g0627500	Cytochrome P450 family protein.	XR_413695.1	LOC100780780	secologanin synthase-like
Smj-1hVSSmj-0h	SmiContig12510	1.72734	1.33067e-07	up	AT3G14640.1	CYP72A10	cytochrome P450, family 72, subfamily A, polypeptide 10 \\ putative cytochrome P450 \\ cytochrome P450, family 72, subfamily A, polypeptide 10 (CYP72A10); FUNCTIONS IN: electron carrier activity, monooxygenase activity, iron ion binding, oxygen binding, heme binding; INVOLVED IN: oxidation reduction; LOCATED IN: endomembrane system; EXPRESSED IN: 12 plant structures; EXPRESSED DURING: 8 growth st…	grmzm2g014395_t01	grmzm2g014395_t01	Null	LOC_Os01g43710.1	Os01g0627500	Cytochrome P450 family protein.	XR_413695.1	LOC100780780	secologanin synthase-like
Smj-6hVSSmj-0h	SmiContig12510	1.39975	0.000250252	up	AT3G14640.1	CYP72A10	cytochrome P450, family 72, subfamily A, polypeptide 10 \\ putative cytochrome P450 \\ cytochrome P450, family 72, subfamily A, polypeptide 10 (CYP72A10); FUNCTIONS IN: electron carrier activity, monooxygenase activity, iron ion binding, oxygen binding, heme binding; INVOLVED IN: oxidation reduction; LOCATED IN: endomembrane system; EXPRESSED IN: 12 plant structures; EXPRESSED DURING: 8 growth st…	grmzm2g014395_t01	grmzm2g014395_t01	Null	LOC_Os01g43710.1	Os01g0627500	Cytochrome P450 family protein.	XR_413695.1	LOC100780780	secologanin synthase-like
Smj-1hVSSmj-0h	c17262_Smj-6h_g2_i1	2.79786	4.79341e-11	up	AT1G66960.1	AT1G66960	Terpenoid cyclases family protein \\ Terpenoid cyclases family protein; CONTAINS InterPro DOMAIN/s: Terpene synthase, conserved site (InterPro:IPR002365), Terpenoid cylases/protein prenyltransferase alpha-alpha toroid (InterPro:IPR008930), Squalene cyclase (InterPro:IPR018333), Prenyltransferase/squalene oxidase (InterPro:IPR001330); BEST Arabidopsis thaliana protein match is: lupeol synthase 2 (…	grmzm2g468929_t01	grmzm2g468929_t01	Null	LOC_Os02g04710	Os02g0139700	Hypothetical protein.	XR_413581.1	LOC100809670	Uncharacterized protein
Smj-1hVSSmj-0h	c23638_Sye-1h_g1_i1	2.56464	1.12118e-10	up	AT1G66960.1	AT1G66960	Terpenoid cyclases family protein \\ Terpenoid cyclases family protein; CONTAINS InterPro DOMAIN/s: Terpene synthase, conserved site (InterPro:IPR002365), Terpenoid cylases/protein prenyltransferase alpha-alpha toroid (InterPro:IPR008930), Squalene cyclase (InterPro:IPR018333), Prenyltransferase/squalene oxidase (InterPro:IPR001330); BEST Arabidopsis thaliana protein match is: lupeol synthase 2 (…	grmzm2g468929_t01	grmzm2g468929_t01	Null	LOC_Os02g04710	Os02g0139700	Hypothetical protein.	XR_413581.1	LOC100809670	Uncharacterized protein
Smj-1hVSSmj-0h	c21644_Smj-1h_g1_i2	2.24831	4.74844e-08	up	AT1G66960.1	AT1G66960	Terpenoid cyclases family protein \\ Terpenoid cyclases family protein; CONTAINS InterPro DOMAIN/s: Terpene synthase, conserved site (InterPro:IPR002365), Terpenoid cylases/protein prenyltransferase alpha-alpha toroid (InterPro:IPR008930), Squalene cyclase (InterPro:IPR018333), Prenyltransferase/squalene oxidase (InterPro:IPR001330); BEST Arabidopsis thaliana protein match is: lupeol synthase 2 (…	grmzm2g468929_t01	grmzm2g468929_t01	Null	LOC_Os02g04710	Os02g0139700	Hypothetical protein.	XR_413581.1	LOC100809670	Uncharacterized protein
Smj-6hVSSmj-0h	c17262_Smj-6h_g2_i1	2.20206	7.46943e-06	up	AT1G66960.1	AT1G66960	Terpenoid cyclases family protein \\ Terpenoid cyclases family protein; CONTAINS InterPro DOMAIN/s: Terpene synthase, conserved site (InterPro:IPR002365), Terpenoid cylases/protein prenyltransferase alpha-alpha toroid (InterPro:IPR008930), Squalene cyclase (InterPro:IPR018333), Prenyltransferase/squalene oxidase (InterPro:IPR001330); BEST Arabidopsis thaliana protein match is: lupeol synthase 2 (…	grmzm2g468929_t01	grmzm2g468929_t01	Null	LOC_Os02g04710	Os02g0139700	Hypothetical protein.	XR_413581.1	LOC100809670	Uncharacterized protein
Smj-6hVSSmj-0h	c23638_Sye-1h_g1_i1	1.48717	0.0126775	up	AT1G66960.1	AT1G66960	Terpenoid cyclases family protein \\ Terpenoid cyclases family protein; CONTAINS InterPro DOMAIN/s: Terpene synthase, conserved site (InterPro:IPR002365), Terpenoid cylases/protein prenyltransferase alpha-alpha toroid (InterPro:IPR008930), Squalene cyclase (InterPro:IPR018333), Prenyltransferase/squalene oxidase (InterPro:IPR001330); BEST Arabidopsis thaliana protein match is: lupeol synthase 2 (…	grmzm2g468929_t01	grmzm2g468929_t01	Null	LOC_Os02g04710	Os02g0139700	Hypothetical protein.	XR_413581.1	LOC100809670	Uncharacterized protein
Smj-6hVSSmj-0h	c21644_Smj-1h_g1_i2	1.48909	0.0096814	up	AT1G66960.1	AT1G66960	Terpenoid cyclases family protein \\ Terpenoid cyclases family protein; CONTAINS InterPro DOMAIN/s: Terpene synthase, conserved site (InterPro:IPR002365), Terpenoid cylases/protein prenyltransferase alpha-alpha toroid (InterPro:IPR008930), Squalene cyclase (InterPro:IPR018333), Prenyltransferase/squalene oxidase (InterPro:IPR001330); BEST Arabidopsis thaliana protein match is: lupeol synthase 2 (…	grmzm2g468929_t01	grmzm2g468929_t01	Null	LOC_Os02g04710	Os02g0139700	Hypothetical protein.	XR_413581.1	LOC100809670	Uncharacterized protein
Smj-6hVSSmj-0h	c23351_Smj-1h_g1_i1	1.24836	0.00225271	up	AT4G31500.1	CYP83B1	cytochrome P450, family 83, subfamily B, polypeptide 1 \\ Encodes an oxime-metabolizing enzyme in the biosynthetic pathway of glucosinolates. Is required for phytochrome signal transduction in red light. Mutation confers auxin overproduction. \\ cytochrome P450, family 83, subfamily B, polypeptide 1 (CYP83B1); FUNCTIONS IN: oxidoreductase activity, acting on paired donors, with incorporation or r…	grmzm2g148052_t01	grmzm2g148052_t01	Null	loc_os04g27020.1	loc_os04g27020.1	Null	XR_413412.1	LOC100787727	Uncharacterized protein
Smj-6hVSSmj-0h	SmiContig4053	1.32515	0.000660083	up	AT4G31500.1	CYP83B1	cytochrome P450, family 83, subfamily B, polypeptide 1 \\ Encodes an oxime-metabolizing enzyme in the biosynthetic pathway of glucosinolates. Is required for phytochrome signal transduction in red light. Mutation confers auxin overproduction. \\ cytochrome P450, family 83, subfamily B, polypeptide 1 (CYP83B1); FUNCTIONS IN: oxidoreductase activity, acting on paired donors, with incorporation or r…	grmzm2g148052_t01	grmzm2g148052_t01	Null	loc_os04g27020.1	loc_os04g27020.1	Null	XR_413412.1	LOC100787727	Uncharacterized protein
Smj-6hVSSmj-0h	c22563_Smj-6h_g2_i1	1.28853	0.00161334	up	AT4G31500.1	CYP83B1	cytochrome P450, family 83, subfamily B, polypeptide 1 \\ Encodes an oxime-metabolizing enzyme in the biosynthetic pathway of glucosinolates. Is required for phytochrome signal transduction in red light. Mutation confers auxin overproduction. \\ cytochrome P450, family 83, subfamily B, polypeptide 1 (CYP83B1); FUNCTIONS IN: oxidoreductase activity, acting on paired donors, with incorporation or r…	grmzm2g148052_t01	grmzm2g148052_t01	Null	loc_os04g27020.1	loc_os04g27020.1	Null	XR_413412.1	LOC100787727	Uncharacterized protein
Smj-6hVSSmj-0h	c22563_Smj-6h_g2_i5	1.34935	0.000475371	up	AT4G31500.1	CYP83B1	cytochrome P450, family 83, subfamily B, polypeptide 1 \\ Encodes an oxime-metabolizing enzyme in the biosynthetic pathway of glucosinolates. Is required for phytochrome signal transduction in red light. Mutation confers auxin overproduction. \\ cytochrome P450, family 83, subfamily B, polypeptide 1 (CYP83B1); FUNCTIONS IN: oxidoreductase activity, acting on paired donors, with incorporation or r…	grmzm2g148052_t01	grmzm2g148052_t01	Null	loc_os04g27020.1	loc_os04g27020.1	Null	XR_413412.1	LOC100787727	Uncharacterized protein
Smj-1hVSSmj-0h	c23351_Smj-1h_g1_i1	1.49942	8.73236e-06	up	AT4G31500.1	CYP83B1	cytochrome P450, family 83, subfamily B, polypeptide 1 \\ Encodes an oxime-metabolizing enzyme in the biosynthetic pathway of glucosinolates. Is required for phytochrome signal transduction in red light. Mutation confers auxin overproduction. \\ cytochrome P450, family 83, subfamily B, polypeptide 1 (CYP83B1); FUNCTIONS IN: oxidoreductase activity, acting on paired donors, with incorporation or r…	grmzm2g148052_t01	grmzm2g148052_t01	Null	loc_os04g27020.1	loc_os04g27020.1	Null	XR_413412.1	LOC100787727	Uncharacterized protein
Smj-1hVSSmj-0h	c23351_Smj-1h_g1_i3	1.18827	0.00300166	up	AT4G31500.1	CYP83B1	cytochrome P450, family 83, subfamily B, polypeptide 1 \\ Encodes an oxime-metabolizing enzyme in the biosynthetic pathway of glucosinolates. Is required for phytochrome signal transduction in red light. Mutation confers auxin overproduction. \\ cytochrome P450, family 83, subfamily B, polypeptide 1 (CYP83B1); FUNCTIONS IN: oxidoreductase activity, acting on paired donors, with incorporation or r…	grmzm2g148052_t01	grmzm2g148052_t01	Null	loc_os04g27020.1	loc_os04g27020.1	Null	XR_413412.1	LOC100787727	Uncharacterized protein
Smj-1hVSSmj-0h	SmiContig4053	1.02867	0.0370704	up	AT4G31500.1	CYP83B1	cytochrome P450, family 83, subfamily B, polypeptide 1 \\ Encodes an oxime-metabolizing enzyme in the biosynthetic pathway of glucosinolates. Is required for phytochrome signal transduction in red light. Mutation confers auxin overproduction. \\ cytochrome P450, family 83, subfamily B, polypeptide 1 (CYP83B1); FUNCTIONS IN: oxidoreductase activity, acting on paired donors, with incorporation or r…	grmzm2g148052_t01	grmzm2g148052_t01	Null	loc_os04g27020.1	loc_os04g27020.1	Null	XR_413412.1	LOC100787727	Uncharacterized protein
Smj-1hVSSmj-0h	c22563_Smj-6h_g2_i1	1.26641	0.00122078	up	AT4G31500.1	CYP83B1	cytochrome P450, family 83, subfamily B, polypeptide 1 \\ Encodes an oxime-metabolizing enzyme in the biosynthetic pathway of glucosinolates. Is required for phytochrome signal transduction in red light. Mutation confers auxin overproduction. \\ cytochrome P450, family 83, subfamily B, polypeptide 1 (CYP83B1); FUNCTIONS IN: oxidoreductase activity, acting on paired donors, with incorporation or r…	grmzm2g148052_t01	grmzm2g148052_t01	Null	loc_os04g27020.1	loc_os04g27020.1	Null	XR_413412.1	LOC100787727	Uncharacterized protein
Smj-1hVSSmj-0h	c22563_Smj-6h_g2_i5	1.08575	0.0171221	up	AT4G31500.1	CYP83B1	cytochrome P450, family 83, subfamily B, polypeptide 1 \\ Encodes an oxime-metabolizing enzyme in the biosynthetic pathway of glucosinolates. Is required for phytochrome signal transduction in red light. Mutation confers auxin overproduction. \\ cytochrome P450, family 83, subfamily B, polypeptide 1 (CYP83B1); FUNCTIONS IN: oxidoreductase activity, acting on paired donors, with incorporation or r…	grmzm2g148052_t01	grmzm2g148052_t01	Null	loc_os04g27020.1	loc_os04g27020.1	Null	XR_413412.1	LOC100787727	Uncharacterized protein
Smj-6hVSSmj-0h	SmiContig13591	1.2115	0.00425528	up	AT4G31500.1	CYP83B1	cytochrome P450, family 83, subfamily B, polypeptide 1 \\ Encodes an oxime-metabolizing enzyme in the biosynthetic pathway of glucosinolates. Is required for phytochrome signal transduction in red light. Mutation confers auxin overproduction. \\ cytochrome P450, family 83, subfamily B, polypeptide 1 (CYP83B1); FUNCTIONS IN: oxidoreductase activity, acting on paired donors, with incorporation or r…	grmzm2g148052_t01	grmzm2g148052_t01	Null	LOC_Os02g09240.1	Os02g0185200	Cytochrome P450 family protein.	XR_413412.1	LOC100787727	Uncharacterized protein
Smj-1hVSSmj-0h	SmiContig22831	1.38581	0.000365872	up	AT4G31500.1	CYP83B1	cytochrome P450, family 83, subfamily B, polypeptide 1 \\ Encodes an oxime-metabolizing enzyme in the biosynthetic pathway of glucosinolates. Is required for phytochrome signal transduction in red light. Mutation confers auxin overproduction. \\ cytochrome P450, family 83, subfamily B, polypeptide 1 (CYP83B1); FUNCTIONS IN: oxidoreductase activity, acting on paired donors, with incorporation or r…	grmzm2g125482_t01	grmzm2g125482_t01	Null	LOC_Os01g12770.1	Os01g0227800	Similar to cDNA, clone: J075083L18, full insert sequence.	XR_413412.1	LOC100787727	Uncharacterized protein
Smj-6hVSSmj-0h	SmiContig22831	2.86903	0	up	AT4G31500.1	CYP83B1	cytochrome P450, family 83, subfamily B, polypeptide 1 \\ Encodes an oxime-metabolizing enzyme in the biosynthetic pathway of glucosinolates. Is required for phytochrome signal transduction in red light. Mutation confers auxin overproduction. \\ cytochrome P450, family 83, subfamily B, polypeptide 1 (CYP83B1); FUNCTIONS IN: oxidoreductase activity, acting on paired donors, with incorporation or r…	grmzm2g125482_t01	grmzm2g125482_t01	Null	LOC_Os01g12770.1	Os01g0227800	Similar to cDNA, clone: J075083L18, full insert sequence.	XR_413412.1	LOC100787727	Uncharacterized protein
Smj-1hVSSmj-0h	c22503_Sye-12h_g2_i1	1.60098	0.00620679	up	AT3G44250.1	CYP71B38	cytochrome P450, family 71, subfamily B, polypeptide 38 \\ putative cytochrome P450 \\ cytochrome P450, family 71, subfamily B, polypeptide 38 (CYP71B38); FUNCTIONS IN: electron carrier activity, monooxygenase activity, iron ion binding, oxygen binding, heme binding; INVOLVED IN: oxidation reduction; LOCATED IN: endomembrane system; EXPRESSED IN: sepal, male gametophyte, carpel; EXPRESSED DURING:…	grmzm2g159353_t01	grmzm2g159353_t01	Null	LOC_Os01g12760.1	Os01g0227700	Cytochrome P450 family protein.	XR_413412.1	LOC100787727	Uncharacterized protein
Smj-6hVSSmj-0h	c22503_Sye-12h_g2_i1	1.96105	7.87613e-05	up	AT3G44250.1	CYP71B38	cytochrome P450, family 71, subfamily B, polypeptide 38 \\ putative cytochrome P450 \\ cytochrome P450, family 71, subfamily B, polypeptide 38 (CYP71B38); FUNCTIONS IN: electron carrier activity, monooxygenase activity, iron ion binding, oxygen binding, heme binding; INVOLVED IN: oxidation reduction; LOCATED IN: endomembrane system; EXPRESSED IN: sepal, male gametophyte, carpel; EXPRESSED DURING:…	grmzm2g159353_t01	grmzm2g159353_t01	Null	LOC_Os01g12760.1	Os01g0227700	Cytochrome P450 family protein.	XR_413412.1	LOC100787727	Uncharacterized protein
Smj-1hVSSmj-0h	SmiContig7800	1.76699	5.23907e-08	up	AT3G51620	AT3G51620	PAP/OAS1 substrate-binding domain superfamily \\ PAP/OAS1 substrate-binding domain superfamily; BEST Arabidopsis thaliana protein match is: nucleotidyltransferases (TAIR:AT3G61690.1); Has 270 Blast hits to 218 proteins in 57 species: Archae - 0; Bacteria - 2; Metazoa - 18; Fungi - 29; Plants - 185; Viruses - 0; Other Eukaryotes - 36 (source: NCBI BLink).	grmzm2g063657_t02	grmzm2g063657_t02	Null	LOC_Os12g02260	Os12g0114200	Hypothetical conserved gene.	XR_413295.1	LOC100814626	uncharacterized LOC100814626
Smj-6hVSSmj-0h	SmiContig7800	1.14859	0.0127443	up	AT3G51620	AT3G51620	PAP/OAS1 substrate-binding domain superfamily \\ PAP/OAS1 substrate-binding domain superfamily; BEST Arabidopsis thaliana protein match is: nucleotidyltransferases (TAIR:AT3G61690.1); Has 270 Blast hits to 218 proteins in 57 species: Archae - 0; Bacteria - 2; Metazoa - 18; Fungi - 29; Plants - 185; Viruses - 0; Other Eukaryotes - 36 (source: NCBI BLink).	grmzm2g063657_t02	grmzm2g063657_t02	Null	LOC_Os12g02260	Os12g0114200	Hypothetical conserved gene.	XR_413295.1	LOC100814626	uncharacterized LOC100814626
Smj-1hVSSmj-0h	c15505_Smj-1h_g1_i1	5.01881	0	up	AT3G11560	AT3G11560	LETM1-like protein \\ LETM1-like protein; LOCATED IN: chloroplast, chloroplast envelope; EXPRESSED IN: 22 plant structures; EXPRESSED DURING: 13 growth stages; BEST Arabidopsis thaliana protein match is: LETM1-like protein (TAIR:AT5G06220.2); Has 56 Blast hits to 54 proteins in 10 species: Archae - 0; Bacteria - 0; Metazoa - 0; Fungi - 0; Plants - 56; Viruses - 0; Other Eukaryotes - 0 (source: NC…	grmzm2g023906_t01	grmzm2g023906_t01	Null	LOC_Os08g37610	Os08g0482100	LETM1-like domain containing protein.	XR_413255.1	LOC100775395	uncharacterized LOC100775395
Smj-6hVSSmj-0h	c15505_Smj-1h_g1_i1	3.48236	0	up	AT3G11560	AT3G11560	LETM1-like protein \\ LETM1-like protein; LOCATED IN: chloroplast, chloroplast envelope; EXPRESSED IN: 22 plant structures; EXPRESSED DURING: 13 growth stages; BEST Arabidopsis thaliana protein match is: LETM1-like protein (TAIR:AT5G06220.2); Has 56 Blast hits to 54 proteins in 10 species: Archae - 0; Bacteria - 0; Metazoa - 0; Fungi - 0; Plants - 56; Viruses - 0; Other Eukaryotes - 0 (source: NC…	grmzm2g023906_t01	grmzm2g023906_t01	Null	LOC_Os08g37610	Os08g0482100	LETM1-like domain containing protein.	XR_413255.1	LOC100775395	uncharacterized LOC100775395
Smj-1hVSSmj-0h	SmiContig12693	1.1662	0.01651	up	AT5G35960.1	AT5G35960	Protein kinase family protein \\ Protein kinase family protein; FUNCTIONS IN: protein serine/threonine kinase activity, protein kinase activity, kinase activity, ATP binding; INVOLVED IN: protein amino acid phosphorylation; LOCATED IN: cellular_component unknown; EXPRESSED IN: inflorescence meristem, hypocotyl, root, flower; EXPRESSED DURING: petal differentiation and expansion stage; CONTAINS In…	grmzm2g095302_t02	grmzm2g095302_t02	Null	LOC_Os06g45350	Os06g0663900	Similar to (RAP Annotation release2) Protein kinase-like domain containing protein.	XR_413133.1	LOC100802873	Uncharacterized protein
Smj-1hVSSmj-0h	SmiContig26298	1.88057	0.00392342	up	AT5G41270.1	AT5G41270	CONTAINS InterPro DOMAIN/s: RNAse P, Rpr2/Rpp21 subunit (InterPro:IPR007175); Has 35333 Blast hits to 34131 proteins in 2444 species: Archae - 798; Bacteria - 22429; Metazoa - 974; Fungi - 991; Plants - 531; Viruses - 0; Other Eukaryotes - 9610 (source: NCBI BLink).	Null	Null	Null	Null	Null	Null	XR_412969.1	LOC100775737	uncharacterized LOC100775737
Smj-6hVSSmj-0h	SmiContig26298	1.76646	0.0148883	up	AT5G41270.1	AT5G41270	CONTAINS InterPro DOMAIN/s: RNAse P, Rpr2/Rpp21 subunit (InterPro:IPR007175); Has 35333 Blast hits to 34131 proteins in 2444 species: Archae - 798; Bacteria - 22429; Metazoa - 974; Fungi - 991; Plants - 531; Viruses - 0; Other Eukaryotes - 9610 (source: NCBI BLink).	Null	Null	Null	Null	Null	Null	XR_412969.1	LOC100775737	uncharacterized LOC100775737
Smj-1hVSSmj-0h	SmiContig31655	3.13449	0	up	AT5G45605.1	AT5G45605	transposable element gene \\ copia-like retrotransposon family, has a 9.0e-230 P-value blast match to gb|AAO73527.1| gag-pol polyprotein (Glycine max) (SIRE1) (Ty1_Copia-family)	grmzm2g132220_t01	grmzm2g132220_t01	Null	UPI0000681A2A	LOC_Os12g05520	Retrotransposon protein, putative, unclassified	XR_412833.1	LOC100783583	uncharacterized LOC100783583
Smj-6hVSSmj-0h	SmiContig31655	4.19626	0	up	AT5G45605.1	AT5G45605	transposable element gene \\ copia-like retrotransposon family, has a 9.0e-230 P-value blast match to gb|AAO73527.1| gag-pol polyprotein (Glycine max) (SIRE1) (Ty1_Copia-family)	grmzm2g132220_t01	grmzm2g132220_t01	Null	UPI0000681A2A	LOC_Os12g05520	Retrotransposon protein, putative, unclassified	XR_412833.1	LOC100783583	uncharacterized LOC100783583
Smj-1hVSSmj-0h	c23889_Sye-1h_g1_i1	1.26774	0.00252662	up	AT2G37980.1	AT2G37980	O-fucosyltransferase family protein \\ O-fucosyltransferase family protein; FUNCTIONS IN: molecular_function unknown; INVOLVED IN: biological_process unknown; LOCATED IN: chloroplast; EXPRESSED IN: 13 plant structures; EXPRESSED DURING: L mature pollen stage, M germinated pollen stage, 4 anthesis, petal differentiation and expansion stage; CONTAINS InterPro DOMAIN/s: GDP-fucose protein O-fucosylt…	grmzm2g020856_t01	grmzm2g020856_t01	Null	LOC_Os05g37880.1	Os05g0451900	Similar to Axi 1 (Auxin-independent growth promoter)-like protein.	XR_412823.1	LOC100798057	DUF246 domain-containing protein At1g04910-like
Smj-1hVSSmj-0h	SmiContig13739	1.22329	0.0019184	up	AT1G69870.1	NRT1.7	nitrate transporter 1.7 \\ Encodes a low affinity nitrate transporter NRT1.7. Expressed in phloem. Responsible for source-to-sink remobilization of nitrate. \\ nitrate transporter 1.7 (NRT1.7); FUNCTIONS IN: low affinity nitrate transmembrane transporter activity, transporter activity; INVOLVED IN: oligopeptide transport, response to salt stress, nitrate transport, low affinity nitrate transport;…	grmzm2g104542_t01	grmzm2g104542_t01	Null	LOC_Os01g68510.1	Os01g0913300	Transcription factor, MADS-box domain containing protein.	XR_412668.1	LOC100776472	Uncharacterized protein
Smj-6hVSSmj-0h	SmiContig13739	1.31944	0.000764149	up	AT1G69870.1	NRT1.7	nitrate transporter 1.7 \\ Encodes a low affinity nitrate transporter NRT1.7. Expressed in phloem. Responsible for source-to-sink remobilization of nitrate. \\ nitrate transporter 1.7 (NRT1.7); FUNCTIONS IN: low affinity nitrate transmembrane transporter activity, transporter activity; INVOLVED IN: oligopeptide transport, response to salt stress, nitrate transport, low affinity nitrate transport;…	grmzm2g104542_t01	grmzm2g104542_t01	Null	LOC_Os01g68510.1	Os01g0913300	Transcription factor, MADS-box domain containing protein.	XR_412668.1	LOC100776472	Uncharacterized protein
Smj-1hVSSmj-0h	SmiContig10476	3.37658	0	up	AT1G32640.1	MYC2	Basic helix-loop-helix (bHLH) DNA-binding family protein \\ Encodes a MYC-related transcriptional activator with a typical DNA binding domain of a basic helix-loop-helix leucine zipper motif. Binds to an extended G-Box promoter motif. Its transcription is induced by dehydration stress and ABA treatment. Negative regulator of blue lightmediated photomorphogenic growth and blue and far-red-lightreg…	grmzm2g049229_t01	grmzm2g049229_t01	Null	LOC_Os10g42430.1	Os10g0575000	Similar to Transcription factor MYC7E (Fragment).	XR_412650.1	LOC100776289	transcription factor MYC2-like
Smj-1hVSSmj-0h	c21649_Smj-1h_g2_i1	3.06036	0	up	AT1G32640.1	MYC2	Basic helix-loop-helix (bHLH) DNA-binding family protein \\ Encodes a MYC-related transcriptional activator with a typical DNA binding domain of a basic helix-loop-helix leucine zipper motif. Binds to an extended G-Box promoter motif. Its transcription is induced by dehydration stress and ABA treatment. Negative regulator of blue lightmediated photomorphogenic growth and blue and far-red-lightreg…	grmzm2g049229_t01	grmzm2g049229_t01	Null	LOC_Os10g42430.1	Os10g0575000	Similar to Transcription factor MYC7E (Fragment).	XR_412650.1	LOC100776289	transcription factor MYC2-like
Smj-6hVSSmj-0h	SmiContig10476	1.73731	2.60727e-05	up	AT1G32640.1	MYC2	Basic helix-loop-helix (bHLH) DNA-binding family protein \\ Encodes a MYC-related transcriptional activator with a typical DNA binding domain of a basic helix-loop-helix leucine zipper motif. Binds to an extended G-Box promoter motif. Its transcription is induced by dehydration stress and ABA treatment. Negative regulator of blue lightmediated photomorphogenic growth and blue and far-red-lightreg…	grmzm2g049229_t01	grmzm2g049229_t01	Null	LOC_Os10g42430.1	Os10g0575000	Similar to Transcription factor MYC7E (Fragment).	XR_412650.1	LOC100776289	transcription factor MYC2-like
Smj-6hVSSmj-0h	c21649_Smj-1h_g2_i1	1.37794	0.000263054	up	AT1G32640.1	MYC2	Basic helix-loop-helix (bHLH) DNA-binding family protein \\ Encodes a MYC-related transcriptional activator with a typical DNA binding domain of a basic helix-loop-helix leucine zipper motif. Binds to an extended G-Box promoter motif. Its transcription is induced by dehydration stress and ABA treatment. Negative regulator of blue lightmediated photomorphogenic growth and blue and far-red-lightreg…	grmzm2g049229_t01	grmzm2g049229_t01	Null	LOC_Os10g42430.1	Os10g0575000	Similar to Transcription factor MYC7E (Fragment).	XR_412650.1	LOC100776289	transcription factor MYC2-like
Smj-1hVSSmj-0h	SmiContig22501	2.05037	2.76947e-11	up	AT3G59140.1	MRP14	multidrug resistance-associated protein 14 \\ member of MRP subfamily \\ multidrug resistance-associated protein 14 (MRP14); FUNCTIONS IN: ATPase activity, coupled to transmembrane movement of substances; INVOLVED IN: transport, transmembrane transport; LOCATED IN: plasma membrane; EXPRESSED IN: 17 plant structures; EXPRESSED DURING: 9 growth stages; CONTAINS InterPro DOMAIN/s: ATPase, AAA+ type,…	grmzm2g111903_t02	grmzm2g111903_t02	Null	LOC_Os06g06440.1	Os06g0158900	Similar to Multidrug-resistance associated protein 3.	XR_137675	LOC100811468	ABC transporter C family member 10-like
Smj-1hVSSmj-0h	SmiContig13994	2.38274	3.33067e-16	up	AT3G59140.1	MRP14	multidrug resistance-associated protein 14 \\ member of MRP subfamily \\ multidrug resistance-associated protein 14 (MRP14); FUNCTIONS IN: ATPase activity, coupled to transmembrane movement of substances; INVOLVED IN: transport, transmembrane transport; LOCATED IN: plasma membrane; EXPRESSED IN: 17 plant structures; EXPRESSED DURING: 9 growth stages; CONTAINS InterPro DOMAIN/s: ATPase, AAA+ type,…	grmzm2g111903_t02	grmzm2g111903_t02	Null	LOC_Os06g06440.1	Os06g0158900	Similar to Multidrug-resistance associated protein 3.	XR_137675	LOC100811468	ABC transporter C family member 10-like
Smj-6hVSSmj-0h	SmiContig22501	2.571	1.11022e-16	up	AT3G59140.1	MRP14	multidrug resistance-associated protein 14 \\ member of MRP subfamily \\ multidrug resistance-associated protein 14 (MRP14); FUNCTIONS IN: ATPase activity, coupled to transmembrane movement of substances; INVOLVED IN: transport, transmembrane transport; LOCATED IN: plasma membrane; EXPRESSED IN: 17 plant structures; EXPRESSED DURING: 9 growth stages; CONTAINS InterPro DOMAIN/s: ATPase, AAA+ type,…	grmzm2g111903_t02	grmzm2g111903_t02	Null	LOC_Os06g06440.1	Os06g0158900	Similar to Multidrug-resistance associated protein 3.	XR_137675	LOC100811468	ABC transporter C family member 10-like
Smj-6hVSSmj-0h	SmiContig13994	2.80037	0	up	AT3G59140.1	MRP14	multidrug resistance-associated protein 14 \\ member of MRP subfamily \\ multidrug resistance-associated protein 14 (MRP14); FUNCTIONS IN: ATPase activity, coupled to transmembrane movement of substances; INVOLVED IN: transport, transmembrane transport; LOCATED IN: plasma membrane; EXPRESSED IN: 17 plant structures; EXPRESSED DURING: 9 growth stages; CONTAINS InterPro DOMAIN/s: ATPase, AAA+ type,…	grmzm2g111903_t02	grmzm2g111903_t02	Null	LOC_Os06g06440.1	Os06g0158900	Similar to Multidrug-resistance associated protein 3.	XR_137675	LOC100811468	ABC transporter C family member 10-like
Smj-1hVSSmj-0h	SmiContig12734	1.04919	0.0443338	up	AT3G59140.1	MRP14	multidrug resistance-associated protein 14 \\ member of MRP subfamily \\ multidrug resistance-associated protein 14 (MRP14); FUNCTIONS IN: ATPase activity, coupled to transmembrane movement of substances; INVOLVED IN: transport, transmembrane transport; LOCATED IN: plasma membrane; EXPRESSED IN: 17 plant structures; EXPRESSED DURING: 9 growth stages; CONTAINS InterPro DOMAIN/s: ATPase, AAA+ type,…	AC234203.1_FGT004	AC234203.1_FGT004	Null	LOC_Os06g06440.1	Os06g0158900	Similar to Multidrug-resistance associated protein 3.	XR_137675	LOC100811468	ABC transporter C family member 10-like
Smj-1hVSSmj-0h	SmiContig25980	1.38342	0.00387663	up	AT5G23870	AT5G23870	Pectinacetylesterase family protein \\ Pectinacetylesterase family protein; FUNCTIONS IN: carboxylesterase activity; INVOLVED IN: biological_process unknown; LOCATED IN: plant-type cell wall; EXPRESSED IN: 22 plant structures; EXPRESSED DURING: 13 growth stages; CONTAINS InterPro DOMAIN/s: Pectinacetylesterase (InterPro:IPR004963); BEST Arabidopsis thaliana protein match is: Pectinacetylesterase …	grmzm2g117999_t02	grmzm2g117999_t02	Null	LOC_Os07g44070	Os07g0634600	Similar to Pectin acetylesterase (Fragment).	XR_137674.1	LOC100794453	protein notum homolog
Smj-6hVSSmj-0h	SmiContig25980	1.27115	0.021212	up	AT5G23870	AT5G23870	Pectinacetylesterase family protein \\ Pectinacetylesterase family protein; FUNCTIONS IN: carboxylesterase activity; INVOLVED IN: biological_process unknown; LOCATED IN: plant-type cell wall; EXPRESSED IN: 22 plant structures; EXPRESSED DURING: 13 growth stages; CONTAINS InterPro DOMAIN/s: Pectinacetylesterase (InterPro:IPR004963); BEST Arabidopsis thaliana protein match is: Pectinacetylesterase …	grmzm2g117999_t02	grmzm2g117999_t02	Null	LOC_Os07g44070	Os07g0634600	Similar to Pectin acetylesterase (Fragment).	XR_137674.1	LOC100794453	protein notum homolog
Smj-1hVSSmj-0h	SmiContig7627	1.1184	0.0162942	up	AT2G01275	AT2G01275	RING/FYVE/PHD zinc finger superfamily protein \\ RING/FYVE/PHD zinc finger superfamily protein; FUNCTIONS IN: zinc ion binding; CONTAINS InterPro DOMAIN/s: Protein of unknown function DUF3675 (InterPro:IPR022143), Zinc finger, C3HC4 RING-type (InterPro:IPR018957), Zinc finger, RING-CH-type (InterPro:IPR011016); BEST Arabidopsis thaliana protein match is: RING/FYVE/PHD zinc finger superfamily prot…	grmzm2g003930_t01	grmzm2g003930_t01	Null	LOC_Os01g03100	Os01g0121200	Zinc finger, RING/FYVE/PHD-type domain containing protein.	XR_137668	LOC100794088	uncharacterized LOC100794088
Smj-1hVSSmj-0h	SmiContig8159	3.39483	0	up	AT1G67080.1	ABA4	abscisic acid (aba)-deficient 4 \\ Encodes a protein involved in the photoprotection of PSII. An aba4-1 mutant completely lacks neoxanthin,a component of the chromophore of the peripheral antenna system in PSII. ABA4 is required for neoxanthin biosynthesis, an intermediary step in abscisic acid biosynthesis, but no catalytic activity has been detected for the ABA4 protein. \\ abscisic acid (ABA)-…	grmzm2g121747_t02	grmzm2g121747_t02	Null	LOC_Os01g03750.1	Os01g0128300	Similar to predicted protein.	XR_137640	LOC100305914	uncharacterized LOC100305914
Smj-6hVSSmj-0h	SmiContig8159	2.44191	8.53012e-09	up	AT1G67080.1	ABA4	abscisic acid (aba)-deficient 4 \\ Encodes a protein involved in the photoprotection of PSII. An aba4-1 mutant completely lacks neoxanthin,a component of the chromophore of the peripheral antenna system in PSII. ABA4 is required for neoxanthin biosynthesis, an intermediary step in abscisic acid biosynthesis, but no catalytic activity has been detected for the ABA4 protein. \\ abscisic acid (ABA)-…	grmzm2g121747_t02	grmzm2g121747_t02	Null	LOC_Os01g03750.1	Os01g0128300	Similar to predicted protein.	XR_137640	LOC100305914	uncharacterized LOC100305914
Smj-1hVSSmj-0h	SmiContig21588	1.38581	8.80102e-05	up	AT1G27190.1	AT1G27190	Leucine-rich repeat protein kinase family protein \\ Leucine-rich repeat protein kinase family protein; FUNCTIONS IN: protein serine/threonine kinase activity, kinase activity, ATP binding; INVOLVED IN: transmembrane receptor protein tyrosine kinase signaling pathway, protein amino acid phosphorylation; LOCATED IN: nucleus, plasma membrane; EXPRESSED IN: 24 plant structures; EXPRESSED DURING: 13 …	grmzm2g172330_t01	grmzm2g172330_t01	Null	LOC_Os11g14420.1	Os11g0249900	Protein kinase-like domain containing protein.	XR_137624	LOC100810378	probable inactive receptor kinase At1g27190-like
Smj-6hVSSmj-0h	SmiContig21588	1.58689	4.48711e-06	up	AT1G27190.1	AT1G27190	Leucine-rich repeat protein kinase family protein \\ Leucine-rich repeat protein kinase family protein; FUNCTIONS IN: protein serine/threonine kinase activity, kinase activity, ATP binding; INVOLVED IN: transmembrane receptor protein tyrosine kinase signaling pathway, protein amino acid phosphorylation; LOCATED IN: nucleus, plasma membrane; EXPRESSED IN: 24 plant structures; EXPRESSED DURING: 13 …	grmzm2g172330_t01	grmzm2g172330_t01	Null	LOC_Os11g14420.1	Os11g0249900	Protein kinase-like domain containing protein.	XR_137624	LOC100810378	probable inactive receptor kinase At1g27190-like
Smj-1hVSSmj-0h	SmiContig21590	1.14599	0.00610358	up	AT1G27190.1	AT1G27190	Leucine-rich repeat protein kinase family protein \\ Leucine-rich repeat protein kinase family protein; FUNCTIONS IN: protein serine/threonine kinase activity, kinase activity, ATP binding; INVOLVED IN: transmembrane receptor protein tyrosine kinase signaling pathway, protein amino acid phosphorylation; LOCATED IN: nucleus, plasma membrane; EXPRESSED IN: 24 plant structures; EXPRESSED DURING: 13 …	grmzm2g021619_t01	grmzm2g021619_t01	Null	LOC_Os04g41030.1	Os04g0487200	Serine/threonine protein kinase domain containing protein.	XR_137624	LOC100810378	probable inactive receptor kinase At1g27190-like
Smj-6hVSSmj-0h	SmiContig21590	1.44815	6.34263e-05	up	AT1G27190.1	AT1G27190	Leucine-rich repeat protein kinase family protein \\ Leucine-rich repeat protein kinase family protein; FUNCTIONS IN: protein serine/threonine kinase activity, kinase activity, ATP binding; INVOLVED IN: transmembrane receptor protein tyrosine kinase signaling pathway, protein amino acid phosphorylation; LOCATED IN: nucleus, plasma membrane; EXPRESSED IN: 24 plant structures; EXPRESSED DURING: 13 …	grmzm2g021619_t01	grmzm2g021619_t01	Null	LOC_Os04g41030.1	Os04g0487200	Serine/threonine protein kinase domain containing protein.	XR_137624	LOC100810378	probable inactive receptor kinase At1g27190-like
Smj-1hVSSmj-0h	c3903_Sye-1h_g1_i1	5.47413	0	up	AT3G28345.1	AT3G28345	ABC transporter family protein \\ ABC transporter family protein; FUNCTIONS IN: ATPase activity, coupled to transmembrane movement of substances; INVOLVED IN: transport, transmembrane transport; LOCATED IN: plasma membrane; EXPRESSED IN: shoot apex, inflorescence meristem, cotyledon, hypocotyl, flower; EXPRESSED DURING: petal differentiation and expansion stage; CONTAINS InterPro DOMAIN/s: ATPase…	grmzm5g843192_t01	grmzm5g843192_t01	Null	LOC_Os02g09720.1	Os02g0190300	P-glycoprotein homologue.	XR_137623	LOC100807709	ABC transporter B family member 15-like
Smj-6hVSSmj-0h	c3903_Sye-1h_g1_i1	5.33729	0	up	AT3G28345.1	AT3G28345	ABC transporter family protein \\ ABC transporter family protein; FUNCTIONS IN: ATPase activity, coupled to transmembrane movement of substances; INVOLVED IN: transport, transmembrane transport; LOCATED IN: plasma membrane; EXPRESSED IN: shoot apex, inflorescence meristem, cotyledon, hypocotyl, flower; EXPRESSED DURING: petal differentiation and expansion stage; CONTAINS InterPro DOMAIN/s: ATPase…	grmzm5g843192_t01	grmzm5g843192_t01	Null	LOC_Os02g09720.1	Os02g0190300	P-glycoprotein homologue.	XR_137623	LOC100807709	ABC transporter B family member 15-like
Smj-1hVSSmj-0h	c24866_Smj-0h_g1_i1	3.23381	7.88675e-10	up	AT3G28345.1	AT3G28345	ABC transporter family protein \\ ABC transporter family protein; FUNCTIONS IN: ATPase activity, coupled to transmembrane movement of substances; INVOLVED IN: transport, transmembrane transport; LOCATED IN: plasma membrane; EXPRESSED IN: shoot apex, inflorescence meristem, cotyledon, hypocotyl, flower; EXPRESSED DURING: petal differentiation and expansion stage; CONTAINS InterPro DOMAIN/s: ATPase…	grmzm2g146034_t01	grmzm2g146034_t01	Null	LOC_Os02g09720.1	Os02g0190300	P-glycoprotein homologue.	XR_137623	LOC100807709	ABC transporter B family member 15-like
Smj-6hVSSmj-0h	c24866_Smj-0h_g1_i1	3.1815	4.0696e-09	up	AT3G28345.1	AT3G28345	ABC transporter family protein \\ ABC transporter family protein; FUNCTIONS IN: ATPase activity, coupled to transmembrane movement of substances; INVOLVED IN: transport, transmembrane transport; LOCATED IN: plasma membrane; EXPRESSED IN: shoot apex, inflorescence meristem, cotyledon, hypocotyl, flower; EXPRESSED DURING: petal differentiation and expansion stage; CONTAINS InterPro DOMAIN/s: ATPase…	grmzm2g146034_t01	grmzm2g146034_t01	Null	LOC_Os02g09720.1	Os02g0190300	P-glycoprotein homologue.	XR_137623	LOC100807709	ABC transporter B family member 15-like
Smj-1hVSSmj-0h	SmiContig13597	1.90829	7.59218e-10	up	AT3G61680.1	AT3G61680	alpha/beta-Hydrolases superfamily protein \\ alpha/beta-Hydrolases superfamily protein; FUNCTIONS IN: triglyceride lipase activity; INVOLVED IN: lipid metabolic process; LOCATED IN: chloroplast; CONTAINS InterPro DOMAIN/s: Lipase, class 3 (InterPro:IPR002921); BEST Arabidopsis thaliana protein match is: alpha/beta-Hydrolases superfamily protein (TAIR:AT1G02660.1); Has 210 Blast hits to 205 protei…	grmzm2g156126_t01	grmzm2g156126_t01	Null	LOC_Os01g43140.1	LOC_Os01g43140.1	Lipase, class 3 family protein.	XR_137618	LOC100790575	uncharacterized LOC100790575
Smj-6hVSSmj-0h	SmiContig13597	1.35565	0.00038845	up	AT3G61680.1	AT3G61680	alpha/beta-Hydrolases superfamily protein \\ alpha/beta-Hydrolases superfamily protein; FUNCTIONS IN: triglyceride lipase activity; INVOLVED IN: lipid metabolic process; LOCATED IN: chloroplast; CONTAINS InterPro DOMAIN/s: Lipase, class 3 (InterPro:IPR002921); BEST Arabidopsis thaliana protein match is: alpha/beta-Hydrolases superfamily protein (TAIR:AT1G02660.1); Has 210 Blast hits to 205 protei…	grmzm2g156126_t01	grmzm2g156126_t01	Null	LOC_Os01g43140.1	LOC_Os01g43140.1	Lipase, class 3 family protein.	XR_137618	LOC100790575	uncharacterized LOC100790575
Smj-6hVSSmj-0h	SmiContig2071	1.49651	0.000137326	up	AT3G57520	SIP2	seed imbibition 2 \\ seed imbibition 2 (SIP2); CONTAINS InterPro DOMAIN/s: Glycoside hydrolase, catalytic core (InterPro:IPR017853), Raffinose synthase (InterPro:IPR008811); BEST Arabidopsis thaliana protein match is: seed imbibition 1 (TAIR:AT1G55740.1); Has 528 Blast hits to 504 proteins in 147 species: Archae - 29; Bacteria - 95; Metazoa - 0; Fungi - 82; Plants - 312; Viruses - 0; Other Eukary…	grmzm2g077181_t01	grmzm2g077181_t01	Null	LOC_Os03g59430.2	Os03g0808900	Similar to Seed imbibition protein (Fragment).	XR_137574.1	LOC100798128	probable galactinol--sucrose galactosyltransferase 2-like
Smj-6hVSSmj-0h	SmiContig2070	1.3831	0.00125719	up	AT3G57520	SIP2	seed imbibition 2 \\ seed imbibition 2 (SIP2); CONTAINS InterPro DOMAIN/s: Glycoside hydrolase, catalytic core (InterPro:IPR017853), Raffinose synthase (InterPro:IPR008811); BEST Arabidopsis thaliana protein match is: seed imbibition 1 (TAIR:AT1G55740.1); Has 528 Blast hits to 504 proteins in 147 species: Archae - 29; Bacteria - 95; Metazoa - 0; Fungi - 82; Plants - 312; Viruses - 0; Other Eukary…	grmzm2g077181_t01	grmzm2g077181_t01	Null	LOC_Os03g59430.2	Os03g0808900	Similar to Seed imbibition protein (Fragment).	XR_137574.1	LOC100798128	probable galactinol--sucrose galactosyltransferase 2-like
Smj-1hVSSmj-0h	SmiContig29887	2.35297	3.34732e-13	up	AT1G59710.1	AT1G59710	Protein of unknown function (DUF569) \\ FUNCTIONS IN: molecular_function unknown; INVOLVED IN: biological_process unknown; LOCATED IN: cellular_component unknown; EXPRESSED IN: 23 plant structures; EXPRESSED DURING: 13 growth stages; CONTAINS InterPro DOMAIN/s: Protein of unknown function DUF569 (InterPro:IPR007679), Actin cross-linking (InterPro:IPR008999); BEST Arabidopsis thaliana protein matc…	grmzm2g049912_t01	grmzm2g049912_t01	Null	LOC_Os03g58740.1	Os03g0801900	Protein of unknown function DUF569 family protein.	XR_137562.1	LOC100810206	uncharacterized LOC100810206
Smj-6hVSSmj-0h	SmiContig29887	1.6373	1.5043e-05	up	AT1G59710.1	AT1G59710	Protein of unknown function (DUF569) \\ FUNCTIONS IN: molecular_function unknown; INVOLVED IN: biological_process unknown; LOCATED IN: cellular_component unknown; EXPRESSED IN: 23 plant structures; EXPRESSED DURING: 13 growth stages; CONTAINS InterPro DOMAIN/s: Protein of unknown function DUF569 (InterPro:IPR007679), Actin cross-linking (InterPro:IPR008999); BEST Arabidopsis thaliana protein matc…	grmzm2g049912_t01	grmzm2g049912_t01	Null	LOC_Os03g58740.1	Os03g0801900	Protein of unknown function DUF569 family protein.	XR_137562.1	LOC100810206	uncharacterized LOC100810206
Smj-1hVSSmj-0h	c22871_Smj-1h_g1_i5	1.25443	0.0309911	up	AT1G01920	AT1G01920	SET domain-containing protein \\ SET domain-containing protein; BEST Arabidopsis thaliana protein match is: Rubisco methyltransferase family protein (TAIR:AT1G14030.1); Has 611 Blast hits to 608 proteins in 165 species: Archae - 0; Bacteria - 0; Metazoa - 143; Fungi - 239; Plants - 164; Viruses - 0; Other Eukaryotes - 65 (source: NCBI BLink).	grmzm2g078458_t01	grmzm2g078458_t01	Null	LOC_Os06g03676.1	Os06g0127200	SET domain containing protein.	XR_137493.1	LOC100777394	uncharacterized LOC100777394
Smj-1hVSSmj-0h	SmiContig15494	2.25345	3.76495e-10	up	AT1G15690	AVP1	Inorganic H pyrophosphatase family protein \\ Encodes a H(+)-translocating (pyrophosphate-energized) inorganic pyrophosphatase (H(+)-PPase; EC 3.6.1.1) located in the vacuolar membrane. Expression is found in all tissues examined, including meristems and floral organ primordium. Expression is particularly enhanced in pollen, and is repressed by light. Over expression and loss of function phenotyp…	grmzm2g069095_t01	grmzm2g069095_t01	Null	LOC_Os06g43660	Os06g0644200	Similar to Pyrophosphate-energized vacuolar membrane proton pump (EC 3.6.1.1) (Pyrophosphate-energized inorganic pyrophosphatase) (H -PPase) (Vacuolar H -pyrophosphatase).	XR_137409	LOC100793677	pyrophosphate-energized vacuolar membrane proton pump-like
Smj-6hVSSmj-0h	SmiContig15494	2.23474	1.99969e-09	up	AT1G15690	AVP1	Inorganic H pyrophosphatase family protein \\ Encodes a H(+)-translocating (pyrophosphate-energized) inorganic pyrophosphatase (H(+)-PPase; EC 3.6.1.1) located in the vacuolar membrane. Expression is found in all tissues examined, including meristems and floral organ primordium. Expression is particularly enhanced in pollen, and is repressed by light. Over expression and loss of function phenotyp…	grmzm2g069095_t01	grmzm2g069095_t01	Null	LOC_Os06g43660	Os06g0644200	Similar to Pyrophosphate-energized vacuolar membrane proton pump (EC 3.6.1.1) (Pyrophosphate-energized inorganic pyrophosphatase) (H -PPase) (Vacuolar H -pyrophosphatase).	XR_137409	LOC100793677	pyrophosphate-energized vacuolar membrane proton pump-like
Smj-1hVSSmj-0h	SmiContig18247	1.50769	3.3066e-05	up	AT5G59530.1	AT5G59530	2-oxoglutarate (2OG) and Fe(II)-dependent oxygenase superfamily protein \\ 2-oxoglutarate (2OG) and Fe(II)-dependent oxygenase superfamily protein; CONTAINS InterPro DOMAIN/s: Oxoglutarate/iron-dependent oxygenase (InterPro:IPR005123); BEST Arabidopsis thaliana protein match is: 2-oxoglutarate (2OG) and Fe(II)-dependent oxygenase superfamily protein (TAIR:AT5G59540.1); Has 1807 Blast hits to 1807…	Null	Null	Null	Null	Null	Null	XR_137274.1	LOC100791883	1-aminocyclopropane-1-carboxylate oxidase homolog 3-like
Smj-6hVSSmj-0h	SmiContig18247	1.2772	0.00303691	up	AT5G59530.1	AT5G59530	2-oxoglutarate (2OG) and Fe(II)-dependent oxygenase superfamily protein \\ 2-oxoglutarate (2OG) and Fe(II)-dependent oxygenase superfamily protein; CONTAINS InterPro DOMAIN/s: Oxoglutarate/iron-dependent oxygenase (InterPro:IPR005123); BEST Arabidopsis thaliana protein match is: 2-oxoglutarate (2OG) and Fe(II)-dependent oxygenase superfamily protein (TAIR:AT5G59540.1); Has 1807 Blast hits to 1807…	Null	Null	Null	Null	Null	Null	XR_137274.1	LOC100791883	1-aminocyclopropane-1-carboxylate oxidase homolog 3-like
Smj-1hVSSmj-0h	SmiContig26641	2.0223	6.00688e-09	up	AT4G24310.1	AT4G24310	Protein of unknown function (DUF679) \\ Protein of unknown function (DUF679); CONTAINS InterPro DOMAIN/s: Protein of unknown function DUF679 (InterPro:IPR007770); BEST Arabidopsis thaliana protein match is: Protein of unknown function (DUF679) (TAIR:AT3G02430.1); Has 267 Blast hits to 259 proteins in 17 species: Archae - 0; Bacteria - 0; Metazoa - 0; Fungi - 0; Plants - 267; Viruses - 0; Other Eu…	grmzm2g098182_t01	grmzm2g098182_t01	Null	LOC_Os08g01530.1	Os08g0106501	Protein of unknown function DUF679 family protein.	XR_137157	LOC100500639	uncharacterized LOC100500639
Smj-6hVSSmj-0h	SmiContig12951	1.38423	0.00415123	up	Null	Null	Null	grmzm2g057305_t02	grmzm2g057305_t02	Null	LOC_Os01g16620	Os01g0272800	Conserved hypothetical protein.	XR_136951	LOC100810893	uncharacterized LOC100810893
Smj-6hVSSmj-0h	c18790_Smj-6h_g1_i2	1.32589	0.0106267	up	Null	Null	Null	grmzm2g057305_t01	grmzm2g057305_t01	Null	LOC_Os01g16620	Os01g0272800	Conserved hypothetical protein.	XR_136951	LOC100810893	uncharacterized LOC100810893
Smj-1hVSSmj-0h	SmiContig16801	1.21178	0.00861345	up	ATCG01180.1	ATCG01180.1	chloroplast-encoded 23S ribosomal RNA	grmzm2g042510_t01	grmzm2g042510_t01	Null	Null	Null	Null	XR_136824.1	LOC100816040	uncharacterized LOC100816040
Smj-1hVSSmj-0h	SmiContig30957	1.39134	0.00146514	up	ATCG01180.1	ATCG01180.1	chloroplast-encoded 23S ribosomal RNA	grmzm2g042510_t01	grmzm2g042510_t01	Null	Null	Null	Null	XR_136824.1	LOC100816040	uncharacterized LOC100816040
Smj-6hVSSmj-0h	SmiContig16801	2.1035	1.29145e-09	up	ATCG01180.1	ATCG01180.1	chloroplast-encoded 23S ribosomal RNA	grmzm2g042510_t01	grmzm2g042510_t01	Null	Null	Null	Null	XR_136824.1	LOC100816040	uncharacterized LOC100816040
Smj-6hVSSmj-0h	c21400_Smj-6h_g1_i1	1.91496	1.11737e-05	up	ATCG01180.1	ATCG01180.1	chloroplast-encoded 23S ribosomal RNA	grmzm2g042510_t01	grmzm2g042510_t01	Null	Null	Null	Null	XR_136824.1	LOC100816040	uncharacterized LOC100816040
Smj-6hVSSmj-0h	SmiContig30957	1.94873	1.75322e-07	up	ATCG01180.1	ATCG01180.1	chloroplast-encoded 23S ribosomal RNA	grmzm2g042510_t01	grmzm2g042510_t01	Null	Null	Null	Null	XR_136824.1	LOC100816040	uncharacterized LOC100816040
Smj-6hVSSmj-0h	SmiContig12324	2.19344	2.8464e-05	up	ATCG01180.1	ATCG01180.1	chloroplast-encoded 23S ribosomal RNA	grmzm2g042510_t01	grmzm2g042510_t01	Null	Null	Null	Null	XR_136824.1	LOC100816040	uncharacterized LOC100816040
Smj-1hVSSmj-0h	c16145_Sye-12h_g1_i2	1.28001	0.0153441	up	ATCG01180.1	ATCG01180.1	chloroplast-encoded 23S ribosomal RNA	grmzm2g042510_t01	grmzm2g042510_t01	Null	Null	Os04g0511500	Cytochrome P450 domain containing protein.	XR_136824.1	LOC100816040	uncharacterized LOC100816040
Smj-6hVSSmj-0h	SmiContig14721	1.93697	1.20379e-09	up	ATMG00020.1	ATMG00020.1	mitochondrial 26S ribosomal RNA protein	grmzm2g042510_t01	grmzm2g042510_t01	Null	Null	Os04g0511500	Cytochrome P450 domain containing protein.	XR_136824.1	LOC100816040	uncharacterized LOC100816040
Smj-6hVSSmj-0h	SmiContig19419	1.76558	6.95186e-08	up	ATMG00020.1	ATMG00020.1	mitochondrial 26S ribosomal RNA protein	grmzm2g042510_t01	grmzm2g042510_t01	Null	Null	Os04g0511500	Cytochrome P450 domain containing protein.	XR_136824.1	LOC100816040	uncharacterized LOC100816040
Smj-1hVSSmj-0h	c9796_Smj-1h_g1_i1	2.34141	0.025594	up	ATCG01180.1	ATCG01180.1	chloroplast-encoded 23S ribosomal RNA	Null	Null	Null	Null	Os04g0511500	Cytochrome P450 domain containing protein.	XR_136824.1	LOC100816040	uncharacterized LOC100816040
Smj-6hVSSmj-0h	c18346_Smj-6h_g2_i1	3.393	2.13682e-06	up	ATCG01180.1	ATCG01180.1	chloroplast-encoded 23S ribosomal RNA	Null	Null	Null	Null	Os04g0511500	Cytochrome P450 domain containing protein.	XR_136824.1	LOC100816040	uncharacterized LOC100816040
Smj-6hVSSmj-0h	c9796_Smj-1h_g1_i1	2.63401	0.00213687	up	ATCG01180.1	ATCG01180.1	chloroplast-encoded 23S ribosomal RNA	Null	Null	Null	Null	Os04g0511500	Cytochrome P450 domain containing protein.	XR_136824.1	LOC100816040	uncharacterized LOC100816040
Smj-1hVSSmj-0h	SmiContig14721	1.17124	0.00635782	up	ATMG00020.1	ATMG00020.1	mitochondrial 26S ribosomal RNA protein	grmzm2g042510_t01	grmzm2g042510_t01	Null	None	Os04g0511500	Cytochrome P450 domain containing protein.	XR_136824.1	LOC100816040	uncharacterized LOC100816040
Smj-1hVSSmj-0h	SmiContig19419	1.13823	0.00838404	up	ATMG00020.1	ATMG00020.1	mitochondrial 26S ribosomal RNA protein	grmzm2g042510_t01	grmzm2g042510_t01	Null	None	Os04g0511500	Cytochrome P450 domain containing protein.	XR_136824.1	LOC100816040	uncharacterized LOC100816040
Smj-1hVSSmj-0h	SmiContig30958	1.23145	0.00280037	up	ATCG01180.1	ATCG01180.1	chloroplast-encoded 23S ribosomal RNA	grmzm2g042510_t01	grmzm2g042510_t01	Null	loc_os10g21190.1	loc_os10g21190.1	Null	XR_136824.1	LOC100816040	uncharacterized LOC100816040
Smj-1hVSSmj-0h	SmiContig7591	1.26877	0.015791	up	ATCG01180.1	ATCG01180.1	chloroplast-encoded 23S ribosomal RNA	grmzm2g042510_t01	grmzm2g042510_t01	Null	loc_os09g01000.1	loc_os09g01000.1	Null	XR_136824.1	LOC100816040	uncharacterized LOC100816040
Smj-1hVSSmj-0h	SmiContig28185	1.14139	0.00676305	up	AT4G06536.1	AT4G06536	SPla/RYanodine receptor (SPRY) domain-containing protein \\ SPla/RYanodine receptor (SPRY) domain-containing protein; CONTAINS InterPro DOMAIN/s: B302 (SPRY)-like (InterPro:IPR001870), SPla/RYanodine receptor SPRY (InterPro:IPR003877); Has 40 Blast hits to 40 proteins in 15 species: Archae - 0; Bacteria - 0; Metazoa - 0; Fungi - 7; Plants - 29; Viruses - 0; Other Eukaryotes - 4 (source: NCBI BLin…	grmzm2g422499_t01	grmzm2g422499_t01	Null	LOC_Os02g40120.1	Os02g0614700	B30.2/SPRY domain domain containing protein.	XR_136571	LOC100785312	uncharacterized LOC100785312
Smj-1hVSSmj-0h	SmiContig6631	3.02387	0	up	AT5G46420.1	AT5G46420	16S rRNA processing protein RimM family \\ 16S rRNA processing protein RimM family; FUNCTIONS IN: ribosome binding, nucleotidyltransferase activity; INVOLVED IN: metabolic process, rRNA processing, ribosome biogenesis; LOCATED IN: chloroplast; EXPRESSED IN: 22 plant structures; EXPRESSED DURING: 13 growth stages; CONTAINS InterPro DOMAIN/s: PRC-barrel (InterPro:IPR007903), UTP--glucose-1-phosphat…	Null	Null	Null	Null	Null	Null	XR_136546.1	LOC100802788	uncharacterized LOC100802788
Smj-1hVSSmj-0h	SmiContig9861	1.16268	0.0464211	up	AT4G33520	PAA1	P-type ATP-ase 1 \\ Encodes a putative metal-transporting P-type ATPase. \\ P-type ATP-ase 1 (PAA1); FUNCTIONS IN: copper ion transmembrane transporter activity, ATPase activity, coupled to transmembrane movement of ions, phosphorylative mechanism; INVOLVED IN: photosynthetic electron transport chain; LOCATED IN: chloroplast, chloroplast stroma, chloroplast envelope; EXPRESSED IN: 23 plant struct…	grmzm2g315931_t02	grmzm2g315931_t02	Null	LOC_Os08g37950.1	Os08g0486100	Similar to Potential copper-transporting ATPase PAA1 (EC 3.6.3.4).	XR_136511.1	LOC100796210	putative copper-transporting ATPase PAA1-like
Smj-1hVSSmj-0h	c13643_Smj-6h_g1_i1	1.3068	0.00887553	up	AT4G33520	PAA1	P-type ATP-ase 1 \\ Encodes a putative metal-transporting P-type ATPase. \\ P-type ATP-ase 1 (PAA1); FUNCTIONS IN: copper ion transmembrane transporter activity, ATPase activity, coupled to transmembrane movement of ions, phosphorylative mechanism; INVOLVED IN: photosynthetic electron transport chain; LOCATED IN: chloroplast, chloroplast stroma, chloroplast envelope; EXPRESSED IN: 23 plant struct…	grmzm2g315931_t02	grmzm2g315931_t02	Null	LOC_Os08g37950.1	Os08g0486100	Similar to Potential copper-transporting ATPase PAA1 (EC 3.6.3.4).	XR_136511.1	LOC100796210	putative copper-transporting ATPase PAA1-like
Smj-6hVSSmj-0h	SmiContig9861	1.36381	0.00568942	up	AT4G33520	PAA1	P-type ATP-ase 1 \\ Encodes a putative metal-transporting P-type ATPase. \\ P-type ATP-ase 1 (PAA1); FUNCTIONS IN: copper ion transmembrane transporter activity, ATPase activity, coupled to transmembrane movement of ions, phosphorylative mechanism; INVOLVED IN: photosynthetic electron transport chain; LOCATED IN: chloroplast, chloroplast stroma, chloroplast envelope; EXPRESSED IN: 23 plant struct…	grmzm2g315931_t02	grmzm2g315931_t02	Null	LOC_Os08g37950.1	Os08g0486100	Similar to Potential copper-transporting ATPase PAA1 (EC 3.6.3.4).	XR_136511.1	LOC100796210	putative copper-transporting ATPase PAA1-like
Smj-6hVSSmj-0h	c13643_Smj-6h_g1_i1	1.27526	0.0176166	up	AT4G33520	PAA1	P-type ATP-ase 1 \\ Encodes a putative metal-transporting P-type ATPase. \\ P-type ATP-ase 1 (PAA1); FUNCTIONS IN: copper ion transmembrane transporter activity, ATPase activity, coupled to transmembrane movement of ions, phosphorylative mechanism; INVOLVED IN: photosynthetic electron transport chain; LOCATED IN: chloroplast, chloroplast stroma, chloroplast envelope; EXPRESSED IN: 23 plant struct…	grmzm2g315931_t02	grmzm2g315931_t02	Null	LOC_Os08g37950.1	Os08g0486100	Similar to Potential copper-transporting ATPase PAA1 (EC 3.6.3.4).	XR_136511.1	LOC100796210	putative copper-transporting ATPase PAA1-like
Smj-6hVSSmj-0h	SmiContig21175	1.19661	0.0475345	up	AT4G33520	PAA1	P-type ATP-ase 1 \\ Encodes a putative metal-transporting P-type ATPase. \\ P-type ATP-ase 1 (PAA1); FUNCTIONS IN: copper ion transmembrane transporter activity, ATPase activity, coupled to transmembrane movement of ions, phosphorylative mechanism; INVOLVED IN: photosynthetic electron transport chain; LOCATED IN: chloroplast, chloroplast stroma, chloroplast envelope; EXPRESSED IN: 23 plant struct…	grmzm2g315931_t01	grmzm2g315931_t01	Null	LOC_Os08g37950.1	Os08g0486100	Similar to Potential copper-transporting ATPase PAA1 (EC 3.6.3.4).	XR_136511.1	LOC100796210	putative copper-transporting ATPase PAA1-like
Smj-6hVSSmj-0h	SmiContig6603	1.53374	1.28387e-05	up	AT2G21100.1	AT2G21100	Disease resistance-responsive (dirigent-like protein) family protein \\ Disease resistance-responsive (dirigent-like protein) family protein; FUNCTIONS IN: molecular_function unknown; INVOLVED IN: lignan biosynthetic process, defense response; LOCATED IN: endomembrane system; EXPRESSED IN: hypocotyl, root, flower; EXPRESSED DURING: petal differentiation and expansion stage; CONTAINS InterPro DOMA…	grmzm2g132273_t01	grmzm2g132273_t01	Null	LOC_Os12g07580.1	Os12g0174700	Similar to disease resistance response protein 206.	XR_136421.1	LOC100811628	uncharacterized LOC100811628
Smj-6hVSSmj-0h	SmiContig11956	1.41383	0.00012685	up	AT1G02816.1	AT1G02816	Protein of unknown function, DUF538 \\ Protein of unknown function, DUF538; FUNCTIONS IN: molecular_function unknown; INVOLVED IN: biological_process unknown; LOCATED IN: plasma membrane, vacuole; EXPRESSED IN: 25 plant structures; EXPRESSED DURING: 14 growth stages; CONTAINS InterPro DOMAIN/s: Protein of unknown function DUF538 (InterPro:IPR007493); BEST Arabidopsis thaliana protein match is: Pr…	grmzm2g117439_t01	grmzm2g117439_t01	Null	LOC_Os05g29920.1	Os05g0362500	Protein of unknown function DUF538 domain containing protein.	XR_136383.1	LOC100784539	probable exocyst complex component 6-like
Smj-1hVSSmj-0h	SmiContig16422	1.84065	0.019515	up	AT1G66180.1	AT1G66180	Eukaryotic aspartyl protease family protein \\ Eukaryotic aspartyl protease family protein; FUNCTIONS IN: aspartic-type endopeptidase activity; INVOLVED IN: proteolysis; LOCATED IN: endomembrane system; EXPRESSED IN: 22 plant structures; EXPRESSED DURING: 13 growth stages; CONTAINS InterPro DOMAIN/s: Peptidase aspartic (InterPro:IPR021109), Peptidase aspartic, catalytic (InterPro:IPR009007), Pept…	grmzm2g339736_t01	grmzm2g339736_t01	Null	LOC_Os01g62630.1	Os01g0844500	Peptidase aspartic, catalytic domain containing protein.	XR_136325	LOC100790706	aspartic proteinase nepenthesin-1-like
Smj-1hVSSmj-0h	SmiContig34154	3.93828	0	up	Null	Null	Null	Null	Null	Null	Null	Null	Null	XR_136307	LOC100819948	uncharacterized LOC100819948
Smj-6hVSSmj-0h	SmiContig34154	2.40088	2.37832e-12	up	Null	Null	Null	Null	Null	Null	Null	Null	Null	XR_136307	LOC100819948	uncharacterized LOC100819948
Smj-1hVSSmj-0h	c22694_Smj-1h_g2_i1	3.5056	0	up	AT4G17500.1	ERF-1	ethylene responsive element binding factor 1 \\ Encodes a member of the ERF (ethylene response factor) subfamily B-3 of ERF/AP2 transcription factor family (ATERF-1). The protein contains one AP2 domain. There are 18 members in this subfamily including ATERF-1, ATERF-2, AND ATERF-5. \\ ethylene responsive element binding factor 1 (ERF-1); CONTAINS InterPro DOMAIN/s: DNA-binding, integrase-type (I…	grmzm2g080516_t01	grmzm2g080516_t01	Null	LOC_Os04g46220.1	Os04g0546800	Pathogenesis-related transcriptional factor and ERF domain containing protein.	XR_136256	LOC100807643	ethylene-responsive transcription factor 1A-like
Smj-6hVSSmj-0h	c22694_Smj-1h_g2_i1	1.73108	0.00525293	up	AT4G17500.1	ERF-1	ethylene responsive element binding factor 1 \\ Encodes a member of the ERF (ethylene response factor) subfamily B-3 of ERF/AP2 transcription factor family (ATERF-1). The protein contains one AP2 domain. There are 18 members in this subfamily including ATERF-1, ATERF-2, AND ATERF-5. \\ ethylene responsive element binding factor 1 (ERF-1); CONTAINS InterPro DOMAIN/s: DNA-binding, integrase-type (I…	grmzm2g080516_t01	grmzm2g080516_t01	Null	LOC_Os04g46220.1	Os04g0546800	Pathogenesis-related transcriptional factor and ERF domain containing protein.	XR_136256	LOC100807643	ethylene-responsive transcription factor 1A-like
Smj-1hVSSmj-0h	SmiContig6987	1.31629	0.000298788	up	AT4G17500.1	ERF-1	ethylene responsive element binding factor 1 \\ Encodes a member of the ERF (ethylene response factor) subfamily B-3 of ERF/AP2 transcription factor family (ATERF-1). The protein contains one AP2 domain. There are 18 members in this subfamily including ATERF-1, ATERF-2, AND ATERF-5. \\ ethylene responsive element binding factor 1 (ERF-1); CONTAINS InterPro DOMAIN/s: DNA-binding, integrase-type (I…	grmzm2g466044_t01	grmzm2g466044_t01	Null	LOC_Os02g43790.1	Os02g0654700	AP2/ERF family protein, Abiotic stress response	XR_136256	LOC100807643	ethylene-responsive transcription factor 1A-like
Smj-1hVSSmj-0h	SmiContig11019	2.61669	7.24474e-06	up	AT4G25590.1	ADF7	actin depolymerizing factor 7 \\ actin depolymerizing factor 7 (ADF7); FUNCTIONS IN: actin binding; INVOLVED IN: biological_process unknown; LOCATED IN: intracellular; EXPRESSED IN: 8 plant structures; EXPRESSED DURING: L mature pollen stage, M germinated pollen stage, 4 anthesis, C globular stage, petal differentiation and expansion stage; CONTAINS InterPro DOMAIN/s: Actin-binding, cofilin/tropo…	grmzm2g015127_t01	grmzm2g015127_t01	Null	LOC_Os02g44470.1	Os02g0663800	Similar to Actin-depolymerizing factor (ADF).	XP_006606908.1	LOC100783153	uncharacterized LOC100783153
Smj-6hVSSmj-0h	SmiContig11019	3.57217	3.40838e-13	up	AT4G25590.1	ADF7	actin depolymerizing factor 7 \\ actin depolymerizing factor 7 (ADF7); FUNCTIONS IN: actin binding; INVOLVED IN: biological_process unknown; LOCATED IN: intracellular; EXPRESSED IN: 8 plant structures; EXPRESSED DURING: L mature pollen stage, M germinated pollen stage, 4 anthesis, C globular stage, petal differentiation and expansion stage; CONTAINS InterPro DOMAIN/s: Actin-binding, cofilin/tropo…	grmzm2g015127_t01	grmzm2g015127_t01	Null	LOC_Os02g44470.1	Os02g0663800	Similar to Actin-depolymerizing factor (ADF).	XP_006606908.1	LOC100783153	uncharacterized LOC100783153
Smj-1hVSSmj-0h	SmiContig14218	1.51134	0.00511637	up	AT2G43080.1	AT-P4H-1	P4H isoform 1 \\ Encodes a prolyl-4 hydroxylase that can hydroxylate poly(L-proline),the collagen model peptide (Pro-Pro-Gly)10 and other proline rich peptides. \\ P4H isoform 1 (AT-P4H-1); FUNCTIONS IN: oxidoreductase activity, acting on paired donors, with incorporation or reduction of molecular oxygen, 2-oxoglutarate as one donor, and incorporation of one atom each of oxygen into both donors, …	grmzm2g028004_t05	grmzm2g028004_t05	Null	LOC_Os04g27850.1	Os04g0346000	2OG-Fe(II) oxygenase domain containing protein.	XP_006606599.1	LOC100820384	Uncharacterized protein
Smj-6hVSSmj-0h	SmiContig14218	3.54308	0	up	AT2G43080.1	AT-P4H-1	P4H isoform 1 \\ Encodes a prolyl-4 hydroxylase that can hydroxylate poly(L-proline),the collagen model peptide (Pro-Pro-Gly)10 and other proline rich peptides. \\ P4H isoform 1 (AT-P4H-1); FUNCTIONS IN: oxidoreductase activity, acting on paired donors, with incorporation or reduction of molecular oxygen, 2-oxoglutarate as one donor, and incorporation of one atom each of oxygen into both donors, …	grmzm2g028004_t05	grmzm2g028004_t05	Null	LOC_Os04g27850.1	Os04g0346000	2OG-Fe(II) oxygenase domain containing protein.	XP_006606599.1	LOC100820384	Uncharacterized protein
Smj-1hVSSmj-0h	c19717_Smj-6h_g1_i2	1.51134	0.00669658	up	AT1G09140	ATSRP30	SERINE-ARGININE PROTEIN 30 \\ Encodes a serine-arginine rich RNA binding protein involved in regulation of splicing (including splicing of itself). Exists as 3 alternative spliced forms that are differentially expressed. \\ SERINE-ARGININE PROTEIN 30 (ATSRP30); CONTAINS InterPro DOMAIN/s: RNA recognition motif, RNP-1 (InterPro:IPR000504), Nucleotide-binding, alpha-beta plait (InterPro:IPR012677);…	grmzm2g436092_t01	grmzm2g436092_t01	Null	LOC_Os03g22380	Os03g0344100	Similar to ASF/SF2-like pre-mRNA splicing factor SRP32''.	XP_006606540.1	LOC100794282	pre-mRNA-splicing factor SF2-like
Smj-1hVSSmj-0h	SmiContig9076	1.45887	0.0212101	up	AT1G09140	ATSRP30	SERINE-ARGININE PROTEIN 30 \\ Encodes a serine-arginine rich RNA binding protein involved in regulation of splicing (including splicing of itself). Exists as 3 alternative spliced forms that are differentially expressed. \\ SERINE-ARGININE PROTEIN 30 (ATSRP30); CONTAINS InterPro DOMAIN/s: RNA recognition motif, RNP-1 (InterPro:IPR000504), Nucleotide-binding, alpha-beta plait (InterPro:IPR012677);…	grmzm2g436092_t01	grmzm2g436092_t01	Null	LOC_Os03g22380	Os03g0344100	Similar to ASF/SF2-like pre-mRNA splicing factor SRP32''.	XP_006606540.1	LOC100794282	pre-mRNA-splicing factor SF2-like
Smj-1hVSSmj-0h	c23314_Smj-1h_g1_i3	1.52972	0.0137237	up	AT1G09140	ATSRP30	SERINE-ARGININE PROTEIN 30 \\ Encodes a serine-arginine rich RNA binding protein involved in regulation of splicing (including splicing of itself). Exists as 3 alternative spliced forms that are differentially expressed. \\ SERINE-ARGININE PROTEIN 30 (ATSRP30); CONTAINS InterPro DOMAIN/s: RNA recognition motif, RNP-1 (InterPro:IPR000504), Nucleotide-binding, alpha-beta plait (InterPro:IPR012677);…	grmzm2g436092_t01	grmzm2g436092_t01	Null	LOC_Os03g22380	Os03g0344100	Similar to ASF/SF2-like pre-mRNA splicing factor SRP32''.	XP_006606540.1	LOC100794282	pre-mRNA-splicing factor SF2-like
Smj-1hVSSmj-0h	c11655_Smj-1h_g1_i1	2.51134	3.18856e-05	up	AT1G20870.1	AT1G20870	HSP20-like chaperones superfamily protein \\ HSP20-like chaperones superfamily protein; CONTAINS InterPro DOMAIN/s: HSP20-like chaperone (InterPro:IPR008978); BEST Arabidopsis thaliana protein match is: HSP20-like chaperones superfamily protein (TAIR:AT1G54850.1); Has 109 Blast hits to 81 proteins in 18 species: Archae - 0; Bacteria - 0; Metazoa - 1; Fungi - 0; Plants - 99; Viruses - 0; Other Euk…	Null	Null	Null	Null	Null	Null	XP_006606509.1	LOC100785823	uncharacterized LOC100785823
Smj-1hVSSmj-0h	c21548_Smj-1h_g1_i2	2.03135	7.59661e-08	up	AT1G54840	AT1G54840	HSP20-like chaperones superfamily protein \\ HSP20-like chaperones superfamily protein; CONTAINS InterPro DOMAIN/s: Heat shock protein Hsp20 (InterPro:IPR002068), HSP20-like chaperone (InterPro:IPR008978); BEST Arabidopsis thaliana protein match is: HSP20-like chaperones superfamily protein (TAIR:AT1G54850.1); Has 96 Blast hits to 86 proteins in 17 species: Archae - 0; Bacteria - 13; Metazoa - 0;…	Null	Null	Null	Null	Null	Null	XP_006606509.1	LOC100785823	uncharacterized LOC100785823
Smj-1hVSSmj-0h	c20301_Smj-6h_g1_i2	2.0594	1.72123e-07	up	AT1G54840	AT1G54840	HSP20-like chaperones superfamily protein \\ HSP20-like chaperones superfamily protein; CONTAINS InterPro DOMAIN/s: Heat shock protein Hsp20 (InterPro:IPR002068), HSP20-like chaperone (InterPro:IPR008978); BEST Arabidopsis thaliana protein match is: HSP20-like chaperones superfamily protein (TAIR:AT1G54850.1); Has 96 Blast hits to 86 proteins in 17 species: Archae - 0; Bacteria - 13; Metazoa - 0;…	Null	Null	Null	Null	Null	Null	XP_006606509.1	LOC100785823	uncharacterized LOC100785823
Smj-1hVSSmj-0h	SmiContig8085	2.22936	3.48703e-09	up	AT1G54840	AT1G54840	HSP20-like chaperones superfamily protein \\ HSP20-like chaperones superfamily protein; CONTAINS InterPro DOMAIN/s: Heat shock protein Hsp20 (InterPro:IPR002068), HSP20-like chaperone (InterPro:IPR008978); BEST Arabidopsis thaliana protein match is: HSP20-like chaperones superfamily protein (TAIR:AT1G54850.1); Has 96 Blast hits to 86 proteins in 17 species: Archae - 0; Bacteria - 13; Metazoa - 0;…	Null	Null	Null	Null	Null	Null	XP_006606509.1	LOC100785823	uncharacterized LOC100785823
Smj-6hVSSmj-0h	c21548_Smj-1h_g1_i2	1.31418	0.0142991	up	AT1G54840	AT1G54840	HSP20-like chaperones superfamily protein \\ HSP20-like chaperones superfamily protein; CONTAINS InterPro DOMAIN/s: Heat shock protein Hsp20 (InterPro:IPR002068), HSP20-like chaperone (InterPro:IPR008978); BEST Arabidopsis thaliana protein match is: HSP20-like chaperones superfamily protein (TAIR:AT1G54850.1); Has 96 Blast hits to 86 proteins in 17 species: Archae - 0; Bacteria - 13; Metazoa - 0;…	Null	Null	Null	Null	Null	Null	XP_006606509.1	LOC100785823	uncharacterized LOC100785823
Smj-6hVSSmj-0h	c20301_Smj-6h_g1_i2	1.70296	0.000159878	up	AT1G54840	AT1G54840	HSP20-like chaperones superfamily protein \\ HSP20-like chaperones superfamily protein; CONTAINS InterPro DOMAIN/s: Heat shock protein Hsp20 (InterPro:IPR002068), HSP20-like chaperone (InterPro:IPR008978); BEST Arabidopsis thaliana protein match is: HSP20-like chaperones superfamily protein (TAIR:AT1G54850.1); Has 96 Blast hits to 86 proteins in 17 species: Archae - 0; Bacteria - 13; Metazoa - 0;…	Null	Null	Null	Null	Null	Null	XP_006606509.1	LOC100785823	uncharacterized LOC100785823
Smj-6hVSSmj-0h	SmiContig8085	1.32887	0.0183253	up	AT1G54840	AT1G54840	HSP20-like chaperones superfamily protein \\ HSP20-like chaperones superfamily protein; CONTAINS InterPro DOMAIN/s: Heat shock protein Hsp20 (InterPro:IPR002068), HSP20-like chaperone (InterPro:IPR008978); BEST Arabidopsis thaliana protein match is: HSP20-like chaperones superfamily protein (TAIR:AT1G54850.1); Has 96 Blast hits to 86 proteins in 17 species: Archae - 0; Bacteria - 13; Metazoa - 0;…	Null	Null	Null	Null	Null	Null	XP_006606509.1	LOC100785823	uncharacterized LOC100785823
Smj-6hVSSmj-0h	SmiContig13741	1.49992	0.0223466	up	AT4G18530.1	AT4G18530	Protein of unknown function (DUF707) \\ Protein of unknown function (DUF707); FUNCTIONS IN: molecular_function unknown; INVOLVED IN: biological_process unknown; LOCATED IN: endomembrane system; EXPRESSED IN: 18 plant structures; EXPRESSED DURING: 10 growth stages; CONTAINS InterPro DOMAIN/s: Protein of unknown function DUF707 (InterPro:IPR007877); BEST Arabidopsis thaliana protein match is: Prote…	grmzm2g131988_t05	grmzm2g131988_t05	Null	LOC_Os01g69050	Os01g0919600	Protein of unknown function DUF707 family protein.	XP_006606437.1	LOC100802412	uncharacterized LOC100802412
Smj-6hVSSmj-0h	SmiContig25092	20	0.000411702	up	AT3G23290.2	LSH4	Protein of unknown function (DUF640) \\ LIGHT SENSITIVE HYPOCOTYLS 4 (LSH4); CONTAINS InterPro DOMAIN/s: Protein of unknown function DUF640 (InterPro:IPR006936); BEST Arabidopsis thaliana protein match is: Protein of unknown function (DUF640) (TAIR:AT2G31160.1); Has 30201 Blast hits to 17322 proteins in 780 species: Archae - 12; Bacteria - 1396; Metazoa - 17338; Fungi - 3422; Plants - 5037; Virus…	grmzm5g816289_t01	grmzm5g816289_t01	Null	LOC_Os06g46030.1	Os06g0672400	Protein of unknown function DUF640 domain containing protein.	XP_006606388.1	LOC100806497	uncharacterized LOC100806497
Smj-6hVSSmj-0h	c8853_Smj-6h_g1_i1	20	2.41505e-07	up	AT3G23290.2	LSH4	Protein of unknown function (DUF640) \\ LIGHT SENSITIVE HYPOCOTYLS 4 (LSH4); CONTAINS InterPro DOMAIN/s: Protein of unknown function DUF640 (InterPro:IPR006936); BEST Arabidopsis thaliana protein match is: Protein of unknown function (DUF640) (TAIR:AT2G31160.1); Has 30201 Blast hits to 17322 proteins in 780 species: Archae - 12; Bacteria - 1396; Metazoa - 17338; Fungi - 3422; Plants - 5037; Virus…	grmzm5g816289_t01	grmzm5g816289_t01	Null	LOC_Os06g46030.1	Os06g0672400	Protein of unknown function DUF640 domain containing protein.	XP_006606388.1	LOC100806497	uncharacterized LOC100806497
Smj-6hVSSmj-0h	c29869_Smj-1h_g1_i1	20	0.0181197	up	AT2G33380	RD20	Caleosin-related family protein \\ Encodes a calcium binding protein whose mRNA is induced upon treatment with NaCl, ABA and in response to dessication. mRNA expression under drought conditions is apparent particularly in leaves and flowers. Isoform of caleosin with a role as a peroxygenase involved in oxylipin metabolism during biotic and abiotic stress. \\ RESPONSIVE TO DESSICATION 20 (RD20); F…	grmzm2g139797_t02	grmzm2g139797_t02	Null	LOC_Os04g43170.1	Os04g0510900	Similar to Embryo-specific protein 1 (ATS1).	XP_006606351.1	LOC100814870	uncharacterized LOC100814870
Smj-1hVSSmj-0h	SmiContig22566	1.42815	3.2138e-05	up	AT3G24180	AT3G24180	Beta-glucosidase, GBA2 type family protein \\ Beta-glucosidase, GBA2 type family protein; FUNCTIONS IN: glucosylceramidase activity, catalytic activity; INVOLVED IN: glucosylceramide catabolic process, sphingolipid metabolic process; LOCATED IN: plasma membrane; EXPRESSED IN: 25 plant structures; EXPRESSED DURING: 15 growth stages; CONTAINS InterPro DOMAIN/s: Glucosylceramidase (InterPro:IPR00677…	grmzm2g105922_t01	grmzm2g105922_t01	Null	LOC_Os07g26210	Os07g0444000	Similar to Non-lysosomal glucosylceramidase.	XP_006606334.1	LOC100777599	non-lysosomal glucosylceramidase-like
Smj-1hVSSmj-0h	SmiContig14160	1.21283	0.00198267	up	AT3G24180	AT3G24180	Beta-glucosidase, GBA2 type family protein \\ Beta-glucosidase, GBA2 type family protein; FUNCTIONS IN: glucosylceramidase activity, catalytic activity; INVOLVED IN: glucosylceramide catabolic process, sphingolipid metabolic process; LOCATED IN: plasma membrane; EXPRESSED IN: 25 plant structures; EXPRESSED DURING: 15 growth stages; CONTAINS InterPro DOMAIN/s: Glucosylceramidase (InterPro:IPR00677…	grmzm2g105922_t01	grmzm2g105922_t01	Null	LOC_Os07g26210	Os07g0444000	Similar to Non-lysosomal glucosylceramidase.	XP_006606334.1	LOC100777599	non-lysosomal glucosylceramidase-like
Smj-1hVSSmj-0h	c22723_Sye-12h_g1_i2	1.11123	0.0114083	up	AT3G24180	AT3G24180	Beta-glucosidase, GBA2 type family protein \\ Beta-glucosidase, GBA2 type family protein; FUNCTIONS IN: glucosylceramidase activity, catalytic activity; INVOLVED IN: glucosylceramide catabolic process, sphingolipid metabolic process; LOCATED IN: plasma membrane; EXPRESSED IN: 25 plant structures; EXPRESSED DURING: 15 growth stages; CONTAINS InterPro DOMAIN/s: Glucosylceramidase (InterPro:IPR00677…	grmzm2g105922_t01	grmzm2g105922_t01	Null	LOC_Os07g26210	Os07g0444000	Similar to Non-lysosomal glucosylceramidase.	XP_006606334.1	LOC100777599	non-lysosomal glucosylceramidase-like
Smj-1hVSSmj-0h	SmiContig3082	2.8265	0	up	AT1G78955.1	CAMS1	camelliol C synthase 1 \\ camelliol C synthase 1 (CAMS1); CONTAINS InterPro DOMAIN/s: Terpenoid cylases/protein prenyltransferase alpha-alpha toroid (InterPro:IPR008930), Squalene cyclase (InterPro:IPR018333), Prenyltransferase/squalene oxidase (InterPro:IPR001330); BEST Arabidopsis thaliana protein match is: Terpenoid cyclases family protein (TAIR:AT1G78950.1); Has 2110 Blast hits to 1948 protei…	grmzm2g023798_t01	grmzm2g023798_t01	Null	LOC_Os02g04710	Os02g0139700	Hypothetical protein.	XP_006606309.1	LOC100810400	Uncharacterized protein
Smj-6hVSSmj-0h	SmiContig3082	2.08154	3.11807e-11	up	AT1G78955.1	CAMS1	camelliol C synthase 1 \\ camelliol C synthase 1 (CAMS1); CONTAINS InterPro DOMAIN/s: Terpenoid cylases/protein prenyltransferase alpha-alpha toroid (InterPro:IPR008930), Squalene cyclase (InterPro:IPR018333), Prenyltransferase/squalene oxidase (InterPro:IPR001330); BEST Arabidopsis thaliana protein match is: Terpenoid cyclases family protein (TAIR:AT1G78950.1); Has 2110 Blast hits to 1948 protei…	grmzm2g023798_t01	grmzm2g023798_t01	Null	LOC_Os02g04710	Os02g0139700	Hypothetical protein.	XP_006606309.1	LOC100810400	Uncharacterized protein
Smj-6hVSSmj-0h	SmiContig11427	3.30554	7.11653e-14	up	AT3G54880.1	AT3G54880	unknown protein; BEST Arabidopsis thaliana protein match is: unknown protein (TAIR:AT5G25360.2); Has 137 Blast hits to 137 proteins in 19 species: Archae - 0; Bacteria - 0; Metazoa - 0; Fungi - 0; Plants - 136; Viruses - 0; Other Eukaryotes - 1 (source: NCBI BLink).	grmzm2g171723_t02	grmzm2g171723_t02	Null	LOC_Os07g29640	Os07g0479600	Conserved hypothetical protein.	XP_006606272.1	LOC100306573	uncharacterized LOC100306573
Smj-1hVSSmj-0h	c22678_Smj-1h_g1_i6	1.54653	0.00962203	up	AT5G04250	AT5G04250	Cysteine proteinases superfamily protein \\ Cysteine proteinases superfamily protein; CONTAINS InterPro DOMAIN/s: Ovarian tumour, otubain (InterPro:IPR003323); BEST Arabidopsis thaliana protein match is: Cysteine proteinases superfamily protein (TAIR:AT5G03330.2); Has 30201 Blast hits to 17322 proteins in 780 species: Archae - 12; Bacteria - 1396; Metazoa - 17338; Fungi - 3422; Plants - 5037; Vir…	grmzm2g035150_t03	grmzm2g035150_t03	Null	LOC_Os03g64219	Os03g0859800	Ovarian tumour, otubain domain containing protein.	XP_006606260.1	LOC100820379	uncharacterized LOC100820379
Smj-1hVSSmj-0h	SmiContig15063	1.65017	0.000992883	up	AT5G04220	SYTC	Calcium-dependent lipid-binding (CaLB domain) family protein \\ SYTC; CONTAINS InterPro DOMAIN/s: C2 membrane targeting protein (InterPro:IPR018029), C2 calcium/lipid-binding domain, CaLB (InterPro:IPR008973), C2 region (InterPro:IPR020477), C2 calcium-dependent membrane targeting (InterPro:IPR000008); BEST Arabidopsis thaliana protein match is: synaptotagmin A (TAIR:AT2G20990.1); Has 30201 Blast…	grmzm2g140443_t02	grmzm2g140443_t02	Null	LOC_Os06g47130	Os06g0685300	Similar to predicted protein.	XP_006606253.1	LOC100819310	tricalbin-1-like
Smj-1hVSSmj-0h	SmiContig12804	1.21409	0.00847432	up	AT1G48850	EMB1144	chorismate synthase, putative / 5-enolpyruvylshikimate-3-phosphate phospholyase, putative \\ embryo defective 1144 (EMB1144); FUNCTIONS IN: chorismate synthase activity; INVOLVED IN: aromatic amino acid family biosynthetic process, embryo development ending in seed dormancy; LOCATED IN: nucleolus, chloroplast; EXPRESSED IN: 25 plant structures; EXPRESSED DURING: 15 growth stages; CONTAINS InterPr…	grmzm2g164562_t01	grmzm2g164562_t01	Null	LOC_Os03g14990.1	Os03g0254800	Similar to Chorismate synthase 1, chloroplast precursor (EC 4.2.3.5) (5- enolpyruvylshikimate-3-phosphate phospholyase 1).	XP_006606243.1	LOC100814518	Chorismate synthase
Smj-6hVSSmj-0h	SmiContig12804	1.43243	0.000312991	up	AT1G48850	EMB1144	chorismate synthase, putative / 5-enolpyruvylshikimate-3-phosphate phospholyase, putative \\ embryo defective 1144 (EMB1144); FUNCTIONS IN: chorismate synthase activity; INVOLVED IN: aromatic amino acid family biosynthetic process, embryo development ending in seed dormancy; LOCATED IN: nucleolus, chloroplast; EXPRESSED IN: 25 plant structures; EXPRESSED DURING: 15 growth stages; CONTAINS InterPr…	grmzm2g164562_t01	grmzm2g164562_t01	Null	LOC_Os03g14990.1	Os03g0254800	Similar to Chorismate synthase 1, chloroplast precursor (EC 4.2.3.5) (5- enolpyruvylshikimate-3-phosphate phospholyase 1).	XP_006606243.1	LOC100814518	Chorismate synthase
Smj-1hVSSmj-0h	c13171_Sye-1h_g1_i1	1.41902	5.8759e-05	up	AT1G34320.1	AT1G34320	Protein of unknown function (DUF668) \\ Protein of unknown function (DUF668); INVOLVED IN: N-terminal protein myristoylation; LOCATED IN: plasma membrane; EXPRESSED IN: 22 plant structures; EXPRESSED DURING: 13 growth stages; CONTAINS InterPro DOMAIN/s: Protein of unknown function DUF668 (InterPro:IPR007700), Protein of unknown function DUF3475 (InterPro:IPR021864); BEST Arabidopsis thaliana prot…	grmzm2g046846_t01	grmzm2g046846_t01	Null	LOC_Os01g65330	Os01g0873900	Similar to F23M19.3.	XP_006606208.1	LOC100811297	uncharacterized LOC100811297
Smj-1hVSSmj-0h	SmiContig6721	1.78728	9.79113e-08	up	AT1G34320.1	AT1G34320	Protein of unknown function (DUF668) \\ Protein of unknown function (DUF668); INVOLVED IN: N-terminal protein myristoylation; LOCATED IN: plasma membrane; EXPRESSED IN: 22 plant structures; EXPRESSED DURING: 13 growth stages; CONTAINS InterPro DOMAIN/s: Protein of unknown function DUF668 (InterPro:IPR007700), Protein of unknown function DUF3475 (InterPro:IPR021864); BEST Arabidopsis thaliana prot…	grmzm2g046846_t01	grmzm2g046846_t01	Null	LOC_Os01g65330	Os01g0873900	Similar to F23M19.3.	XP_006606208.1	LOC100811297	uncharacterized LOC100811297
Smj-1hVSSmj-0h	SmiContig4121	1.46457	2.95015e-05	up	AT1G34320.1	AT1G34320	Protein of unknown function (DUF668) \\ Protein of unknown function (DUF668); INVOLVED IN: N-terminal protein myristoylation; LOCATED IN: plasma membrane; EXPRESSED IN: 22 plant structures; EXPRESSED DURING: 13 growth stages; CONTAINS InterPro DOMAIN/s: Protein of unknown function DUF668 (InterPro:IPR007700), Protein of unknown function DUF3475 (InterPro:IPR021864); BEST Arabidopsis thaliana prot…	grmzm2g046846_t01	grmzm2g046846_t01	Null	LOC_Os01g65330	Os01g0873900	Similar to F23M19.3.	XP_006606208.1	LOC100811297	uncharacterized LOC100811297
Smj-1hVSSmj-0h	c15646_Smj-1h_g1_i1	1.31395	0.000432462	up	AT1G34320.1	AT1G34320	Protein of unknown function (DUF668) \\ Protein of unknown function (DUF668); INVOLVED IN: N-terminal protein myristoylation; LOCATED IN: plasma membrane; EXPRESSED IN: 22 plant structures; EXPRESSED DURING: 13 growth stages; CONTAINS InterPro DOMAIN/s: Protein of unknown function DUF668 (InterPro:IPR007700), Protein of unknown function DUF3475 (InterPro:IPR021864); BEST Arabidopsis thaliana prot…	grmzm2g046846_t01	grmzm2g046846_t01	Null	LOC_Os01g65330	Os01g0873900	Similar to F23M19.3.	XP_006606208.1	LOC100811297	uncharacterized LOC100811297
Smj-6hVSSmj-0h	SmiContig26832	1.39592	0.00907429	up	AT1G34300.1	AT1G34300	lectin protein kinase family protein \\ lectin protein kinase family protein; FUNCTIONS IN: in 6 functions; INVOLVED IN: protein amino acid phosphorylation, recognition of pollen; LOCATED IN: plasma membrane; EXPRESSED IN: 23 plant structures; EXPRESSED DURING: 13 growth stages; CONTAINS InterPro DOMAIN/s: Curculin-like (mannose-binding) lectin (InterPro:IPR001480), Protein kinase, ATP binding si…	grmzm2g113158_t01	grmzm2g113158_t01	Null	LOC_Os03g62180	Os03g0838100	Serine/threonine protein kinase-related domain containing protein.	XP_006606200.1	LOC100810753	G-type lectin S-receptor-like serine/threonine-protein kinase At1g34300-like
Smj-1hVSSmj-0h	c17251_Smj-6h_g1_i2	1.813	1.83602e-05	up	AT1G71710	AT1G71710	DNAse I-like superfamily protein \\ DNAse I-like superfamily protein; FUNCTIONS IN: inositol-polyphosphate 5-phosphatase activity, inositol or phosphatidylinositol phosphatase activity; INVOLVED IN: biological_process unknown; EXPRESSED IN: 22 plant structures; EXPRESSED DURING: 13 growth stages; CONTAINS InterPro DOMAIN/s: Inositol polyphosphate related phosphatase (InterPro:IPR000300), Endonucl…	grmzm2g159008_t01	grmzm2g159008_t01	Null	LOC_Os01g51890.1	Os01g0716800	Endonuclease/exonuclease/phosphatase domain containing protein.	XP_006606182.1	LOC100780455	Uncharacterized protein
Smj-1hVSSmj-0h	SmiContig17913	2.61252	2.44249e-12	up	AT1G71710	AT1G71710	DNAse I-like superfamily protein \\ DNAse I-like superfamily protein; FUNCTIONS IN: inositol-polyphosphate 5-phosphatase activity, inositol or phosphatidylinositol phosphatase activity; INVOLVED IN: biological_process unknown; EXPRESSED IN: 22 plant structures; EXPRESSED DURING: 13 growth stages; CONTAINS InterPro DOMAIN/s: Inositol polyphosphate related phosphatase (InterPro:IPR000300), Endonucl…	AC207628.4_FGT009	AC207628.4_FGT009	Null	LOC_Os01g51890.1	Os01g0716800	Endonuclease/exonuclease/phosphatase domain containing protein.	XP_006606182.1	LOC100780455	Uncharacterized protein
Smj-1hVSSmj-0h	SmiContig11805	2.38581	6.63215e-11	up	AT1G71710	AT1G71710	DNAse I-like superfamily protein \\ DNAse I-like superfamily protein; FUNCTIONS IN: inositol-polyphosphate 5-phosphatase activity, inositol or phosphatidylinositol phosphatase activity; INVOLVED IN: biological_process unknown; EXPRESSED IN: 22 plant structures; EXPRESSED DURING: 13 growth stages; CONTAINS InterPro DOMAIN/s: Inositol polyphosphate related phosphatase (InterPro:IPR000300), Endonucl…	AC207628.4_FGT009	AC207628.4_FGT009	Null	LOC_Os01g51890.1	Os01g0716800	Endonuclease/exonuclease/phosphatase domain containing protein.	XP_006606182.1	LOC100780455	Uncharacterized protein
Smj-1hVSSmj-0h	c18108_Smj-1h_g1_i1	3.11902	5.55112e-16	up	AT1G71710	AT1G71710	DNAse I-like superfamily protein \\ DNAse I-like superfamily protein; FUNCTIONS IN: inositol-polyphosphate 5-phosphatase activity, inositol or phosphatidylinositol phosphatase activity; INVOLVED IN: biological_process unknown; EXPRESSED IN: 22 plant structures; EXPRESSED DURING: 13 growth stages; CONTAINS InterPro DOMAIN/s: Inositol polyphosphate related phosphatase (InterPro:IPR000300), Endonucl…	AC207628.4_FGT009	AC207628.4_FGT009	Null	LOC_Os01g51890.1	Os01g0716800	Endonuclease/exonuclease/phosphatase domain containing protein.	XP_006606182.1	LOC100780455	Uncharacterized protein
Smj-1hVSSmj-0h	c18108_Smj-1h_g1_i2	2.825	4.25215e-14	up	AT1G71710	AT1G71710	DNAse I-like superfamily protein \\ DNAse I-like superfamily protein; FUNCTIONS IN: inositol-polyphosphate 5-phosphatase activity, inositol or phosphatidylinositol phosphatase activity; INVOLVED IN: biological_process unknown; EXPRESSED IN: 22 plant structures; EXPRESSED DURING: 13 growth stages; CONTAINS InterPro DOMAIN/s: Inositol polyphosphate related phosphatase (InterPro:IPR000300), Endonucl…	AC207628.4_FGT009	AC207628.4_FGT009	Null	LOC_Os01g51890.1	Os01g0716800	Endonuclease/exonuclease/phosphatase domain containing protein.	XP_006606182.1	LOC100780455	Uncharacterized protein
Smj-1hVSSmj-0h	c18108_Smj-1h_g1_i5	2.48018	5.91525e-11	up	AT1G71710	AT1G71710	DNAse I-like superfamily protein \\ DNAse I-like superfamily protein; FUNCTIONS IN: inositol-polyphosphate 5-phosphatase activity, inositol or phosphatidylinositol phosphatase activity; INVOLVED IN: biological_process unknown; EXPRESSED IN: 22 plant structures; EXPRESSED DURING: 13 growth stages; CONTAINS InterPro DOMAIN/s: Inositol polyphosphate related phosphatase (InterPro:IPR000300), Endonucl…	AC207628.4_FGT009	AC207628.4_FGT009	Null	LOC_Os01g51890.1	Os01g0716800	Endonuclease/exonuclease/phosphatase domain containing protein.	XP_006606182.1	LOC100780455	Uncharacterized protein
Smj-1hVSSmj-0h	c18108_Smj-1h_g1_i6	2.83327	7.36855e-13	up	AT1G71710	AT1G71710	DNAse I-like superfamily protein \\ DNAse I-like superfamily protein; FUNCTIONS IN: inositol-polyphosphate 5-phosphatase activity, inositol or phosphatidylinositol phosphatase activity; INVOLVED IN: biological_process unknown; EXPRESSED IN: 22 plant structures; EXPRESSED DURING: 13 growth stages; CONTAINS InterPro DOMAIN/s: Inositol polyphosphate related phosphatase (InterPro:IPR000300), Endonucl…	AC207628.4_FGT009	AC207628.4_FGT009	Null	LOC_Os01g51890.1	Os01g0716800	Endonuclease/exonuclease/phosphatase domain containing protein.	XP_006606182.1	LOC100780455	Uncharacterized protein
Smj-1hVSSmj-0h	c18108_Smj-1h_g1_i3	2.35339	2.63147e-10	up	AT1G71710	AT1G71710	DNAse I-like superfamily protein \\ DNAse I-like superfamily protein; FUNCTIONS IN: inositol-polyphosphate 5-phosphatase activity, inositol or phosphatidylinositol phosphatase activity; INVOLVED IN: biological_process unknown; EXPRESSED IN: 22 plant structures; EXPRESSED DURING: 13 growth stages; CONTAINS InterPro DOMAIN/s: Inositol polyphosphate related phosphatase (InterPro:IPR000300), Endonucl…	AC207628.4_FGT009	AC207628.4_FGT009	Null	LOC_Os01g51890.1	Os01g0716800	Endonuclease/exonuclease/phosphatase domain containing protein.	XP_006606182.1	LOC100780455	Uncharacterized protein
Smj-1hVSSmj-0h	c18108_Smj-1h_g1_i4	2.77882	1.10324e-09	up	AT1G71710	AT1G71710	DNAse I-like superfamily protein \\ DNAse I-like superfamily protein; FUNCTIONS IN: inositol-polyphosphate 5-phosphatase activity, inositol or phosphatidylinositol phosphatase activity; INVOLVED IN: biological_process unknown; EXPRESSED IN: 22 plant structures; EXPRESSED DURING: 13 growth stages; CONTAINS InterPro DOMAIN/s: Inositol polyphosphate related phosphatase (InterPro:IPR000300), Endonucl…	AC207628.4_FGT009	AC207628.4_FGT009	Null	LOC_Os01g51890.1	Os01g0716800	Endonuclease/exonuclease/phosphatase domain containing protein.	XP_006606182.1	LOC100780455	Uncharacterized protein
Smj-6hVSSmj-0h	c23690_Smj-1h_g1_i2	2.419	0.045141	up	Null	Null	Null	Null	Null	Null	Null	Null	Null	XP_006606051.1	LOC100799555	primary amine oxidase-like
Smj-6hVSSmj-0h	c22519_Smj-6h_g1_i5	2.3215	1.2084e-09	up	AT4G14940.1	AO1	amine oxidase 1 \\ atao1 gene of Arabidopsis thaliana encodes an extracellular copper amine oxidase expressed during early stages of vascular tissue development. \\ amine oxidase 1 (AO1); FUNCTIONS IN: primary amine oxidase activity, copper ion binding; INVOLVED IN: secondary cell wall biogenesis; LOCATED IN: cell wall; EXPRESSED IN: 23 plant structures; EXPRESSED DURING: 12 growth stages; CONTAI…	grmzm2g359298_t01	grmzm2g359298_t01	Null	LOC_Os06g23140.1	Os06g0338700	Similar to Primary amine oxidase.	XP_006606051.1	LOC100799555	primary amine oxidase-like
Smj-6hVSSmj-0h	c22519_Smj-6h_g1_i2	3.06286	1.02807e-13	up	AT4G14940.1	AO1	amine oxidase 1 \\ atao1 gene of Arabidopsis thaliana encodes an extracellular copper amine oxidase expressed during early stages of vascular tissue development. \\ amine oxidase 1 (AO1); FUNCTIONS IN: primary amine oxidase activity, copper ion binding; INVOLVED IN: secondary cell wall biogenesis; LOCATED IN: cell wall; EXPRESSED IN: 23 plant structures; EXPRESSED DURING: 12 growth stages; CONTAI…	grmzm2g359298_t01	grmzm2g359298_t01	Null	LOC_Os06g23140.1	Os06g0338700	Similar to Primary amine oxidase.	XP_006606051.1	LOC100799555	primary amine oxidase-like
Smj-6hVSSmj-0h	SmiContig14672	2.13061	7.31271e-12	up	AT1G31690.1	AT1G31690	Copper amine oxidase family protein \\ Copper amine oxidase family protein; FUNCTIONS IN: quinone binding, primary amine oxidase activity, copper ion binding; INVOLVED IN: oxidation reduction, amine metabolic process; LOCATED IN: endomembrane system; EXPRESSED IN: 9 plant structures; EXPRESSED DURING: 7 growth stages; CONTAINS InterPro DOMAIN/s: Copper amine oxidase, N-terminal (InterPro:IPR01618…	grmzm2g042660_t01	grmzm2g042660_t01	Null	LOC_Os06g23114.1	Os06g0338200	Copper amine oxidase family protein.	XP_006606051.1	LOC100799555	primary amine oxidase-like
Smj-1hVSSmj-0h	SmiContig7317	2.21705	3.93621e-07	up	AT3G22400.1	LOX5	PLAT/LH2 domain-containing lipoxygenase family protein \\ LOX5; FUNCTIONS IN: oxidoreductase activity, acting on single donors with incorporation of molecular oxygen, incorporation of two atoms of oxygen, lipoxygenase activity, iron ion binding, metal ion binding; INVOLVED IN: root development; LOCATED IN: chloroplast; EXPRESSED IN: 22 plant structures; EXPRESSED DURING: 13 growth stages; CONTAIN…	grmzm2g156861_t01	grmzm2g156861_t01	Null	LOC_Os03g49380	Os03g0700700	Similar to Lipoxygenase.	XP_006606050.1	LOC100800451	Lipoxygenase
Smj-1hVSSmj-0h	c18766_Smj-1h_g1_i2	2.33666	1.98223e-06	up	AT3G22400.1	LOX5	PLAT/LH2 domain-containing lipoxygenase family protein \\ LOX5; FUNCTIONS IN: oxidoreductase activity, acting on single donors with incorporation of molecular oxygen, incorporation of two atoms of oxygen, lipoxygenase activity, iron ion binding, metal ion binding; INVOLVED IN: root development; LOCATED IN: chloroplast; EXPRESSED IN: 22 plant structures; EXPRESSED DURING: 13 growth stages; CONTAIN…	grmzm2g156861_t01	grmzm2g156861_t01	Null	LOC_Os03g49380	Os03g0700700	Similar to Lipoxygenase.	XP_006606050.1	LOC100800451	Lipoxygenase
Smj-1hVSSmj-0h	SmiContig9212	2.33746	1.77636e-15	up	AT3G22400.1	LOX5	PLAT/LH2 domain-containing lipoxygenase family protein \\ LOX5; FUNCTIONS IN: oxidoreductase activity, acting on single donors with incorporation of molecular oxygen, incorporation of two atoms of oxygen, lipoxygenase activity, iron ion binding, metal ion binding; INVOLVED IN: root development; LOCATED IN: chloroplast; EXPRESSED IN: 22 plant structures; EXPRESSED DURING: 13 growth stages; CONTAIN…	grmzm2g156861_t03	grmzm2g156861_t03	Null	LOC_Os03g49260	Os03g0699700	9-lipoxigenase.	XP_006606050.1	LOC100800451	Lipoxygenase
Smj-6hVSSmj-0h	SmiContig9212	1.24445	0.00928476	up	AT3G22400.1	LOX5	PLAT/LH2 domain-containing lipoxygenase family protein \\ LOX5; FUNCTIONS IN: oxidoreductase activity, acting on single donors with incorporation of molecular oxygen, incorporation of two atoms of oxygen, lipoxygenase activity, iron ion binding, metal ion binding; INVOLVED IN: root development; LOCATED IN: chloroplast; EXPRESSED IN: 22 plant structures; EXPRESSED DURING: 13 growth stages; CONTAIN…	grmzm2g156861_t03	grmzm2g156861_t03	Null	LOC_Os03g49260	Os03g0699700	9-lipoxigenase.	XP_006606050.1	LOC100800451	Lipoxygenase
Smj-1hVSSmj-0h	SmiContig10151	2.39515	1.29664e-08	up	AT3G22400.1	LOX5	PLAT/LH2 domain-containing lipoxygenase family protein \\ LOX5; FUNCTIONS IN: oxidoreductase activity, acting on single donors with incorporation of molecular oxygen, incorporation of two atoms of oxygen, lipoxygenase activity, iron ion binding, metal ion binding; INVOLVED IN: root development; LOCATED IN: chloroplast; EXPRESSED IN: 22 plant structures; EXPRESSED DURING: 13 growth stages; CONTAIN…	grmzm2g156861_t01	grmzm2g156861_t01	Null	LOC_Os03g49260	Os03g0699700	9-lipoxigenase.	XP_006606050.1	LOC100800451	Lipoxygenase
Smj-1hVSSmj-0h	SmiContig23777	2.10289	1.50324e-12	up	AT3G22400.1	LOX5	PLAT/LH2 domain-containing lipoxygenase family protein \\ LOX5; FUNCTIONS IN: oxidoreductase activity, acting on single donors with incorporation of molecular oxygen, incorporation of two atoms of oxygen, lipoxygenase activity, iron ion binding, metal ion binding; INVOLVED IN: root development; LOCATED IN: chloroplast; EXPRESSED IN: 22 plant structures; EXPRESSED DURING: 13 growth stages; CONTAIN…	grmzm2g109130_t01	grmzm2g109130_t01	Null	LOC_Os03g49260	Os03g0699700	9-lipoxigenase.	XP_006606050.1	LOC100800451	Lipoxygenase
Smj-1hVSSmj-0h	SmiContig33331	1.03135	0.0465509	up	AT1G15110	AT1G15110	phosphatidyl serine synthase family protein \\ phosphatidyl serine synthase family protein; FUNCTIONS IN: CDP-diacylglycerol-serine O-phosphatidyltransferase activity; INVOLVED IN: phosphatidylserine biosynthetic process; LOCATED IN: cellular_component unknown; EXPRESSED IN: 17 plant structures; EXPRESSED DURING: 7 growth stages; CONTAINS InterPro DOMAIN/s: Phosphatidyl serine synthase (InterPro:…	grmzm2g110834_t01	grmzm2g110834_t01	Null	LOC_Os01g02890.1	Os01g0118300	Similar to Phosphatidyl serine synthase.	XP_006605945.1	LOC100787048	Uncharacterized protein
Smj-1hVSSmj-0h	c21933_Smj-0h_g2_i3	1.39393	0.00021033	up	AT1G15110	AT1G15110	phosphatidyl serine synthase family protein \\ phosphatidyl serine synthase family protein; FUNCTIONS IN: CDP-diacylglycerol-serine O-phosphatidyltransferase activity; INVOLVED IN: phosphatidylserine biosynthetic process; LOCATED IN: cellular_component unknown; EXPRESSED IN: 17 plant structures; EXPRESSED DURING: 7 growth stages; CONTAINS InterPro DOMAIN/s: Phosphatidyl serine synthase (InterPro:…	grmzm2g110834_t01	grmzm2g110834_t01	Null	LOC_Os01g02890.1	Os01g0118300	Similar to Phosphatidyl serine synthase.	XP_006605945.1	LOC100787048	Uncharacterized protein
Smj-1hVSSmj-0h	SmiContig23074	1.05071	0.0383155	up	AT1G15110	AT1G15110	phosphatidyl serine synthase family protein \\ phosphatidyl serine synthase family protein; FUNCTIONS IN: CDP-diacylglycerol-serine O-phosphatidyltransferase activity; INVOLVED IN: phosphatidylserine biosynthetic process; LOCATED IN: cellular_component unknown; EXPRESSED IN: 17 plant structures; EXPRESSED DURING: 7 growth stages; CONTAINS InterPro DOMAIN/s: Phosphatidyl serine synthase (InterPro:…	grmzm2g110834_t01	grmzm2g110834_t01	Null	LOC_Os01g02890.1	Os01g0118300	Similar to Phosphatidyl serine synthase.	XP_006605945.1	LOC100787048	Uncharacterized protein
Smj-1hVSSmj-0h	SmiContig3492	1.16374	0.00918581	up	AT1G15110	AT1G15110	phosphatidyl serine synthase family protein \\ phosphatidyl serine synthase family protein; FUNCTIONS IN: CDP-diacylglycerol-serine O-phosphatidyltransferase activity; INVOLVED IN: phosphatidylserine biosynthetic process; LOCATED IN: cellular_component unknown; EXPRESSED IN: 17 plant structures; EXPRESSED DURING: 7 growth stages; CONTAINS InterPro DOMAIN/s: Phosphatidyl serine synthase (InterPro:…	grmzm2g110834_t01	grmzm2g110834_t01	Null	LOC_Os01g02890.1	Os01g0118300	Similar to Phosphatidyl serine synthase.	XP_006605945.1	LOC100787048	Uncharacterized protein
Smj-1hVSSmj-0h	SmiContig19552	1.48225	3.11625e-05	up	AT2G17470.1	AT2G17470	Aluminium activated malate transporter family protein \\ Aluminium activated malate transporter family protein; INVOLVED IN: response to aluminum ion; EXPRESSED IN: 6 plant structures; EXPRESSED DURING: 4 anthesis, petal differentiation and expansion stage; CONTAINS InterPro DOMAIN/s: Malate transporter, aliminium toerance (InterPro:IPR020966); BEST Arabidopsis thaliana protein match is: Aluminiu…	grmzm2g075136_t01	grmzm2g075136_t01	Null	LOC_Os02g49790.1	LOC_Os02g49790.1	Similar to predicted protein.	XP_006605893.1	LOC100776371	aluminum-activated malate transporter 4-like
Smj-1hVSSmj-0h	SmiContig3871	2.09158	6.57627e-11	up	AT3G18440.1	ALMT9	aluminum-activated malate transporter 9 \\ Belongs to the aluminum-activated malate transporter family. Encodes a vacuolar malate channel. Expressed in all parts of plants. Almost exclusively expressed in mesophyll cells of leaves. \\ aluminum-activated malate transporter 9 (ALMT9); CONTAINS InterPro DOMAIN/s: Malate transporter, aliminium toerance (InterPro:IPR020966); BEST Arabidopsis thaliana …	grmzm2g057983_t01	grmzm2g057983_t01	Null	LOC_Os02g49790.1	LOC_Os02g49790.1	Similar to predicted protein.	XP_006605893.1	LOC100776371	aluminum-activated malate transporter 4-like
Smj-1hVSSmj-0h	SmiContig11599	1.87356	8.96724e-09	up	AT3G18440.1	ALMT9	aluminum-activated malate transporter 9 \\ Belongs to the aluminum-activated malate transporter family. Encodes a vacuolar malate channel. Expressed in all parts of plants. Almost exclusively expressed in mesophyll cells of leaves. \\ aluminum-activated malate transporter 9 (ALMT9); CONTAINS InterPro DOMAIN/s: Malate transporter, aliminium toerance (InterPro:IPR020966); BEST Arabidopsis thaliana …	grmzm2g057983_t01	grmzm2g057983_t01	Null	LOC_Os02g49790.1	LOC_Os02g49790.1	Similar to predicted protein.	XP_006605893.1	LOC100776371	aluminum-activated malate transporter 4-like
Smj-1hVSSmj-0h	SmiContig11600	1.9607	1.7872e-09	up	AT3G18440.1	ALMT9	aluminum-activated malate transporter 9 \\ Belongs to the aluminum-activated malate transporter family. Encodes a vacuolar malate channel. Expressed in all parts of plants. Almost exclusively expressed in mesophyll cells of leaves. \\ aluminum-activated malate transporter 9 (ALMT9); CONTAINS InterPro DOMAIN/s: Malate transporter, aliminium toerance (InterPro:IPR020966); BEST Arabidopsis thaliana …	grmzm2g057983_t01	grmzm2g057983_t01	Null	LOC_Os02g49790.1	LOC_Os02g49790.1	Similar to predicted protein.	XP_006605893.1	LOC100776371	aluminum-activated malate transporter 4-like
Smj-1hVSSmj-0h	c9870_Smj-1h_g1_i2	2.00148	7.50405e-10	up	AT3G18440.1	ALMT9	aluminum-activated malate transporter 9 \\ Belongs to the aluminum-activated malate transporter family. Encodes a vacuolar malate channel. Expressed in all parts of plants. Almost exclusively expressed in mesophyll cells of leaves. \\ aluminum-activated malate transporter 9 (ALMT9); CONTAINS InterPro DOMAIN/s: Malate transporter, aliminium toerance (InterPro:IPR020966); BEST Arabidopsis thaliana …	grmzm2g057983_t01	grmzm2g057983_t01	Null	LOC_Os02g49790.1	LOC_Os02g49790.1	Similar to predicted protein.	XP_006605893.1	LOC100776371	aluminum-activated malate transporter 4-like
Smj-1hVSSmj-0h	c9870_Smj-1h_g1_i1	1.98964	6.57134e-10	up	AT3G18440.1	ALMT9	aluminum-activated malate transporter 9 \\ Belongs to the aluminum-activated malate transporter family. Encodes a vacuolar malate channel. Expressed in all parts of plants. Almost exclusively expressed in mesophyll cells of leaves. \\ aluminum-activated malate transporter 9 (ALMT9); CONTAINS InterPro DOMAIN/s: Malate transporter, aliminium toerance (InterPro:IPR020966); BEST Arabidopsis thaliana …	grmzm2g057983_t01	grmzm2g057983_t01	Null	LOC_Os02g49790.1	LOC_Os02g49790.1	Similar to predicted protein.	XP_006605893.1	LOC100776371	aluminum-activated malate transporter 4-like
Smj-1hVSSmj-0h	c22486_Smj-0h_g1_i3	1.76979	6.60494e-08	up	AT3G18440.1	ALMT9	aluminum-activated malate transporter 9 \\ Belongs to the aluminum-activated malate transporter family. Encodes a vacuolar malate channel. Expressed in all parts of plants. Almost exclusively expressed in mesophyll cells of leaves. \\ aluminum-activated malate transporter 9 (ALMT9); CONTAINS InterPro DOMAIN/s: Malate transporter, aliminium toerance (InterPro:IPR020966); BEST Arabidopsis thaliana …	grmzm2g057983_t01	grmzm2g057983_t01	Null	LOC_Os02g49790.1	LOC_Os02g49790.1	Similar to predicted protein.	XP_006605893.1	LOC100776371	aluminum-activated malate transporter 4-like
Smj-6hVSSmj-0h	SmiContig3871	1.3539	0.000897454	up	AT3G18440.1	ALMT9	aluminum-activated malate transporter 9 \\ Belongs to the aluminum-activated malate transporter family. Encodes a vacuolar malate channel. Expressed in all parts of plants. Almost exclusively expressed in mesophyll cells of leaves. \\ aluminum-activated malate transporter 9 (ALMT9); CONTAINS InterPro DOMAIN/s: Malate transporter, aliminium toerance (InterPro:IPR020966); BEST Arabidopsis thaliana …	grmzm2g057983_t01	grmzm2g057983_t01	Null	LOC_Os02g49790.1	LOC_Os02g49790.1	Similar to predicted protein.	XP_006605893.1	LOC100776371	aluminum-activated malate transporter 4-like
Smj-6hVSSmj-0h	SmiContig11599	1.21146	0.00649514	up	AT3G18440.1	ALMT9	aluminum-activated malate transporter 9 \\ Belongs to the aluminum-activated malate transporter family. Encodes a vacuolar malate channel. Expressed in all parts of plants. Almost exclusively expressed in mesophyll cells of leaves. \\ aluminum-activated malate transporter 9 (ALMT9); CONTAINS InterPro DOMAIN/s: Malate transporter, aliminium toerance (InterPro:IPR020966); BEST Arabidopsis thaliana …	grmzm2g057983_t01	grmzm2g057983_t01	Null	LOC_Os02g49790.1	LOC_Os02g49790.1	Similar to predicted protein.	XP_006605893.1	LOC100776371	aluminum-activated malate transporter 4-like
Smj-6hVSSmj-0h	SmiContig11600	1.34057	0.00112004	up	AT3G18440.1	ALMT9	aluminum-activated malate transporter 9 \\ Belongs to the aluminum-activated malate transporter family. Encodes a vacuolar malate channel. Expressed in all parts of plants. Almost exclusively expressed in mesophyll cells of leaves. \\ aluminum-activated malate transporter 9 (ALMT9); CONTAINS InterPro DOMAIN/s: Malate transporter, aliminium toerance (InterPro:IPR020966); BEST Arabidopsis thaliana …	grmzm2g057983_t01	grmzm2g057983_t01	Null	LOC_Os02g49790.1	LOC_Os02g49790.1	Similar to predicted protein.	XP_006605893.1	LOC100776371	aluminum-activated malate transporter 4-like
Smj-6hVSSmj-0h	c9870_Smj-1h_g1_i2	1.32641	0.00146633	up	AT3G18440.1	ALMT9	aluminum-activated malate transporter 9 \\ Belongs to the aluminum-activated malate transporter family. Encodes a vacuolar malate channel. Expressed in all parts of plants. Almost exclusively expressed in mesophyll cells of leaves. \\ aluminum-activated malate transporter 9 (ALMT9); CONTAINS InterPro DOMAIN/s: Malate transporter, aliminium toerance (InterPro:IPR020966); BEST Arabidopsis thaliana …	grmzm2g057983_t01	grmzm2g057983_t01	Null	LOC_Os02g49790.1	LOC_Os02g49790.1	Similar to predicted protein.	XP_006605893.1	LOC100776371	aluminum-activated malate transporter 4-like
Smj-6hVSSmj-0h	c9870_Smj-1h_g1_i1	1.30056	0.00185942	up	AT3G18440.1	ALMT9	aluminum-activated malate transporter 9 \\ Belongs to the aluminum-activated malate transporter family. Encodes a vacuolar malate channel. Expressed in all parts of plants. Almost exclusively expressed in mesophyll cells of leaves. \\ aluminum-activated malate transporter 9 (ALMT9); CONTAINS InterPro DOMAIN/s: Malate transporter, aliminium toerance (InterPro:IPR020966); BEST Arabidopsis thaliana …	grmzm2g057983_t01	grmzm2g057983_t01	Null	LOC_Os02g49790.1	LOC_Os02g49790.1	Similar to predicted protein.	XP_006605893.1	LOC100776371	aluminum-activated malate transporter 4-like
Smj-1hVSSmj-0h	SmiContig8357	1.25006	0.00197765	up	AT4G38470.1	AT4G38470	ACT-like protein tyrosine kinase family protein \\ ACT-like protein tyrosine kinase family protein; FUNCTIONS IN: protein serine/threonine/tyrosine kinase activity, protein kinase activity; INVOLVED IN: protein amino acid phosphorylation, metabolic process; LOCATED IN: cytosol; EXPRESSED IN: 25 plant structures; EXPRESSED DURING: 15 growth stages; CONTAINS InterPro DOMAIN/s: Serine/threonine-prot…	grmzm5g814851_t01	grmzm5g814851_t01	Null	LOC_Os09g37230	Os09g0544300	ATMRK serine/threonine protein kinase-like domain containing protein.	XP_006605853.1	LOC100804170	uncharacterized LOC100804170
Smj-6hVSSmj-0h	SmiContig8357	1.34575	0.000801306	up	AT4G38470.1	AT4G38470	ACT-like protein tyrosine kinase family protein \\ ACT-like protein tyrosine kinase family protein; FUNCTIONS IN: protein serine/threonine/tyrosine kinase activity, protein kinase activity; INVOLVED IN: protein amino acid phosphorylation, metabolic process; LOCATED IN: cytosol; EXPRESSED IN: 25 plant structures; EXPRESSED DURING: 15 growth stages; CONTAINS InterPro DOMAIN/s: Serine/threonine-prot…	grmzm5g814851_t01	grmzm5g814851_t01	Null	LOC_Os09g37230	Os09g0544300	ATMRK serine/threonine protein kinase-like domain containing protein.	XP_006605853.1	LOC100804170	uncharacterized LOC100804170
Smj-1hVSSmj-0h	c13575_Sye-12h_g1_i2	4.44994	0.00306234	up	Null	Null	Null	Null	Null	Null	Null	Null	Null	XP_006605755.1	LOC100775289	cysteine-rich repeat secretory protein 3-like
Smj-1hVSSmj-0h	SmiContig11673	2.24831	2.22235e-05	up	AT1G04520.1	PDLP2	plasmodesmata-located protein 2 \\ plasmodesmata-located protein 2 (PDLP2); FUNCTIONS IN: molecular_function unknown; INVOLVED IN: N-terminal protein myristoylation, plasmodesmata-mediated intercellular transport; LOCATED IN: plasmodesma; EXPRESSED IN: 17 plant structures; EXPRESSED DURING: 12 growth stages; CONTAINS InterPro DOMAIN/s: Protein of unknown function DUF26 (InterPro:IPR002902); BEST …	grmzm2g066860_t01	grmzm2g066860_t01	Null	LOC_Os03g04690	Os03g0140500	Protein of unknown function DUF26 domain containing protein.	XP_006605755.1	LOC100775289	cysteine-rich repeat secretory protein 3-like
Smj-1hVSSmj-0h	SmiContig22642	1.94946	1.33934e-08	up	AT5G35690.1	AT5G35690	CONTAINS InterPro DOMAIN/s: WLM (InterPro:IPR013536), PUB domain (InterPro:IPR018997), PUG domain (InterPro:IPR006567); BEST Arabidopsis thaliana protein match is: zinc ion binding (TAIR:AT1G55915.1); Has 30201 Blast hits to 17322 proteins in 780 species: Archae - 12; Bacteria - 1396; Metazoa - 17338; Fungi - 3422; Plants - 5037; Viruses - 0; Other Eukaryotes - 2996 (source: NCBI BLink).	grmzm2g115981_t01	grmzm2g115981_t01	Null	LOC_Os08g39150.1	Os08g0500800	WLM domain containing protein.	XP_006605664.1	LOC100784039	Uncharacterized protein
Smj-1hVSSmj-0h	c22792_Sye-12h_g1_i1	1.46036	0.00228508	up	AT5G35690.1	AT5G35690	CONTAINS InterPro DOMAIN/s: WLM (InterPro:IPR013536), PUB domain (InterPro:IPR018997), PUG domain (InterPro:IPR006567); BEST Arabidopsis thaliana protein match is: zinc ion binding (TAIR:AT1G55915.1); Has 30201 Blast hits to 17322 proteins in 780 species: Archae - 12; Bacteria - 1396; Metazoa - 17338; Fungi - 3422; Plants - 5037; Viruses - 0; Other Eukaryotes - 2996 (source: NCBI BLink).	grmzm2g115981_t01	grmzm2g115981_t01	Null	LOC_Os08g39150.1	Os08g0500800	WLM domain containing protein.	XP_006605664.1	LOC100784039	Uncharacterized protein
Smj-1hVSSmj-0h	SmiContig8894	1.7866	2.14005e-07	up	AT5G35690.1	AT5G35690	CONTAINS InterPro DOMAIN/s: WLM (InterPro:IPR013536), PUB domain (InterPro:IPR018997), PUG domain (InterPro:IPR006567); BEST Arabidopsis thaliana protein match is: zinc ion binding (TAIR:AT1G55915.1); Has 30201 Blast hits to 17322 proteins in 780 species: Archae - 12; Bacteria - 1396; Metazoa - 17338; Fungi - 3422; Plants - 5037; Viruses - 0; Other Eukaryotes - 2996 (source: NCBI BLink).	grmzm2g115981_t01	grmzm2g115981_t01	Null	LOC_Os08g39150.1	Os08g0500800	WLM domain containing protein.	XP_006605664.1	LOC100784039	Uncharacterized protein
Smj-1hVSSmj-0h	c22200_Smj-0h_g1_i5	1.27111	0.00261723	up	AT5G35690.1	AT5G35690	CONTAINS InterPro DOMAIN/s: WLM (InterPro:IPR013536), PUB domain (InterPro:IPR018997), PUG domain (InterPro:IPR006567); BEST Arabidopsis thaliana protein match is: zinc ion binding (TAIR:AT1G55915.1); Has 30201 Blast hits to 17322 proteins in 780 species: Archae - 12; Bacteria - 1396; Metazoa - 17338; Fungi - 3422; Plants - 5037; Viruses - 0; Other Eukaryotes - 2996 (source: NCBI BLink).	grmzm2g115981_t01	grmzm2g115981_t01	Null	LOC_Os08g39150.1	Os08g0500800	WLM domain containing protein.	XP_006605664.1	LOC100784039	Uncharacterized protein
Smj-1hVSSmj-0h	c22200_Smj-0h_g1_i2	1.25073	0.00321727	up	AT5G35690.1	AT5G35690	CONTAINS InterPro DOMAIN/s: WLM (InterPro:IPR013536), PUB domain (InterPro:IPR018997), PUG domain (InterPro:IPR006567); BEST Arabidopsis thaliana protein match is: zinc ion binding (TAIR:AT1G55915.1); Has 30201 Blast hits to 17322 proteins in 780 species: Archae - 12; Bacteria - 1396; Metazoa - 17338; Fungi - 3422; Plants - 5037; Viruses - 0; Other Eukaryotes - 2996 (source: NCBI BLink).	grmzm2g115981_t01	grmzm2g115981_t01	Null	LOC_Os08g39150.1	Os08g0500800	WLM domain containing protein.	XP_006605664.1	LOC100784039	Uncharacterized protein
Smj-6hVSSmj-0h	SmiContig22642	1.19531	0.0165794	up	AT5G35690.1	AT5G35690	CONTAINS InterPro DOMAIN/s: WLM (InterPro:IPR013536), PUB domain (InterPro:IPR018997), PUG domain (InterPro:IPR006567); BEST Arabidopsis thaliana protein match is: zinc ion binding (TAIR:AT1G55915.1); Has 30201 Blast hits to 17322 proteins in 780 species: Archae - 12; Bacteria - 1396; Metazoa - 17338; Fungi - 3422; Plants - 5037; Viruses - 0; Other Eukaryotes - 2996 (source: NCBI BLink).	grmzm2g115981_t01	grmzm2g115981_t01	Null	LOC_Os08g39150.1	Os08g0500800	WLM domain containing protein.	XP_006605664.1	LOC100784039	Uncharacterized protein
Smj-6hVSSmj-0h	SmiContig8894	1.17808	0.0155289	up	AT5G35690.1	AT5G35690	CONTAINS InterPro DOMAIN/s: WLM (InterPro:IPR013536), PUB domain (InterPro:IPR018997), PUG domain (InterPro:IPR006567); BEST Arabidopsis thaliana protein match is: zinc ion binding (TAIR:AT1G55915.1); Has 30201 Blast hits to 17322 proteins in 780 species: Archae - 12; Bacteria - 1396; Metazoa - 17338; Fungi - 3422; Plants - 5037; Viruses - 0; Other Eukaryotes - 2996 (source: NCBI BLink).	grmzm2g115981_t01	grmzm2g115981_t01	Null	LOC_Os08g39150.1	Os08g0500800	WLM domain containing protein.	XP_006605664.1	LOC100784039	Uncharacterized protein
Smj-1hVSSmj-0h	c23087_Smj-1h_g1_i3	1.74741	0.0218278	up	AT5G35690.1	AT5G35690	CONTAINS InterPro DOMAIN/s: WLM (InterPro:IPR013536), PUB domain (InterPro:IPR018997), PUG domain (InterPro:IPR006567); BEST Arabidopsis thaliana protein match is: zinc ion binding (TAIR:AT1G55915.1); Has 30201 Blast hits to 17322 proteins in 780 species: Archae - 12; Bacteria - 1396; Metazoa - 17338; Fungi - 3422; Plants - 5037; Viruses - 0; Other Eukaryotes - 2996 (source: NCBI BLink).	Null	Null	Null	LOC_Os08g39150.1	Os08g0500800	WLM domain containing protein.	XP_006605664.1	LOC100784039	Uncharacterized protein
Smj-6hVSSmj-0h	c21986_Smj-6h_g1_i3	1.46559	0.00810219	up	AT3G07650	COL9	CONSTANS-like 9 \\ This gene belongs to the CO (CONSTANS) gene family. This gene family is divided in three subgroups: groups III, to which COL9 belongs, is characterised by one B-box (supposed to regulate protein-protein interactions) and a second diverged zinc finger. COL9 downregulates expression of CO (CONSTANS) as well as FT and SOC1 which are known regulatory targets of CO. \\ CONSTANS-like…	grmzm2g013398_t04	grmzm2g013398_t04	Null	LOC_Os06g19444	Os06g0298200	Similar to CCT motif family protein.	XP_006605599.1	LOC100796748	zinc finger protein CONSTANS-LIKE 9-like
Smj-6hVSSmj-0h	SmiContig12967	1.46755	0.0029673	up	AT1G26480.1	GRF12	general regulatory factor 12 \\ 14-3-3 protein GF14iota (grf12) \\ general regulatory factor 12 (GRF12); FUNCTIONS IN: protein phosphorylated amino acid binding; LOCATED IN: cellular_component unknown; EXPRESSED IN: 6 plant structures; EXPRESSED DURING: L mature pollen stage, M germinated pollen stage, 4 anthesis, petal differentiation and expansion stage; CONTAINS InterPro DOMAIN/s: 14-3-3 prote…	grmzm2g078641_t02	grmzm2g078641_t02	Null	LOC_Os02g36974	Os02g0580300	Similar to 14-3-3 protein 6.	XP_006605542.1	LOC100815948	14-3-3-like protein GF14 iota-like
Smj-1hVSSmj-0h	SmiContig12790	1.1453	0.014572	up	AT4G15920.1	AT4G15920	Nodulin MtN3 family protein \\ Nodulin MtN3 family protein; INVOLVED IN: biological_process unknown; LOCATED IN: endomembrane system, integral to membrane, membrane; EXPRESSED IN: 23 plant structures; EXPRESSED DURING: 13 growth stages; CONTAINS InterPro DOMAIN/s: MtN3/saliva-related transmembrane protein, conserved region (InterPro:IPR018169), RAG1-activating protein 1 homologue (InterPro:IPR018…	grmzm2g107597_t01	grmzm2g107597_t01	Null	LOC_Os03g22200	Os03g0341300	Similar to Cytochrome c oxidoreductase.	XP_006605261.1	LOC100802750	bidirectional sugar transporter SWEET16-like
Smj-6hVSSmj-0h	SmiContig12790	2.11824	3.27117e-10	up	AT4G15920.1	AT4G15920	Nodulin MtN3 family protein \\ Nodulin MtN3 family protein; INVOLVED IN: biological_process unknown; LOCATED IN: endomembrane system, integral to membrane, membrane; EXPRESSED IN: 23 plant structures; EXPRESSED DURING: 13 growth stages; CONTAINS InterPro DOMAIN/s: MtN3/saliva-related transmembrane protein, conserved region (InterPro:IPR018169), RAG1-activating protein 1 homologue (InterPro:IPR018…	grmzm2g107597_t01	grmzm2g107597_t01	Null	LOC_Os03g22200	Os03g0341300	Similar to Cytochrome c oxidoreductase.	XP_006605261.1	LOC100802750	bidirectional sugar transporter SWEET16-like
Smj-6hVSSmj-0h	SmiContig16656	2.28721	0.00299516	up	Null	Null	Null	Null	Null	Null	Null	Null	Null	XP_006605211.1	LOC100783479	zeatin O-glucosyltransferase-like
Smj-1hVSSmj-0h	c12040_Sye-12h_g1_i2	1.76288	0.00295303	up	AT5G53110.1	AT5G53110	RING/U-box superfamily protein \\ RING/U-box superfamily protein; FUNCTIONS IN: zinc ion binding; INVOLVED IN: biological_process unknown; LOCATED IN: endomembrane system; EXPRESSED IN: 8 plant structures; EXPRESSED DURING: 4 anthesis, C globular stage, petal differentiation and expansion stage; CONTAINS InterPro DOMAIN/s: Zinc finger, RING-type (InterPro:IPR001841), Zinc finger, C3HC4 RING-type …	Null	Null	Null	Null	Null	Null	XP_006604906.1	LOC100799895	putative RING-H2 finger protein ATL21A-like
Smj-1hVSSmj-0h	c19524_Sye-1h_g2_i1	1.98223	0.000369504	up	AT5G53110.1	AT5G53110	RING/U-box superfamily protein \\ RING/U-box superfamily protein; FUNCTIONS IN: zinc ion binding; INVOLVED IN: biological_process unknown; LOCATED IN: endomembrane system; EXPRESSED IN: 8 plant structures; EXPRESSED DURING: 4 anthesis, C globular stage, petal differentiation and expansion stage; CONTAINS InterPro DOMAIN/s: Zinc finger, RING-type (InterPro:IPR001841), Zinc finger, C3HC4 RING-type …	Null	Null	Null	Null	Null	Null	XP_006604906.1	LOC100799895	putative RING-H2 finger protein ATL21A-like
Smj-1hVSSmj-0h	c17879_Smj-1h_g1_i2	3.6214	0	up	AT3G07100.1	ERMO2	Sec23/Sec24 protein transport family protein \\ Encodes SEC24a/ERMO2. Required for endoplasmic reticulum (ER) morphology. \\ ENDOPLASMIC RETICULUM MORPHOLOGY 2 (ERMO2); FUNCTIONS IN: transporter activity, zinc ion binding; INVOLVED IN: transport, ER body organization; LOCATED IN: COPII vesicle coat; EXPRESSED IN: 23 plant structures; EXPRESSED DURING: 13 growth stages; CONTAINS InterPro DOMAIN/s:…	grmzm2g081745_t01	grmzm2g081745_t01	Null	LOC_Os04g04020.1	Os04g0129500	Gelsolin region domain containing protein.	XP_006604782.1	LOC100791083	Uncharacterized protein
Smj-6hVSSmj-0h	c17879_Smj-1h_g1_i2	2.01119	1.82673e-10	up	AT3G07100.1	ERMO2	Sec23/Sec24 protein transport family protein \\ Encodes SEC24a/ERMO2. Required for endoplasmic reticulum (ER) morphology. \\ ENDOPLASMIC RETICULUM MORPHOLOGY 2 (ERMO2); FUNCTIONS IN: transporter activity, zinc ion binding; INVOLVED IN: transport, ER body organization; LOCATED IN: COPII vesicle coat; EXPRESSED IN: 23 plant structures; EXPRESSED DURING: 13 growth stages; CONTAINS InterPro DOMAIN/s:…	grmzm2g081745_t01	grmzm2g081745_t01	Null	LOC_Os04g04020.1	Os04g0129500	Gelsolin region domain containing protein.	XP_006604782.1	LOC100791083	Uncharacterized protein
Smj-1hVSSmj-0h	c21076_Smj-0h_g2_i3	2.46928	1.92866e-09	up	AT3G62040.1	AT3G62040	Haloacid dehalogenase-like hydrolase (HAD) superfamily protein \\ Haloacid dehalogenase-like hydrolase (HAD) superfamily protein; FUNCTIONS IN: hydrolase activity; EXPRESSED IN: 13 plant structures; EXPRESSED DURING: LP.04 four leaves visible, 4 anthesis, petal differentiation and expansion stage; CONTAINS InterPro DOMAIN/s: Pyrimidine 5-nucleotidase (InterPro:IPR010237), HAD-superfamily hydrolas…	grmzm2g356637_t01	grmzm2g356637_t01	Null	LOC_Os03g61829.1	Os03g0834050	Similar to predicted protein.	XP_006604769.1	LOC100786323	Uncharacterized protein
Smj-6hVSSmj-0h	SmiContig33189	2.571	0.000130066	up	AT2G24280.1	AT2G24280	alpha/beta-Hydrolases superfamily protein \\ alpha/beta-Hydrolases superfamily protein; FUNCTIONS IN: serine-type peptidase activity, serine-type carboxypeptidase activity; INVOLVED IN: proteolysis; LOCATED IN: endomembrane system, lysosome; EXPRESSED IN: 22 plant structures; EXPRESSED DURING: 13 growth stages; CONTAINS InterPro DOMAIN/s: Peptidase S28 (InterPro:IPR008758); BEST Arabidopsis thali…	grmzm5g848603_t03	grmzm5g848603_t03	Null	LOC_Os06g43930	Os06g0647400	Similar to Lysosomal Pro-X carboxypeptidase.	XP_006604647.1	LOC100781698	lysosomal Pro-X carboxypeptidase-like
Smj-1hVSSmj-0h	SmiContig6506	4.08492	0	up	AT1G66950.1	PDR11	pleiotropic drug resistance 11 \\ pleiotropic drug resistance 11 (PDR11); FUNCTIONS IN: ATPase activity, coupled to transmembrane movement of substances; INVOLVED IN: drug transmembrane transport; LOCATED IN: membrane; EXPRESSED IN: 9 plant structures; EXPRESSED DURING: 4 anthesis, C globular stage, petal differentiation and expansion stage; CONTAINS InterPro DOMAIN/s: ATPase, AAA+ type, core (In…	grmzm2g319138_t01	grmzm2g319138_t01	Null	LOC_Os11g37700.1	Os11g0587600	Similar to PDR-like ABC transporter.	XP_006604626.1	LOC100786482	ABC transporter G family member 39-like
Smj-1hVSSmj-0h	SmiContig18873	3.61962	0	up	AT2G36380.1	PDR6	pleiotropic drug resistance 6 \\ pleiotropic drug resistance 6 (PDR6); FUNCTIONS IN: ATPase activity, coupled to transmembrane movement of substances; LOCATED IN: plasma membrane; EXPRESSED IN: 24 plant structures; EXPRESSED DURING: 13 growth stages; CONTAINS InterPro DOMAIN/s: ATPase, AAA+ type, core (InterPro:IPR003593), ABC transporter-like (InterPro:IPR003439), Plant PDR ABC transporter assoc…	grmzm2g415529_t01	grmzm2g415529_t01	Null	LOC_Os08g29570.1	Os08g0384500	ABC transporter-like domain containing protein.	XP_006604626.1	LOC100786482	ABC transporter G family member 39-like
Smj-1hVSSmj-0h	c9718_Smj-0h_g1_i2	3.04185	1.82243e-05	up	AT2G36380.1	PDR6	pleiotropic drug resistance 6 \\ pleiotropic drug resistance 6 (PDR6); FUNCTIONS IN: ATPase activity, coupled to transmembrane movement of substances; LOCATED IN: plasma membrane; EXPRESSED IN: 24 plant structures; EXPRESSED DURING: 13 growth stages; CONTAINS InterPro DOMAIN/s: ATPase, AAA+ type, core (InterPro:IPR003593), ABC transporter-like (InterPro:IPR003439), Plant PDR ABC transporter assoc…	grmzm2g000614_t02	grmzm2g000614_t02	Null	LOC_Os06g36090	Os06g0554800	Similar to ABC transporter (PDR5-like) isolog (PDR1 ABC transporter).	XP_006604626.1	LOC100786482	ABC transporter G family member 39-like
Smj-1hVSSmj-0h	SmiContig8653	2.77236	0	up	AT2G36380.1	PDR6	pleiotropic drug resistance 6 \\ pleiotropic drug resistance 6 (PDR6); FUNCTIONS IN: ATPase activity, coupled to transmembrane movement of substances; LOCATED IN: plasma membrane; EXPRESSED IN: 24 plant structures; EXPRESSED DURING: 13 growth stages; CONTAINS InterPro DOMAIN/s: ATPase, AAA+ type, core (InterPro:IPR003593), ABC transporter-like (InterPro:IPR003439), Plant PDR ABC transporter assoc…	grmzm5g892675_t01	grmzm5g892675_t01	Null	LOC_Os01g42370.1	Os01g0609200	Similar to Pleiotropic drug resistance protein 3.	XP_006604626.1	LOC100786482	ABC transporter G family member 39-like
Smj-1hVSSmj-0h	SmiContig21829	2.43543	0	up	AT2G36380.1	PDR6	pleiotropic drug resistance 6 \\ pleiotropic drug resistance 6 (PDR6); FUNCTIONS IN: ATPase activity, coupled to transmembrane movement of substances; LOCATED IN: plasma membrane; EXPRESSED IN: 24 plant structures; EXPRESSED DURING: 13 growth stages; CONTAINS InterPro DOMAIN/s: ATPase, AAA+ type, core (InterPro:IPR003593), ABC transporter-like (InterPro:IPR003439), Plant PDR ABC transporter assoc…	grmzm5g892675_t01	grmzm5g892675_t01	Null	LOC_Os01g42370.1	Os01g0609200	Similar to Pleiotropic drug resistance protein 3.	XP_006604626.1	LOC100786482	ABC transporter G family member 39-like
Smj-1hVSSmj-0h	c22384_Smj-0h_g1_i2	2.46335	0	up	AT2G36380.1	PDR6	pleiotropic drug resistance 6 \\ pleiotropic drug resistance 6 (PDR6); FUNCTIONS IN: ATPase activity, coupled to transmembrane movement of substances; LOCATED IN: plasma membrane; EXPRESSED IN: 24 plant structures; EXPRESSED DURING: 13 growth stages; CONTAINS InterPro DOMAIN/s: ATPase, AAA+ type, core (InterPro:IPR003593), ABC transporter-like (InterPro:IPR003439), Plant PDR ABC transporter assoc…	grmzm5g892675_t01	grmzm5g892675_t01	Null	LOC_Os01g42370.1	Os01g0609200	Similar to Pleiotropic drug resistance protein 3.	XP_006604626.1	LOC100786482	ABC transporter G family member 39-like
Smj-1hVSSmj-0h	SmiContig6612	3.96162	0	up	AT2G36380.1	PDR6	pleiotropic drug resistance 6 \\ pleiotropic drug resistance 6 (PDR6); FUNCTIONS IN: ATPase activity, coupled to transmembrane movement of substances; LOCATED IN: plasma membrane; EXPRESSED IN: 24 plant structures; EXPRESSED DURING: 13 growth stages; CONTAINS InterPro DOMAIN/s: ATPase, AAA+ type, core (InterPro:IPR003593), ABC transporter-like (InterPro:IPR003439), Plant PDR ABC transporter assoc…	grmzm2g415529_t01	grmzm2g415529_t01	Null	LOC_Os01g42370.1	Os01g0609200	Similar to Pleiotropic drug resistance protein 3.	XP_006604626.1	LOC100786482	ABC transporter G family member 39-like
Smj-1hVSSmj-0h	c23089_Smj-1h_g2_i2	2.24831	4.11715e-12	up	AT2G37570	SLT1	HSP20-like chaperones superfamily protein \\ encodes a protein that can complement the salt-sensitive phenotype of a calcineurin (CaN)-deficient yeast mutant. This gene occurs in a single-copy and is 75% identical to tobacco SLT1 gene. \\ sodium- and lithium-tolerant 1 (SLT1); FUNCTIONS IN: molecular_function unknown; INVOLVED IN: hyperosmotic salinity response; LOCATED IN: cellular_component unk…	grmzm2g519073_t01	grmzm2g519073_t01	Null	LOC_Os01g05790.1	Os01g0151100	HSP20-like chaperone domain containing protein.	XP_006604530.1	LOC100778843	uncharacterized LOC100778843
Smj-1hVSSmj-0h	c23089_Smj-1h_g2_i3	2.0349	6.90811e-10	up	AT2G37570	SLT1	HSP20-like chaperones superfamily protein \\ encodes a protein that can complement the salt-sensitive phenotype of a calcineurin (CaN)-deficient yeast mutant. This gene occurs in a single-copy and is 75% identical to tobacco SLT1 gene. \\ sodium- and lithium-tolerant 1 (SLT1); FUNCTIONS IN: molecular_function unknown; INVOLVED IN: hyperosmotic salinity response; LOCATED IN: cellular_component unk…	grmzm2g519073_t01	grmzm2g519073_t01	Null	LOC_Os01g05790.1	Os01g0151100	HSP20-like chaperone domain containing protein.	XP_006604530.1	LOC100778843	uncharacterized LOC100778843
Smj-1hVSSmj-0h	SmiContig8897	1.68088	9.11914e-07	up	AT2G37570	SLT1	HSP20-like chaperones superfamily protein \\ encodes a protein that can complement the salt-sensitive phenotype of a calcineurin (CaN)-deficient yeast mutant. This gene occurs in a single-copy and is 75% identical to tobacco SLT1 gene. \\ sodium- and lithium-tolerant 1 (SLT1); FUNCTIONS IN: molecular_function unknown; INVOLVED IN: hyperosmotic salinity response; LOCATED IN: cellular_component unk…	grmzm2g519073_t01	grmzm2g519073_t01	Null	LOC_Os01g05790.1	Os01g0151100	HSP20-like chaperone domain containing protein.	XP_006604530.1	LOC100778843	uncharacterized LOC100778843
Smj-6hVSSmj-0h	c23089_Smj-1h_g2_i2	3.5332	0	up	AT2G37570	SLT1	HSP20-like chaperones superfamily protein \\ encodes a protein that can complement the salt-sensitive phenotype of a calcineurin (CaN)-deficient yeast mutant. This gene occurs in a single-copy and is 75% identical to tobacco SLT1 gene. \\ sodium- and lithium-tolerant 1 (SLT1); FUNCTIONS IN: molecular_function unknown; INVOLVED IN: hyperosmotic salinity response; LOCATED IN: cellular_component unk…	grmzm2g519073_t01	grmzm2g519073_t01	Null	LOC_Os01g05790.1	Os01g0151100	HSP20-like chaperone domain containing protein.	XP_006604530.1	LOC100778843	uncharacterized LOC100778843
Smj-6hVSSmj-0h	c23089_Smj-1h_g2_i3	3.32589	0	up	AT2G37570	SLT1	HSP20-like chaperones superfamily protein \\ encodes a protein that can complement the salt-sensitive phenotype of a calcineurin (CaN)-deficient yeast mutant. This gene occurs in a single-copy and is 75% identical to tobacco SLT1 gene. \\ sodium- and lithium-tolerant 1 (SLT1); FUNCTIONS IN: molecular_function unknown; INVOLVED IN: hyperosmotic salinity response; LOCATED IN: cellular_component unk…	grmzm2g519073_t01	grmzm2g519073_t01	Null	LOC_Os01g05790.1	Os01g0151100	HSP20-like chaperone domain containing protein.	XP_006604530.1	LOC100778843	uncharacterized LOC100778843
Smj-6hVSSmj-0h	SmiContig8897	3.14779	0	up	AT2G37570	SLT1	HSP20-like chaperones superfamily protein \\ encodes a protein that can complement the salt-sensitive phenotype of a calcineurin (CaN)-deficient yeast mutant. This gene occurs in a single-copy and is 75% identical to tobacco SLT1 gene. \\ sodium- and lithium-tolerant 1 (SLT1); FUNCTIONS IN: molecular_function unknown; INVOLVED IN: hyperosmotic salinity response; LOCATED IN: cellular_component unk…	grmzm2g519073_t01	grmzm2g519073_t01	Null	LOC_Os01g05790.1	Os01g0151100	HSP20-like chaperone domain containing protein.	XP_006604530.1	LOC100778843	uncharacterized LOC100778843
Smj-6hVSSmj-0h	SmiContig15296	1.66149	0.0387166	up	AT1G04440.1	CKL13	casein kinase like 13 \\ casein kinase like 13 (CKL13); FUNCTIONS IN: protein serine/threonine kinase activity, protein kinase activity, kinase activity, ATP binding; INVOLVED IN: protein amino acid phosphorylation; LOCATED IN: cellular_component unknown; EXPRESSED IN: 22 plant structures; EXPRESSED DURING: 12 growth stages; CONTAINS InterPro DOMAIN/s: Protein kinase, ATP binding site (InterPro:I…	grmzm2g054152_t01	grmzm2g054152_t01	Null	LOC_Os10g33650	Os10g0476300	Similar to casein kinase I isoform delta-like.	XP_006604500.1	LOC100807882	Uncharacterized protein
Smj-1hVSSmj-0h	SmiContig12327	1.30189	0.0390388	up	AT3G63380.1	AT3G63380	ATPase E1-E2 type family protein / haloacid dehalogenase-like hydrolase family protein \\ ATPase E1-E2 type family protein / haloacid dehalogenase-like hydrolase family protein; FUNCTIONS IN: calcium-transporting ATPase activity, calmodulin binding; INVOLVED IN: calcium ion transport, cation transport, metabolic process, ATP biosynthetic process; LOCATED IN: membrane; EXPRESSED IN: 11 plant struc…	grmzm5g850422_t01	grmzm5g850422_t01	Null	LOC_Os04g51610	Os04g0605500	Similar to Calcium-transporting ATPase 8, plasma membrane-type (EC 3.6.3.8) (Ca(2 )-ATPase isoform 8).	XP_006604467.1	LOC100790034	calcium-transporting ATPase 12, plasma membrane-type-like
Smj-6hVSSmj-0h	SmiContig12327	1.79021	0.000108473	up	AT3G63380.1	AT3G63380	ATPase E1-E2 type family protein / haloacid dehalogenase-like hydrolase family protein \\ ATPase E1-E2 type family protein / haloacid dehalogenase-like hydrolase family protein; FUNCTIONS IN: calcium-transporting ATPase activity, calmodulin binding; INVOLVED IN: calcium ion transport, cation transport, metabolic process, ATP biosynthetic process; LOCATED IN: membrane; EXPRESSED IN: 11 plant struc…	grmzm5g850422_t01	grmzm5g850422_t01	Null	LOC_Os04g51610	Os04g0605500	Similar to Calcium-transporting ATPase 8, plasma membrane-type (EC 3.6.3.8) (Ca(2 )-ATPase isoform 8).	XP_006604467.1	LOC100790034	calcium-transporting ATPase 12, plasma membrane-type-like
Smj-1hVSSmj-0h	c24053_Smj-1h_g1_i1	2.60445	0.0101759	up	AT4G02780.1	GA1	Terpenoid cyclases/Protein prenyltransferases superfamily protein \\ Catalyzes the conversion of geranylgeranyl pyrophosphate (GGPP) to copalyl pyrophosphate (CPP) of gibberellin biosynthesis \\ GA REQUIRING 1 (GA1); CONTAINS InterPro DOMAIN/s: Terpene synthase, metal-binding domain (InterPro:IPR005630), Terpenoid synthase (InterPro:IPR008949), Terpenoid cylases/protein prenyltransferase alpha-al…	grmzm2g044481_t01	grmzm2g044481_t01	Null	LOC_Os09g15050.1	Os09g0319800	Terpene synthase-like domain containing protein.	XP_006604439.1	LOC100784193	Uncharacterized protein
Smj-1hVSSmj-0h	SmiContig26570	1.12801	0.016244	up	AT4G02780.1	GA1	Terpenoid cyclases/Protein prenyltransferases superfamily protein \\ Catalyzes the conversion of geranylgeranyl pyrophosphate (GGPP) to copalyl pyrophosphate (CPP) of gibberellin biosynthesis \\ GA REQUIRING 1 (GA1); CONTAINS InterPro DOMAIN/s: Terpene synthase, metal-binding domain (InterPro:IPR005630), Terpenoid synthase (InterPro:IPR008949), Terpenoid cylases/protein prenyltransferase alpha-al…	grmzm2g044481_t01	grmzm2g044481_t01	Null	LOC_Os02g17780.1	Os02g0278700	Similar to Kaurene synthase A (Fragment).	XP_006604439.1	LOC100784193	Uncharacterized protein
Smj-6hVSSmj-0h	SmiContig26570	1.21954	0.00710322	up	AT4G02780.1	GA1	Terpenoid cyclases/Protein prenyltransferases superfamily protein \\ Catalyzes the conversion of geranylgeranyl pyrophosphate (GGPP) to copalyl pyrophosphate (CPP) of gibberellin biosynthesis \\ GA REQUIRING 1 (GA1); CONTAINS InterPro DOMAIN/s: Terpene synthase, metal-binding domain (InterPro:IPR005630), Terpenoid synthase (InterPro:IPR008949), Terpenoid cylases/protein prenyltransferase alpha-al…	grmzm2g044481_t01	grmzm2g044481_t01	Null	LOC_Os02g17780.1	Os02g0278700	Similar to Kaurene synthase A (Fragment).	XP_006604439.1	LOC100784193	Uncharacterized protein
Smj-1hVSSmj-0h	SmiContig7477	1.72371	3.88708e-08	up	AT3G27170.1	CLC-B	chloride channel B \\ member of Anion channel protein family \\ chloride channel B (CLC-B); FUNCTIONS IN: nitrate:hydrogen symporter activity, anion channel activity, voltage-gated chloride channel activity; INVOLVED IN: chloride transport, transmembrane transport; LOCATED IN: plant-type vacuole membrane, intracellular; EXPRESSED IN: 13 plant structures; EXPRESSED DURING: 8 growth stages; CONTAIN…	grmzm2g057616_t01	grmzm2g057616_t01	Null	LOC_Os12g25200.1	Os12g0438600	Similar to chloride channel protein.	XP_006604142.1	LOC100788620	Uncharacterized protein
Smj-6hVSSmj-0h	SmiContig7477	2.71215	0	up	AT3G27170.1	CLC-B	chloride channel B \\ member of Anion channel protein family \\ chloride channel B (CLC-B); FUNCTIONS IN: nitrate:hydrogen symporter activity, anion channel activity, voltage-gated chloride channel activity; INVOLVED IN: chloride transport, transmembrane transport; LOCATED IN: plant-type vacuole membrane, intracellular; EXPRESSED IN: 13 plant structures; EXPRESSED DURING: 8 growth stages; CONTAIN…	grmzm2g057616_t01	grmzm2g057616_t01	Null	LOC_Os12g25200.1	Os12g0438600	Similar to chloride channel protein.	XP_006604142.1	LOC100788620	Uncharacterized protein
Smj-6hVSSmj-0h	SmiContig24340	2.13869	9.40762e-05	up	AT3G27650.1	LBD25	LOB domain-containing protein 25 \\ LOB domain-containing protein 25 (LBD25); CONTAINS InterPro DOMAIN/s: Lateral organ boundaries, LOB (InterPro:IPR004883); BEST Arabidopsis thaliana protein match is: Lateral organ boundaries (LOB) domain family protein (TAIR:AT5G63090.4); Has 960 Blast hits to 955 proteins in 25 species: Archae - 0; Bacteria - 0; Metazoa - 0; Fungi - 0; Plants - 960; Viruses - …	NM_001138446	ra2	Null	LOC_Os01g07480	Os01g0169400	Similar to LOB domain protein 25.	XP_006604045.1	LOC100306630	uncharacterized LOC100306630
Smj-6hVSSmj-0h	SmiContig28463	1.49724	4.83988e-05	up	AT3G27650.1	LBD25	LOB domain-containing protein 25 \\ LOB domain-containing protein 25 (LBD25); CONTAINS InterPro DOMAIN/s: Lateral organ boundaries, LOB (InterPro:IPR004883); BEST Arabidopsis thaliana protein match is: Lateral organ boundaries (LOB) domain family protein (TAIR:AT5G63090.4); Has 960 Blast hits to 955 proteins in 25 species: Archae - 0; Bacteria - 0; Metazoa - 0; Fungi - 0; Plants - 960; Viruses - …	NM_001138446	ra2	Null	LOC_Os01g07480	Os01g0169400	Similar to LOB domain protein 25.	XP_006604045.1	LOC100306630	uncharacterized LOC100306630
Smj-6hVSSmj-0h	c22669_Sye-12h_g1_i3	1.40564	0.0296517	up	AT5G16120	AT5G16120	alpha/beta-Hydrolases superfamily protein \\ alpha/beta-Hydrolases superfamily protein; CONTAINS InterPro DOMAIN/s: Serine hydrolase (InterPro:IPR005645); BEST Arabidopsis thaliana protein match is: alpha/beta-Hydrolases superfamily protein (TAIR:AT1G77420.1); Has 30201 Blast hits to 17322 proteins in 780 species: Archae - 12; Bacteria - 1396; Metazoa - 17338; Fungi - 3422; Plants - 5037; Viruses…	grmzm2g110198_t01	grmzm2g110198_t01	Null	LOC_Os10g04620	Os10g0135600	Alpha/beta hydrolase family protein.	XP_006603996.1	LOC100815392	monoglyceride lipase-like
Smj-6hVSSmj-0h	c20364_Smj-6h_g1_i2	1.37558	0.00681373	up	AT5G16120	AT5G16120	alpha/beta-Hydrolases superfamily protein \\ alpha/beta-Hydrolases superfamily protein; CONTAINS InterPro DOMAIN/s: Serine hydrolase (InterPro:IPR005645); BEST Arabidopsis thaliana protein match is: alpha/beta-Hydrolases superfamily protein (TAIR:AT1G77420.1); Has 30201 Blast hits to 17322 proteins in 780 species: Archae - 12; Bacteria - 1396; Metazoa - 17338; Fungi - 3422; Plants - 5037; Viruses…	grmzm2g110198_t01	grmzm2g110198_t01	Null	LOC_Os10g04620	Os10g0135600	Alpha/beta hydrolase family protein.	XP_006603996.1	LOC100815392	monoglyceride lipase-like
Smj-6hVSSmj-0h	SmiContig31900	1.44137	0.00156042	up	AT5G16120	AT5G16120	alpha/beta-Hydrolases superfamily protein \\ alpha/beta-Hydrolases superfamily protein; CONTAINS InterPro DOMAIN/s: Serine hydrolase (InterPro:IPR005645); BEST Arabidopsis thaliana protein match is: alpha/beta-Hydrolases superfamily protein (TAIR:AT1G77420.1); Has 30201 Blast hits to 17322 proteins in 780 species: Archae - 12; Bacteria - 1396; Metazoa - 17338; Fungi - 3422; Plants - 5037; Viruses…	grmzm2g110198_t01	grmzm2g110198_t01	Null	LOC_Os10g04620	Os10g0135600	Alpha/beta hydrolase family protein.	XP_006603996.1	LOC100815392	monoglyceride lipase-like
Smj-6hVSSmj-0h	SmiContig31901	1.24723	0.0155196	up	AT5G16120	AT5G16120	alpha/beta-Hydrolases superfamily protein \\ alpha/beta-Hydrolases superfamily protein; CONTAINS InterPro DOMAIN/s: Serine hydrolase (InterPro:IPR005645); BEST Arabidopsis thaliana protein match is: alpha/beta-Hydrolases superfamily protein (TAIR:AT1G77420.1); Has 30201 Blast hits to 17322 proteins in 780 species: Archae - 12; Bacteria - 1396; Metazoa - 17338; Fungi - 3422; Plants - 5037; Viruses…	grmzm2g110198_t01	grmzm2g110198_t01	Null	LOC_Os10g04620	Os10g0135600	Alpha/beta hydrolase family protein.	XP_006603996.1	LOC100815392	monoglyceride lipase-like
Smj-1hVSSmj-0h	SmiContig11885	1.58349	0.000270968	up	AT3G02150	PTF1	plastid transcription factor 1 \\ a chloroplast trans-acting factor of the psbD light-responsive promoter.TCP gene involved in heterochronic control of leaf differentiation. \\ plastid transcription factor 1 (PTF1); FUNCTIONS IN: sequence-specific DNA binding transcription factor activity; INVOLVED IN: cell differentiation, positive regulation of development, heterochronic, regulation of transcri…	grmzm2g166946_t03	grmzm2g166946_t03	Null	LOC_Os01g55750	Os01g0763200	Similar to Transcription factor PCF7 (Fragment).	XP_006603912.1	LOC100803100	uncharacterized LOC100803100
Smj-1hVSSmj-0h	SmiContig10511	2.36695	0.00739438	up	AT2G36970.1	AT2G36970	UDP-Glycosyltransferase superfamily protein \\ UDP-Glycosyltransferase superfamily protein; FUNCTIONS IN: UDP-glycosyltransferase activity, transferase activity, transferring glycosyl groups; INVOLVED IN: metabolic process; LOCATED IN: endomembrane system; EXPRESSED IN: 20 plant structures; EXPRESSED DURING: 13 growth stages; CONTAINS InterPro DOMAIN/s: UDP-glucuronosyl/UDP-glucosyltransferase (I…	grmzm2g173315_t01	grmzm2g173315_t01	Null	LOC_Os10g30560.1	LOC_Os10g30560	Similar to UDP-glucoronosyl and UDP-glucosyl transferase family protein, expressed.	XP_006603906.1	LOC100790752	UDP-glycosyltransferase 83A1-like
Smj-6hVSSmj-0h	SmiContig10511	2.29614	0.015046	up	AT2G36970.1	AT2G36970	UDP-Glycosyltransferase superfamily protein \\ UDP-Glycosyltransferase superfamily protein; FUNCTIONS IN: UDP-glycosyltransferase activity, transferase activity, transferring glycosyl groups; INVOLVED IN: metabolic process; LOCATED IN: endomembrane system; EXPRESSED IN: 20 plant structures; EXPRESSED DURING: 13 growth stages; CONTAINS InterPro DOMAIN/s: UDP-glucuronosyl/UDP-glucosyltransferase (I…	grmzm2g173315_t01	grmzm2g173315_t01	Null	LOC_Os10g30560.1	LOC_Os10g30560	Similar to UDP-glucoronosyl and UDP-glucosyl transferase family protein, expressed.	XP_006603906.1	LOC100790752	UDP-glycosyltransferase 83A1-like
Smj-1hVSSmj-0h	SmiContig9977	1.34675	0.000240244	up	AT3G29200.1	CM1	chorismate mutase 1 \\ L-ascorbate peroxidase \\ chorismate mutase 1 (CM1); CONTAINS InterPro DOMAIN/s: Chorismate mutase, type II (InterPro:IPR020822), Chorismate mutase, AroQ class, eukaryotic type (InterPro:IPR008238); BEST Arabidopsis thaliana protein match is: chorismate mutase 3 (TAIR:AT1G69370.1); Has 278 Blast hits to 278 proteins in 116 species: Archae - 0; Bacteria - 2; Metazoa - 0; Fun…	grmzm2g028369_t01	grmzm2g028369_t01	Null	LOC_Os01g55870.1	Os01g0764400	Similar to Chorismate mutase, chloroplast precursor (EC 5.4.99.5) (CM-1).	XP_006603892.1	LOC100793028	chorismate mutase, chloroplastic-like
Smj-6hVSSmj-0h	SmiContig9977	1.61354	2.76662e-06	up	AT3G29200.1	CM1	chorismate mutase 1 \\ L-ascorbate peroxidase \\ chorismate mutase 1 (CM1); CONTAINS InterPro DOMAIN/s: Chorismate mutase, type II (InterPro:IPR020822), Chorismate mutase, AroQ class, eukaryotic type (InterPro:IPR008238); BEST Arabidopsis thaliana protein match is: chorismate mutase 3 (TAIR:AT1G69370.1); Has 278 Blast hits to 278 proteins in 116 species: Archae - 0; Bacteria - 2; Metazoa - 0; Fun…	grmzm2g028369_t01	grmzm2g028369_t01	Null	LOC_Os01g55870.1	Os01g0764400	Similar to Chorismate mutase, chloroplast precursor (EC 5.4.99.5) (CM-1).	XP_006603892.1	LOC100793028	chorismate mutase, chloroplastic-like
Smj-1hVSSmj-0h	SmiContig7160	2.12929	1.82554e-12	up	AT3G28580.1	AT3G28580	P-loop containing nucleoside triphosphate hydrolases superfamily protein \\ P-loop containing nucleoside triphosphate hydrolases superfamily protein; FUNCTIONS IN: nucleoside-triphosphatase activity, ATPase activity, nucleotide binding, ATP binding; INVOLVED IN: response to abscisic acid stimulus; LOCATED IN: endoplasmic reticulum; EXPRESSED IN: 10 plant structures; EXPRESSED DURING: LP.04 four l…	grmzm5g893912_t01	grmzm5g893912_t01	Null	LOC_Os12g24320.1	Os12g0431100	ATPase, AAA-type, core domain containing protein.	XP_006603849.1	LOC100792143	Uncharacterized protein
Smj-6hVSSmj-0h	SmiContig7160	1.43056	9.87661e-05	up	AT3G28580.1	AT3G28580	P-loop containing nucleoside triphosphate hydrolases superfamily protein \\ P-loop containing nucleoside triphosphate hydrolases superfamily protein; FUNCTIONS IN: nucleoside-triphosphatase activity, ATPase activity, nucleotide binding, ATP binding; INVOLVED IN: response to abscisic acid stimulus; LOCATED IN: endoplasmic reticulum; EXPRESSED IN: 10 plant structures; EXPRESSED DURING: LP.04 four l…	grmzm5g893912_t01	grmzm5g893912_t01	Null	LOC_Os12g24320.1	Os12g0431100	ATPase, AAA-type, core domain containing protein.	XP_006603849.1	LOC100792143	Uncharacterized protein
Smj-6hVSSmj-0h	SmiContig22510	1.08718	0.0340897	up	AT1G70300.1	KUP6	K+ uptake permease 6 \\ potassium transporter \\ K+ uptake permease 6 (KUP6); FUNCTIONS IN: potassium ion transmembrane transporter activity; INVOLVED IN: potassium ion transport; LOCATED IN: plasma membrane; EXPRESSED IN: 22 plant structures; EXPRESSED DURING: 14 growth stages; CONTAINS InterPro DOMAIN/s: Potassium uptake protein, kup (InterPro:IPR018519), K+ potassium transporter (InterPro:IPR0…	grmzm2g146760_t01	grmzm2g146760_t01	Null	LOC_Os06g42030.1	Os06g0625800	Pentatricopeptide repeat domain containing protein.	XP_006603819.1	LOC100793387	potassium transporter 8-like
Smj-6hVSSmj-0h	c3551_Sye-12h_g1_i1	1.2848	0.00754182	up	AT5G50000.1	AT5G50000	Protein kinase superfamily protein \\ Protein kinase superfamily protein; FUNCTIONS IN: protein serine/threonine/tyrosine kinase activity, kinase activity; INVOLVED IN: protein amino acid phosphorylation; LOCATED IN: plasma membrane; EXPRESSED IN: 24 plant structures; EXPRESSED DURING: 13 growth stages; CONTAINS InterPro DOMAIN/s: Protein kinase, catalytic domain (InterPro:IPR000719), Serine-thre…	grmzm2g063069_t01	grmzm2g063069_t01	Null	LOC_Os05g50190.1	Os05g0577700	Similar to ATP binding protein.	XP_006603815.1	LOC100806635	serine/threonine-protein kinase HT1-like
Smj-6hVSSmj-0h	c18590_Smj-6h_g1_i1	1.30035	0.0436914	up	AT5G50000.1	AT5G50000	Protein kinase superfamily protein \\ Protein kinase superfamily protein; FUNCTIONS IN: protein serine/threonine/tyrosine kinase activity, kinase activity; INVOLVED IN: protein amino acid phosphorylation; LOCATED IN: plasma membrane; EXPRESSED IN: 24 plant structures; EXPRESSED DURING: 13 growth stages; CONTAINS InterPro DOMAIN/s: Protein kinase, catalytic domain (InterPro:IPR000719), Serine-thre…	grmzm2g063069_t01	grmzm2g063069_t01	Null	LOC_Os05g50190.1	Os05g0577700	Similar to ATP binding protein.	XP_006603815.1	LOC100806635	serine/threonine-protein kinase HT1-like
Smj-6hVSSmj-0h	c19920_Smj-6h_g1_i2	1.25119	0.0163811	up	AT5G50000.1	AT5G50000	Protein kinase superfamily protein \\ Protein kinase superfamily protein; FUNCTIONS IN: protein serine/threonine/tyrosine kinase activity, kinase activity; INVOLVED IN: protein amino acid phosphorylation; LOCATED IN: plasma membrane; EXPRESSED IN: 24 plant structures; EXPRESSED DURING: 13 growth stages; CONTAINS InterPro DOMAIN/s: Protein kinase, catalytic domain (InterPro:IPR000719), Serine-thre…	grmzm2g063069_t01	grmzm2g063069_t01	Null	LOC_Os05g50190.1	Os05g0577700	Similar to ATP binding protein.	XP_006603815.1	LOC100806635	serine/threonine-protein kinase HT1-like
Smj-6hVSSmj-0h	SmiContig13298	1.47345	0.000938724	up	AT5G50000.1	AT5G50000	Protein kinase superfamily protein \\ Protein kinase superfamily protein; FUNCTIONS IN: protein serine/threonine/tyrosine kinase activity, kinase activity; INVOLVED IN: protein amino acid phosphorylation; LOCATED IN: plasma membrane; EXPRESSED IN: 24 plant structures; EXPRESSED DURING: 13 growth stages; CONTAINS InterPro DOMAIN/s: Protein kinase, catalytic domain (InterPro:IPR000719), Serine-thre…	grmzm2g063069_t01	grmzm2g063069_t01	Null	LOC_Os05g50190.1	Os05g0577700	Similar to ATP binding protein.	XP_006603815.1	LOC100806635	serine/threonine-protein kinase HT1-like
Smj-1hVSSmj-0h	SmiContig13679	1.49903	8.25564e-06	up	AT5G13390.1	NEF1	no exine formation 1 \\ Required for normal pollen development and lipid accumulation within the tapetum \\ NO EXINE FORMATION 1 (NEF1); LOCATED IN: chloroplast; EXPRESSED IN: 22 plant structures; EXPRESSED DURING: 13 growth stages; Has 1807 Blast hits to 1807 proteins in 277 species: Archae - 0; Bacteria - 0; Metazoa - 736; Fungi - 347; Plants - 385; Viruses - 0; Other Eukaryotes - 339 (source: …	grmzm2g056103_t02	grmzm2g056103_t02	Null	LOC_Os11g32470.1	Os11g0528200	Similar to NEF1 (NO EXINE FORMATION 1).	XP_006603069.1	LOC100819962	uncharacterized LOC100819962
Smj-1hVSSmj-0h	SmiContig12505	1.75549	8.26312e-07	up	AT1G18390	AT1G18390	Protein kinase superfamily protein \\ Protein kinase superfamily protein; FUNCTIONS IN: protein serine/threonine kinase activity, protein kinase activity, kinase activity, ATP binding; INVOLVED IN: protein amino acid phosphorylation; LOCATED IN: plasma membrane; EXPRESSED IN: 22 plant structures; EXPRESSED DURING: 13 growth stages; CONTAINS InterPro DOMAIN/s: Protein kinase, ATP binding site (Int…	grmzm2g171807_t01	grmzm2g171807_t01	Null	LOC_Os01g04409.1	Os01g0136400	Protein kinase, core domain containing protein.	XP_006603052.1	LOC100811407	probable receptor-like protein kinase At1g67000-like
Smj-1hVSSmj-0h	SmiContig8826	1.18469	0.00335038	up	AT1G66880.1	AT1G66880	Protein kinase superfamily protein \\ Protein kinase superfamily protein; FUNCTIONS IN: protein serine/threonine kinase activity, protein kinase activity, ATP binding; INVOLVED IN: protein amino acid phosphorylation; LOCATED IN: plasma membrane; EXPRESSED IN: 21 plant structures; EXPRESSED DURING: 13 growth stages; CONTAINS InterPro DOMAIN/s: Protein kinase, ATP binding site (InterPro:IPR017441),…	grmzm2g171807_t01	grmzm2g171807_t01	Null	LOC_Os01g04409.1	Os01g0136400	Protein kinase, core domain containing protein.	XP_006603052.1	LOC100811407	probable receptor-like protein kinase At1g67000-like
Smj-1hVSSmj-0h	c24657_Sye-1h_g4_i1	1.36554	0.000185153	up	AT1G18390	AT1G18390	Protein kinase superfamily protein \\ Protein kinase superfamily protein; FUNCTIONS IN: protein serine/threonine kinase activity, protein kinase activity, kinase activity, ATP binding; INVOLVED IN: protein amino acid phosphorylation; LOCATED IN: plasma membrane; EXPRESSED IN: 22 plant structures; EXPRESSED DURING: 13 growth stages; CONTAINS InterPro DOMAIN/s: Protein kinase, ATP binding site (Int…	grmzm2g013790_t04	grmzm2g013790_t04	Null	LOC_Os01g04409.1	Os01g0136400	Protein kinase, core domain containing protein.	XP_006603052.1	LOC100811407	probable receptor-like protein kinase At1g67000-like
Smj-1hVSSmj-0h	c20500_Sye-12h_g4_i1	1.44663	0.00701284	up	AT1G53350.1	AT1G53350	Disease resistance protein (CC-NBS-LRR class) family \\ Disease resistance protein (CC-NBS-LRR class) family; FUNCTIONS IN: ATP binding; INVOLVED IN: apoptosis, defense response; EXPRESSED IN: 19 plant structures; EXPRESSED DURING: 9 growth stages; CONTAINS InterPro DOMAIN/s: NB-ARC (InterPro:IPR002182), Disease resistance protein (InterPro:IPR000767); BEST Arabidopsis thaliana protein match is: …	grmzm5g898898_t01	grmzm5g898898_t01	Null	LOC_Os08g28600.1	Os08g0373400	Hypothetical conserved gene.	XP_006603027.1	LOC100780593	late blight resistance protein R1-A-like
Smj-1hVSSmj-0h	SmiContig24332	1.12788	0.00841753	up	AT2G36750.1	UGT73C1	UDP-glucosyl transferase 73C1 \\ UDP-glucosyl transferase 73C1 (UGT73C1); CONTAINS InterPro DOMAIN/s: UDP-glucuronosyl/UDP-glucosyltransferase (InterPro:IPR002213); BEST Arabidopsis thaliana protein match is: don-glucosyltransferase 1 (TAIR:AT2G36800.1); Has 7705 Blast hits to 7611 proteins in 415 species: Archae - 0; Bacteria - 205; Metazoa - 2197; Fungi - 31; Plants - 5129; Viruses - 79; Other …	grmzm2g178209_t01	grmzm2g178209_t01	Null	LOC_Os01g08110.1	Os01g0176200	UDP-glucuronosyl/UDP-glucosyltransferase family protein.	XP_006602969.1	LOC100820150	UDP-glycosyltransferase 73C3-like
Smj-6hVSSmj-0h	c24203_Sye-1h_g1_i14	3.36653	1.27531e-10	up	AT1G77080	MAF1	K-box region and MADS-box transcription factor family protein \\ MADS domain protein - flowering regulator that is closely related to FLC. Deletion of this locus in Nd ecotype is correlated with earlier flowering in short days suggesting function as a negative regulator of flowering. \\ MADS AFFECTING FLOWERING 1 (MAF1); FUNCTIONS IN: sequence-specific DNA binding transcription factor activity; I…	grmzm2g072582_t03	grmzm2g072582_t03	Null	LOC_Os08g41950	Os08g0531700	Similar to MADS-box transcription factor 7.	XP_006602962.1	LOC100788427	Uncharacterized protein
Smj-1hVSSmj-0h	c22862_Smj-1h_g1_i1	4.1743	0.0225325	up	AT1G77080	MAF1	K-box region and MADS-box transcription factor family protein \\ MADS domain protein - flowering regulator that is closely related to FLC. Deletion of this locus in Nd ecotype is correlated with earlier flowering in short days suggesting function as a negative regulator of flowering. \\ MADS AFFECTING FLOWERING 1 (MAF1); FUNCTIONS IN: sequence-specific DNA binding transcription factor activity; I…	grmzm2g003514_t01	grmzm2g003514_t01	Null	LOC_Os08g41950	Os08g0531700	Similar to MADS-box transcription factor 7.	XP_006602962.1	LOC100788427	Uncharacterized protein
Smj-6hVSSmj-0h	c22862_Smj-1h_g1_i1	4.1035	0.0363277	up	AT1G77080	MAF1	K-box region and MADS-box transcription factor family protein \\ MADS domain protein - flowering regulator that is closely related to FLC. Deletion of this locus in Nd ecotype is correlated with earlier flowering in short days suggesting function as a negative regulator of flowering. \\ MADS AFFECTING FLOWERING 1 (MAF1); FUNCTIONS IN: sequence-specific DNA binding transcription factor activity; I…	grmzm2g003514_t01	grmzm2g003514_t01	Null	LOC_Os08g41950	Os08g0531700	Similar to MADS-box transcription factor 7.	XP_006602962.1	LOC100788427	Uncharacterized protein
Smj-1hVSSmj-0h	SmiContig7036	1.05001	0.0322139	up	AT3G29060.1	AT3G29060	EXS (ERD1/XPR1/SYG1) family protein \\ EXS (ERD1/XPR1/SYG1) family protein; LOCATED IN: integral to membrane; EXPRESSED IN: 6 plant structures; EXPRESSED DURING: L mature pollen stage, M germinated pollen stage, 4 anthesis, petal differentiation and expansion stage; CONTAINS InterPro DOMAIN/s: EXS, C-terminal (InterPro:IPR004342), SPX, N-terminal (InterPro:IPR004331); BEST Arabidopsis thaliana pr…	grmzm2g064657_t01	grmzm2g064657_t01	Null	LOC_Os06g29790.1	Os06g0493600	Phosphate (Pi) transporter, Pi homeostasis	XP_006602927.1	LOC100795104	Uncharacterized protein
Smj-6hVSSmj-0h	SmiContig16546	1.70801	0.0111618	up	AT5G39760.1	HB23	homeobox protein 23 \\ homeobox protein 23 (HB23); FUNCTIONS IN: DNA binding, sequence-specific DNA binding transcription factor activity; INVOLVED IN: regulation of transcription; EXPRESSED IN: 21 plant structures; EXPRESSED DURING: 12 growth stages; CONTAINS InterPro DOMAIN/s: Homeobox domain, ZF-HD class (InterPro:IPR006455), ZF-HD homeobox protein, Cys/His-rich dimerisation domain (InterPro:I…	grmzm2g161315_t01	grmzm2g161315_t01	Null	LOC_Os09g24820.1	Os09g0414600	Conserved hypothetical protein.	XP_006602909.1	LOC100786999	Uncharacterized protein
Smj-6hVSSmj-0h	c23529_Sye-1h_g1_i7	1.45964	0.0383071	up	AT3G03330.1	AT3G03330	NAD(P)-binding Rossmann-fold superfamily protein \\ NAD(P)-binding Rossmann-fold superfamily protein; FUNCTIONS IN: oxidoreductase activity, binding, catalytic activity; INVOLVED IN: oxidation reduction, metabolic process; LOCATED IN: endoplasmic reticulum, plasma membrane; EXPRESSED IN: 25 plant structures; EXPRESSED DURING: 13 growth stages; CONTAINS InterPro DOMAIN/s: Short-chain dehydrogenase…	grmzm2g003692_t07	grmzm2g003692_t07	Null	LOC_Os11g16410	Os11g0265400	Glucose/ribitol dehydrogenase family protein.	XP_006602848.1	LOC100795991	dehydrogenase/reductase SDR family member 7-like
Smj-1hVSSmj-0h	c18958_Smj-0h_g1_i4	1.47203	0.000708517	up	AT1G32070	NSI	nuclear shuttle interacting \\ Encodes a nuclear acetyltransferase (NSI)that interacts with the geminivirus movement protein NSP. This interaction is required for viral infection and systemic spread. Acetylates the viral coat protein (CP) in vitro, but not NSP. NSP inhibits NSI activity in vitro. NSI is highly transcribed in phloem and in xylem parenchyma cells, and in the apical meristem and gua…	grmzm2g701207_t01	grmzm2g701207_t01	Null	LOC_Os05g40260.1	Os05g0481000	Acyl-CoA N-acyltransferase domain containing protein.	XP_006602733.1	LOC100799333	Uncharacterized protein
Smj-6hVSSmj-0h	SmiContig11077	2.34997	4.91829e-14	up	AT5G08380.1	AGAL1	alpha-galactosidase 1 \\ alpha-galactosidase 1 (AGAL1); FUNCTIONS IN: alpha-galactosidase activity, hydrolase activity, hydrolyzing O-glycosyl compounds, catalytic activity; INVOLVED IN: carbohydrate metabolic process, metabolic process, lactose catabolic process; LOCATED IN: apoplast, cell wall, plant-type cell wall; EXPRESSED IN: 21 plant structures; EXPRESSED DURING: 13 growth stages; CONTAINS…	grmzm2g095126_t01	grmzm2g095126_t01	Null	LOC_Os10g35070	Os10g0492900	Similar to alpha-galactosidase.	XP_006602712.1	LOC100812330	Uncharacterized protein
Smj-6hVSSmj-0h	c7279_Sye-12h_g1_i1	2.26832	4.57523e-13	up	AT5G08380.1	AGAL1	alpha-galactosidase 1 \\ alpha-galactosidase 1 (AGAL1); FUNCTIONS IN: alpha-galactosidase activity, hydrolase activity, hydrolyzing O-glycosyl compounds, catalytic activity; INVOLVED IN: carbohydrate metabolic process, metabolic process, lactose catabolic process; LOCATED IN: apoplast, cell wall, plant-type cell wall; EXPRESSED IN: 21 plant structures; EXPRESSED DURING: 13 growth stages; CONTAINS…	grmzm2g095126_t01	grmzm2g095126_t01	Null	LOC_Os10g35070	Os10g0492900	Similar to alpha-galactosidase.	XP_006602712.1	LOC100812330	Uncharacterized protein
Smj-6hVSSmj-0h	c15555_Sye-1h_g1_i1	2.311	1.61093e-13	up	AT5G08380.1	AGAL1	alpha-galactosidase 1 \\ alpha-galactosidase 1 (AGAL1); FUNCTIONS IN: alpha-galactosidase activity, hydrolase activity, hydrolyzing O-glycosyl compounds, catalytic activity; INVOLVED IN: carbohydrate metabolic process, metabolic process, lactose catabolic process; LOCATED IN: apoplast, cell wall, plant-type cell wall; EXPRESSED IN: 21 plant structures; EXPRESSED DURING: 13 growth stages; CONTAINS…	grmzm2g095126_t01	grmzm2g095126_t01	Null	LOC_Os10g35070	Os10g0492900	Similar to alpha-galactosidase.	XP_006602712.1	LOC100812330	Uncharacterized protein
Smj-6hVSSmj-0h	SmiContig12378	2.03043	0.000388934	up	AT3G08970.1	ATERDJ3A	DNAJ heat shock N-terminal domain-containing protein \\ J domain protein localized in ER lumen. Can compensate for the growth defect in jem1 scj1 mutant yeast. Also shows similarity to HSP40 proteins and is induced by heat stress. At high temperatures, mutant alleles are not transmitted through the pollen due to defects in pollen tube growth. \\ ATERDJ3A; CONTAINS InterPro DOMAIN/s: Molecular cha…	grmzm5g898471_t01	grmzm5g898471_t01	Null	LOC_Os03g18200	Os03g0293000	Similar to DnaJ domain containing protein, expressed.	XP_006602678.1	LOC100796871	dnaJ homolog subfamily C member 10-like
Smj-6hVSSmj-0h	SmiContig18863	1.67773	0.0118064	up	AT3G08970.1	ATERDJ3A	DNAJ heat shock N-terminal domain-containing protein \\ J domain protein localized in ER lumen. Can compensate for the growth defect in jem1 scj1 mutant yeast. Also shows similarity to HSP40 proteins and is induced by heat stress. At high temperatures, mutant alleles are not transmitted through the pollen due to defects in pollen tube growth. \\ ATERDJ3A; CONTAINS InterPro DOMAIN/s: Molecular cha…	grmzm5g898471_t01	grmzm5g898471_t01	Null	LOC_Os03g18200	Os03g0293000	Similar to DnaJ domain containing protein, expressed.	XP_006602678.1	LOC100796871	dnaJ homolog subfamily C member 10-like
Smj-1hVSSmj-0h	SmiContig28922	1.35934	0.000696824	up	AT3G07510	AT3G07510	unknown protein; BEST Arabidopsis thaliana protein match is: unknown protein (TAIR:AT2G01580.1); Has 133 Blast hits to 133 proteins in 14 species: Archae - 0; Bacteria - 4; Metazoa - 0; Fungi - 0; Plants - 129; Viruses - 0; Other Eukaryotes - 0 (source: NCBI BLink).	grmzm2g055309_t02	grmzm2g055309_t02	Null	LOC_Os10g09930.1	Os10g0178200	Ankyrin repeat containing protein.	XP_006602429.1	LOC100802538	uncharacterized LOC100802538
Smj-1hVSSmj-0h	SmiContig7281	4.61895	0	up	NM_001125033.1	CPuORF17	conserved peptide upstream open reading frame 17 \\ Upstream open reading frames (uORFs) are small open reading frames found in the 5' UTR of a mature mRNA, and can potentially mediate translational regulation of the largest, or major, ORF (mORF). CPuORF17 represents a conserved upstream opening reading frame relative to major ORF AT2G43020.1 \\ conserved peptide upstream open reading frame 17 (C…	grmzm2g396856_t02	grmzm2g396856_t02	Null	LOC_Os04g53195.1	Os04g0623300	Hypothetical conserved gene.	XP_006602278.1	LOC100785056	Uncharacterized protein
Smj-6hVSSmj-0h	SmiContig7281	3.00992	0	up	NM_001125033.1	CPuORF17	conserved peptide upstream open reading frame 17 \\ Upstream open reading frames (uORFs) are small open reading frames found in the 5' UTR of a mature mRNA, and can potentially mediate translational regulation of the largest, or major, ORF (mORF). CPuORF17 represents a conserved upstream opening reading frame relative to major ORF AT2G43020.1 \\ conserved peptide upstream open reading frame 17 (C…	grmzm2g396856_t02	grmzm2g396856_t02	Null	LOC_Os04g53195.1	Os04g0623300	Hypothetical conserved gene.	XP_006602278.1	LOC100785056	Uncharacterized protein
Smj-1hVSSmj-0h	SmiContig6872	1.47363	1.23584e-05	up	NM_001125033.1	CPuORF17	conserved peptide upstream open reading frame 17 \\ Upstream open reading frames (uORFs) are small open reading frames found in the 5' UTR of a mature mRNA, and can potentially mediate translational regulation of the largest, or major, ORF (mORF). CPuORF17 represents a conserved upstream opening reading frame relative to major ORF AT2G43020.1 \\ conserved peptide upstream open reading frame 17 (C…	grmzm2g000052_t01	grmzm2g000052_t01	Null	LOC_Os04g53195.1	Os04g0623300	Hypothetical conserved gene.	XP_006602278.1	LOC100785056	Uncharacterized protein
Smj-1hVSSmj-0h	c22682_Sye-12h_g2_i1	1.48219	0.000114957	up	NM_001125033.1	CPuORF17	conserved peptide upstream open reading frame 17 \\ Upstream open reading frames (uORFs) are small open reading frames found in the 5' UTR of a mature mRNA, and can potentially mediate translational regulation of the largest, or major, ORF (mORF). CPuORF17 represents a conserved upstream opening reading frame relative to major ORF AT2G43020.1 \\ conserved peptide upstream open reading frame 17 (C…	grmzm2g000052_t01	grmzm2g000052_t01	Null	LOC_Os04g53195.1	Os04g0623300	Hypothetical conserved gene.	XP_006602278.1	LOC100785056	Uncharacterized protein
Smj-1hVSSmj-0h	SmiContig22519	1.29476	0.00193034	up	NM_001125033.1	CPuORF17	conserved peptide upstream open reading frame 17 \\ Upstream open reading frames (uORFs) are small open reading frames found in the 5' UTR of a mature mRNA, and can potentially mediate translational regulation of the largest, or major, ORF (mORF). CPuORF17 represents a conserved upstream opening reading frame relative to major ORF AT2G43020.1 \\ conserved peptide upstream open reading frame 17 (C…	grmzm2g000052_t01	grmzm2g000052_t01	Null	LOC_Os04g53195.1	Os04g0623300	Hypothetical conserved gene.	XP_006602278.1	LOC100785056	Uncharacterized protein
Smj-6hVSSmj-0h	SmiContig11126	1.38423	0.0408614	up	Null	Null	Null	Null	Null	Null	LOC_Os06g17920.1	Os06g0287000	Similar to NBS-LRR type R protein, Nbs4-Pi.	XP_006602190.1	LOC100782760	Uncharacterized protein
Smj-6hVSSmj-0h	c3816_Smj-6h_g1_i1	1.12808	0.0349824	up	AT4G19640.1	ARA7	Ras-related small GTP-binding family protein \\ Encodes Ara7. \\ ARA7; FUNCTIONS IN: GTP binding; INVOLVED IN: protein transport, small GTPase mediated signal transduction; LOCATED IN: endosome, plasma membrane; EXPRESSED IN: 26 plant structures; EXPRESSED DURING: 15 growth stages; CONTAINS InterPro DOMAIN/s: Ras GTPase (InterPro:IPR001806), Small GTP-binding protein (InterPro:IPR005225), Small G…	grmzm2g131254_t01	grmzm2g131254_t01	Null	LOC_Os03g46390.1	Os03g0666500	Similar to Ras-related protein RHA1.	XP_006602035.1	LOC100810011	Putative uncharacterized protein
Smj-1hVSSmj-0h	c21310_Smj-0h_g1_i1	1.47844	2.28091e-05	up	AT2G03820.1	AT2G03820	nonsense-mediated mRNA decay NMD3 family protein \\ nonsense-mediated mRNA decay NMD3 family protein; CONTAINS InterPro DOMAIN/s: NMD3 (InterPro:IPR007064); Has 480 Blast hits to 466 proteins in 217 species: Archae - 17; Bacteria - 0; Metazoa - 145; Fungi - 138; Plants - 63; Viruses - 0; Other Eukaryotes - 117 (source: NCBI BLink).	grmzm2g169931_t01	grmzm2g169931_t01	Null	LOC_Os10g42320.1	Os10g0573900	NMD3 family protein.	XP_006602021.1	LOC100783829	60S ribosomal export protein NMD3-like
Smj-1hVSSmj-0h	SmiContig19006	1.06138	0.0228736	up	AT3G26020	AT3G26020	Protein phosphatase 2A regulatory B subunit family protein \\ Encodes protein phosphatase 2A (PP2A) B'eta subunit. Targeted to nucleus and cytosol. \\ Protein phosphatase 2A regulatory B subunit family protein; FUNCTIONS IN: protein phosphatase type 2A regulator activity; INVOLVED IN: signal transduction; LOCATED IN: cytosol, nucleus, protein phosphatase type 2A complex; EXPRESSED IN: 24 plant st…	grmzm2g009661_t01	grmzm2g009661_t01	Null	LOC_Os04g40860.1	Os04g0485100	Similar to Protein phosphatase 2A B' regulatory subunit.	XP_006601907.1	LOC100797758	Uncharacterized protein
Smj-1hVSSmj-0h	SmiContig27120	4.19641	0	up	AT1G76070.1	AT1G76070	unknown protein; FUNCTIONS IN: molecular_function unknown; INVOLVED IN: biological_process unknown; LOCATED IN: plasma membrane; EXPRESSED IN: 8 plant structures; EXPRESSED DURING: LP.04 four leaves visible, 4 anthesis, petal differentiation and expansion stage; BEST Arabidopsis thaliana protein match is: unknown protein (TAIR:AT1G20310.1); Has 66 Blast hits to 66 proteins in 15 species: Archae -…	grmzm2g409722_t01	grmzm2g409722_t01	Null	LOC_Os09g37080.1	Os09g0542900	Conserved hypothetical protein.	XP_006601369.1	LOC100793140	uncharacterized LOC100793140
Smj-6hVSSmj-0h	SmiContig27120	1.91907	2.38358e-07	up	AT1G76070.1	AT1G76070	unknown protein; FUNCTIONS IN: molecular_function unknown; INVOLVED IN: biological_process unknown; LOCATED IN: plasma membrane; EXPRESSED IN: 8 plant structures; EXPRESSED DURING: LP.04 four leaves visible, 4 anthesis, petal differentiation and expansion stage; BEST Arabidopsis thaliana protein match is: unknown protein (TAIR:AT1G20310.1); Has 66 Blast hits to 66 proteins in 15 species: Archae -…	grmzm2g409722_t01	grmzm2g409722_t01	Null	LOC_Os09g37080.1	Os09g0542900	Conserved hypothetical protein.	XP_006601369.1	LOC100793140	uncharacterized LOC100793140
Smj-1hVSSmj-0h	SmiContig6320	2.01044	1.76256e-07	up	AT1G76070.1	AT1G76070	unknown protein; FUNCTIONS IN: molecular_function unknown; INVOLVED IN: biological_process unknown; LOCATED IN: plasma membrane; EXPRESSED IN: 8 plant structures; EXPRESSED DURING: LP.04 four leaves visible, 4 anthesis, petal differentiation and expansion stage; BEST Arabidopsis thaliana protein match is: unknown protein (TAIR:AT1G20310.1); Has 66 Blast hits to 66 proteins in 15 species: Archae -…	Null	Null	Null	LOC_Os09g37080.1	Os09g0542900	Conserved hypothetical protein.	XP_006601369.1	LOC100793140	uncharacterized LOC100793140
Smj-1hVSSmj-0h	c30671_Smj-6h_g1_i1	4.51134	0.00186403	up	AT2G26560.1	PLA2A	phospholipase A 2A \\ Encodes a lipid acyl hydrolase with wide substrate specificity that accumulates upon infection by fungal and bacterial pathogens. Protein is localized in the cytoplasm in healthy leaves, and in membranes in infected cells. Plays a role in cell death and differentially affects the accumulation of oxylipins. Contributes to resistance to virus. \\ phospholipase A 2A (PLA2A); FU…	grmzm2g154523_t02	grmzm2g154523_t02	Null	LOC_Os09g28770.1	Os09g0462400	Similar to Patatin-like protein.	XP_006601293.1	LOC100799835	patatin group A-3-like
Smj-1hVSSmj-0h	SmiContig12178	1.08684	0.0388605	up	AT5G52010.1	AT5G52010	C2H2-like zinc finger protein \\ C2H2-like zinc finger protein; FUNCTIONS IN: sequence-specific DNA binding transcription factor activity, zinc ion binding, nucleic acid binding; INVOLVED IN: regulation of transcription; LOCATED IN: intracellular, chloroplast; EXPRESSED IN: 21 plant structures; EXPRESSED DURING: 13 growth stages; CONTAINS InterPro DOMAIN/s: Zinc finger, C2H2-like (InterPro:IPR015…	grmzm2g086277_t02	grmzm2g086277_t02	Null	LOC_Os06g07020.1	Os06g0166200	Zinc finger, C2H2-type domain containing protein.	XP_006601278.1	LOC100787323	uncharacterized LOC100787323
Smj-1hVSSmj-0h	SmiContig9669	1.15638	0.0250232	up	AT5G14150.1	AT5G14150	Protein of unknown function, DUF642 \\ Protein of unknown function, DUF642; CONTAINS InterPro DOMAIN/s: Protein of unknown function DUF642 (InterPro:IPR006946); BEST Arabidopsis thaliana protein match is: Protein of unknown function, DUF642 (TAIR:AT5G11420.1); Has 313 Blast hits to 252 proteins in 21 species: Archae - 0; Bacteria - 7; Metazoa - 0; Fungi - 0; Plants - 305; Viruses - 0; Other Eukar…	grmzm2g012904_t01	grmzm2g012904_t01	Null	LOC_Os04g41740.1	Os04g0494800	Protein of unknown function DUF642 family protein.	XP_006601138.1	LOC100813910	uncharacterized LOC100813910
Smj-6hVSSmj-0h	c18502_Sye-1h_g1_i3	2.1129	0.000204166	up	AT4G31115	AT4G31115	Protein of unknown function (DUF1997) \\ Protein of unknown function (DUF1997); CONTAINS InterPro DOMAIN/s: Protein of unknown function DUF1997 (InterPro:IPR018971); BEST Arabidopsis thaliana protein match is: Protein of unknown function (DUF1997) (TAIR:AT5G04440.1); Has 178 Blast hits to 178 proteins in 45 species: Archae - 0; Bacteria - 51; Metazoa - 0; Fungi - 0; Plants - 75; Viruses - 0; Othe…	grmzm2g016088_t02	grmzm2g016088_t02	Null	LOC_Os01g39860.1	Os01g0580500	Similar to 1-aminocyclopropane-1-carboxylate oxidase 1.	XP_006601098.1	LOC100813897	uncharacterized LOC100813897
Smj-1hVSSmj-0h	SmiContig2934	1.30489	0.000439515	up	AT4G31420	AT4G31420	Zinc finger protein 622 \\ Zinc finger protein 622; FUNCTIONS IN: sequence-specific DNA binding transcription factor activity; INVOLVED IN: regulation of transcription; LOCATED IN: intracellular; EXPRESSED IN: 25 plant structures; EXPRESSED DURING: 15 growth stages; CONTAINS InterPro DOMAIN/s: Zinc finger, C2H2-like (InterPro:IPR015880), Zinc finger, C2H2-type (InterPro:IPR007087); BEST Arabidops…	grmzm2g432128_t01	grmzm2g432128_t01	Null	LOC_Os06g47840.1	Os06g0693500	Zinc finger, C2H2-like domain containing protein.	XP_006601093.1	LOC100796317	Uncharacterized protein
Smj-1hVSSmj-0h	c20820_Smj-1h_g2_i4	1.90727	0.000960221	up	AT4G37850.1	AT4G37850	basic helix-loop-helix (bHLH) DNA-binding superfamily protein \\ basic helix-loop-helix (bHLH) DNA-binding superfamily protein; FUNCTIONS IN: DNA binding, sequence-specific DNA binding transcription factor activity; INVOLVED IN: regulation of transcription; LOCATED IN: nucleus; CONTAINS InterPro DOMAIN/s: Helix-loop-helix DNA-binding domain (InterPro:IPR001092), Helix-loop-helix DNA-binding (Inte…	grmzm2g019806_t01	grmzm2g019806_t01	Null	LOC_Os03g51580.1	Os03g0725800	Helix-loop-helix DNA-binding domain containing protein.	XP_006600899.1	LOC100785572	transcription factor bHLH25-like
Smj-1hVSSmj-0h	c13450_Sye-12h_g2_i1	2.19487	0.0015651	up	AT4G37850.1	AT4G37850	basic helix-loop-helix (bHLH) DNA-binding superfamily protein \\ basic helix-loop-helix (bHLH) DNA-binding superfamily protein; FUNCTIONS IN: DNA binding, sequence-specific DNA binding transcription factor activity; INVOLVED IN: regulation of transcription; LOCATED IN: nucleus; CONTAINS InterPro DOMAIN/s: Helix-loop-helix DNA-binding domain (InterPro:IPR001092), Helix-loop-helix DNA-binding (Inte…	grmzm2g019806_t01	grmzm2g019806_t01	Null	LOC_Os03g51580.1	Os03g0725800	Helix-loop-helix DNA-binding domain containing protein.	XP_006600899.1	LOC100785572	transcription factor bHLH25-like
Smj-1hVSSmj-0h	c16649_Smj-6h_g1_i2	1.92638	0.0225176	up	AT4G37850.1	AT4G37850	basic helix-loop-helix (bHLH) DNA-binding superfamily protein \\ basic helix-loop-helix (bHLH) DNA-binding superfamily protein; FUNCTIONS IN: DNA binding, sequence-specific DNA binding transcription factor activity; INVOLVED IN: regulation of transcription; LOCATED IN: nucleus; CONTAINS InterPro DOMAIN/s: Helix-loop-helix DNA-binding domain (InterPro:IPR001092), Helix-loop-helix DNA-binding (Inte…	grmzm2g019806_t01	grmzm2g019806_t01	Null	LOC_Os03g51580.1	Os03g0725800	Helix-loop-helix DNA-binding domain containing protein.	XP_006600899.1	LOC100785572	transcription factor bHLH25-like
Smj-1hVSSmj-0h	SmiContig22029	1.6253	2.96553e-05	up	AT5G47070.1	AT5G47070	Protein kinase superfamily protein \\ Protein kinase superfamily protein; FUNCTIONS IN: protein serine/threonine kinase activity, protein kinase activity, kinase activity, ATP binding; INVOLVED IN: protein amino acid phosphorylation; LOCATED IN: plasma membrane; EXPRESSED IN: 22 plant structures; EXPRESSED DURING: 13 growth stages; CONTAINS InterPro DOMAIN/s: Protein kinase, ATP binding site (Int…	grmzm2g063533_t01	grmzm2g063533_t01	Null	LOC_Os06g50100.1	Os06g0714900	Serine/threonine protein kinase domain containing protein.	XP_006600867.1	LOC100786966	probable receptor-like protein kinase At5g47070-like
Smj-6hVSSmj-0h	c972_Smj-6h_g1_i1	2.79155	0.0118246	up	AT4G17550.1	AT4G17550	Major facilitator superfamily protein \\ Major facilitator superfamily protein; FUNCTIONS IN: sugar:hydrogen symporter activity; INVOLVED IN: carbohydrate transport, transmembrane transport; LOCATED IN: plasma membrane; EXPRESSED IN: 24 plant structures; EXPRESSED DURING: 14 growth stages; CONTAINS InterPro DOMAIN/s: Major facilitator superfamily (InterPro:IPR020846), Major facilitator superfamil…	NM_001153993	LOC100281074	Null	LOC_Os08g06010.1	Os08g0156600	Major facilitator superfamily protein.	XP_006600851.1	LOC100806959	Uncharacterized protein
Smj-6hVSSmj-0h	c4768_Smj-6h_g1_i1	3.45713	0.0140618	up	AT4G17550.1	AT4G17550	Major facilitator superfamily protein \\ Major facilitator superfamily protein; FUNCTIONS IN: sugar:hydrogen symporter activity; INVOLVED IN: carbohydrate transport, transmembrane transport; LOCATED IN: plasma membrane; EXPRESSED IN: 24 plant structures; EXPRESSED DURING: 14 growth stages; CONTAINS InterPro DOMAIN/s: Major facilitator superfamily (InterPro:IPR020846), Major facilitator superfamil…	grmzm5g843302_t02	grmzm5g843302_t02	Null	LOC_Os04g46880	Os04g0555300	Similar to glycerol 3-phosphate permease.	XP_006600851.1	LOC100806959	Uncharacterized protein
Smj-1hVSSmj-0h	SmiContig14394	2.51134	1.11022e-16	up	AT5G48520.1	AT5G48520	unknown protein; Has 609 Blast hits to 593 proteins in 129 species: Archae - 0; Bacteria - 41; Metazoa - 390; Fungi - 40; Plants - 64; Viruses - 0; Other Eukaryotes - 74 (source: NCBI BLink).	grmzm2g154892_t01	grmzm2g154892_t01	Null	LOC_Os06g08730.1	Os06g0186500	Similar to predicted protein.	XP_006600849.1	LOC100818157	Uncharacterized protein
Smj-1hVSSmj-0h	c22212_Smj-6h_g1_i1	2.06363	1.50829e-11	up	AT5G48520.1	AT5G48520	unknown protein; Has 609 Blast hits to 593 proteins in 129 species: Archae - 0; Bacteria - 41; Metazoa - 390; Fungi - 40; Plants - 64; Viruses - 0; Other Eukaryotes - 74 (source: NCBI BLink).	grmzm2g154892_t01	grmzm2g154892_t01	Null	LOC_Os06g08730.1	Os06g0186500	Similar to predicted protein.	XP_006600849.1	LOC100818157	Uncharacterized protein
Smj-6hVSSmj-0h	SmiContig608	1.08167	0.0377879	up	AT5G03860	MLS	malate synthase \\ Encodes a protein with malate synthase activity. \\ malate synthase (MLS); FUNCTIONS IN: malate synthase activity; INVOLVED IN: glyoxylate cycle; EXPRESSED IN: seed, leaf; CONTAINS InterPro DOMAIN/s: Malate synthase-like (InterPro:IPR011076), Malate synthase, conserved site (InterPro:IPR019830), Malate synthase A (InterPro:IPR006252), Malate synthase (InterPro:IPR001465); Has 1…	grmzm2g102183_t01	grmzm2g102183_t01	Null	LOC_Os04g40990	Os04g0486950	Similar to Malate synthase.	XP_006600799.1	MS	Malate synthase, glyoxysomal
Smj-6hVSSmj-0h	SmiContig8920	1.30251	0.00158983	up	AT5G20250	DIN10	Raffinose synthase family protein \\ encodes a member of glycosyl hydrolase family 36. Expression is induced within 3 hours of dark treatment, in senescing leaves and treatment with exogenous photosynthesis inhibitor. Induction of gene expression was suppressed in excised leaves supplied with sugar. The authors suggest that the gene's expression pattern is responding to the level of sugar in the …	grmzm2g127147_t02	grmzm2g127147_t02	Null	LOC_Os06g07600.1	Os06g0172800	Similar to alkaline alpha galactosidase 2.	XP_006600740.1	LOC100782723	uncharacterized LOC100782723
Smj-6hVSSmj-0h	SmiContig710	1.25991	0.00267298	up	AT5G20250	DIN10	Raffinose synthase family protein \\ encodes a member of glycosyl hydrolase family 36. Expression is induced within 3 hours of dark treatment, in senescing leaves and treatment with exogenous photosynthesis inhibitor. Induction of gene expression was suppressed in excised leaves supplied with sugar. The authors suggest that the gene's expression pattern is responding to the level of sugar in the …	grmzm2g127147_t01	grmzm2g127147_t01	Null	LOC_Os06g07600.1	Os06g0172800	Similar to alkaline alpha galactosidase 2.	XP_006600740.1	LOC100782723	uncharacterized LOC100782723
Smj-1hVSSmj-0h	SmiContig16396	1.66334	0.0195604	up	AT1G80530.1	AT1G80530	Major facilitator superfamily protein \\ Major facilitator superfamily protein; FUNCTIONS IN: molecular_function unknown; INVOLVED IN: response to karrikin; LOCATED IN: nucleus; EXPRESSED IN: 23 plant structures; EXPRESSED DURING: 13 growth stages; CONTAINS InterPro DOMAIN/s: Nodulin-like (InterPro:IPR010658), Major facilitator superfamily, general substrate transporter (InterPro:IPR016196); BEST…	grmzm2g366065_t02	grmzm2g366065_t02	Null	LOC_Os04g42420	Os04g0502800	Similar to Nodulin-like protein.	XP_006600718.1	LOC100787328	uncharacterized LOC100787328
Smj-6hVSSmj-0h	SmiContig16396	2.27144	1.43388e-05	up	AT1G80530.1	AT1G80530	Major facilitator superfamily protein \\ Major facilitator superfamily protein; FUNCTIONS IN: molecular_function unknown; INVOLVED IN: response to karrikin; LOCATED IN: nucleus; EXPRESSED IN: 23 plant structures; EXPRESSED DURING: 13 growth stages; CONTAINS InterPro DOMAIN/s: Nodulin-like (InterPro:IPR010658), Major facilitator superfamily, general substrate transporter (InterPro:IPR016196); BEST…	grmzm2g366065_t02	grmzm2g366065_t02	Null	LOC_Os04g42420	Os04g0502800	Similar to Nodulin-like protein.	XP_006600718.1	LOC100787328	uncharacterized LOC100787328
Smj-6hVSSmj-0h	c19322_Sye-1h_g1_i1	1.18596	0.00726611	up	AT5G62680.1	AT5G62680	Major facilitator superfamily protein \\ Major facilitator superfamily protein; FUNCTIONS IN: transporter activity; INVOLVED IN: oligopeptide transport, response to karrikin; LOCATED IN: plasma membrane, membrane; EXPRESSED IN: 23 plant structures; EXPRESSED DURING: 13 growth stages; CONTAINS InterPro DOMAIN/s: Oligopeptide transporter (InterPro:IPR000109), Major facilitator superfamily, general …	grmzm2g122251_t01	grmzm2g122251_t01	Null	LOC_Os03g48180	Os03g0687000	Similar to predicted protein.	XP_006600668.1	LOC100801102	Uncharacterized protein
Smj-1hVSSmj-0h	SmiContig22771	1.11034	0.0117679	up	AT4G25800	AT4G25800	Calmodulin-binding protein \\ Calmodulin-binding protein; CONTAINS InterPro DOMAIN/s: Calmodulin binding protein-like (InterPro:IPR012416); BEST Arabidopsis thaliana protein match is: Calmodulin-binding protein (TAIR:AT5G57580.1); Has 340 Blast hits to 325 proteins in 25 species: Archae - 0; Bacteria - 6; Metazoa - 0; Fungi - 0; Plants - 333; Viruses - 0; Other Eukaryotes - 1 (source: NCBI BLink).	grmzm2g121851_t02	grmzm2g121851_t02	Null	LOC_Os03g32160	Os03g0436300	Similar to calmodulin binding protein.	XP_006600657.1	LOC100793156	uncharacterized LOC100793156
Smj-1hVSSmj-0h	SmiContig22772	1.08603	0.0162422	up	AT4G25800	AT4G25800	Calmodulin-binding protein \\ Calmodulin-binding protein; CONTAINS InterPro DOMAIN/s: Calmodulin binding protein-like (InterPro:IPR012416); BEST Arabidopsis thaliana protein match is: Calmodulin-binding protein (TAIR:AT5G57580.1); Has 340 Blast hits to 325 proteins in 25 species: Archae - 0; Bacteria - 6; Metazoa - 0; Fungi - 0; Plants - 333; Viruses - 0; Other Eukaryotes - 1 (source: NCBI BLink).	grmzm2g121851_t02	grmzm2g121851_t02	Null	LOC_Os03g32160	Os03g0436300	Similar to calmodulin binding protein.	XP_006600657.1	LOC100793156	uncharacterized LOC100793156
Smj-1hVSSmj-0h	SmiContig8937	1.11692	0.00999412	up	AT4G25800	AT4G25800	Calmodulin-binding protein \\ Calmodulin-binding protein; CONTAINS InterPro DOMAIN/s: Calmodulin binding protein-like (InterPro:IPR012416); BEST Arabidopsis thaliana protein match is: Calmodulin-binding protein (TAIR:AT5G57580.1); Has 340 Blast hits to 325 proteins in 25 species: Archae - 0; Bacteria - 6; Metazoa - 0; Fungi - 0; Plants - 333; Viruses - 0; Other Eukaryotes - 1 (source: NCBI BLink).	grmzm2g121851_t02	grmzm2g121851_t02	Null	LOC_Os03g32160	Os03g0436300	Similar to calmodulin binding protein.	XP_006600657.1	LOC100793156	uncharacterized LOC100793156
Smj-6hVSSmj-0h	SmiContig22771	1.18696	0.00641009	up	AT4G25800	AT4G25800	Calmodulin-binding protein \\ Calmodulin-binding protein; CONTAINS InterPro DOMAIN/s: Calmodulin binding protein-like (InterPro:IPR012416); BEST Arabidopsis thaliana protein match is: Calmodulin-binding protein (TAIR:AT5G57580.1); Has 340 Blast hits to 325 proteins in 25 species: Archae - 0; Bacteria - 6; Metazoa - 0; Fungi - 0; Plants - 333; Viruses - 0; Other Eukaryotes - 1 (source: NCBI BLink).	grmzm2g121851_t02	grmzm2g121851_t02	Null	LOC_Os03g32160	Os03g0436300	Similar to calmodulin binding protein.	XP_006600657.1	LOC100793156	uncharacterized LOC100793156
Smj-6hVSSmj-0h	SmiContig22772	1.10917	0.0192769	up	AT4G25800	AT4G25800	Calmodulin-binding protein \\ Calmodulin-binding protein; CONTAINS InterPro DOMAIN/s: Calmodulin binding protein-like (InterPro:IPR012416); BEST Arabidopsis thaliana protein match is: Calmodulin-binding protein (TAIR:AT5G57580.1); Has 340 Blast hits to 325 proteins in 25 species: Archae - 0; Bacteria - 6; Metazoa - 0; Fungi - 0; Plants - 333; Viruses - 0; Other Eukaryotes - 1 (source: NCBI BLink).	grmzm2g121851_t02	grmzm2g121851_t02	Null	LOC_Os03g32160	Os03g0436300	Similar to calmodulin binding protein.	XP_006600657.1	LOC100793156	uncharacterized LOC100793156
Smj-6hVSSmj-0h	SmiContig8937	1.1978	0.00511896	up	AT4G25800	AT4G25800	Calmodulin-binding protein \\ Calmodulin-binding protein; CONTAINS InterPro DOMAIN/s: Calmodulin binding protein-like (InterPro:IPR012416); BEST Arabidopsis thaliana protein match is: Calmodulin-binding protein (TAIR:AT5G57580.1); Has 340 Blast hits to 325 proteins in 25 species: Archae - 0; Bacteria - 6; Metazoa - 0; Fungi - 0; Plants - 333; Viruses - 0; Other Eukaryotes - 1 (source: NCBI BLink).	grmzm2g121851_t02	grmzm2g121851_t02	Null	LOC_Os03g32160	Os03g0436300	Similar to calmodulin binding protein.	XP_006600657.1	LOC100793156	uncharacterized LOC100793156
Smj-1hVSSmj-0h	SmiContig11967	2.02341	1.33704e-11	up	AT5G08170.1	EMB1873	porphyromonas-type peptidyl-arginine deiminase family protein \\ EMBRYO DEFECTIVE 1873 (EMB1873); CONTAINS InterPro DOMAIN/s: Agmatine deiminase (InterPro:IPR017754), Peptidyl-arginine deiminase, Porphyromonas-type (InterPro:IPR007466); Has 2547 Blast hits to 2545 proteins in 784 species: Archae - 10; Bacteria - 1723; Metazoa - 8; Fungi - 32; Plants - 53; Viruses - 9; Other Eukaryotes - 712 (sour…	grmzm2g064159_t01	grmzm2g064159_t01	Null	LOC_Os04g39210.1	Os04g0466600	Agmatine deiminase domain containing protein.	XP_006600613.1	LOC100811750	Uncharacterized protein
Smj-6hVSSmj-0h	SmiContig11967	2.17177	2.27718e-12	up	AT5G08170.1	EMB1873	porphyromonas-type peptidyl-arginine deiminase family protein \\ EMBRYO DEFECTIVE 1873 (EMB1873); CONTAINS InterPro DOMAIN/s: Agmatine deiminase (InterPro:IPR017754), Peptidyl-arginine deiminase, Porphyromonas-type (InterPro:IPR007466); Has 2547 Blast hits to 2545 proteins in 784 species: Archae - 10; Bacteria - 1723; Metazoa - 8; Fungi - 32; Plants - 53; Viruses - 9; Other Eukaryotes - 712 (sour…	grmzm2g064159_t01	grmzm2g064159_t01	Null	LOC_Os04g39210.1	Os04g0466600	Agmatine deiminase domain containing protein.	XP_006600613.1	LOC100811750	Uncharacterized protein
Smj-1hVSSmj-0h	SmiContig19767	1.20649	0.0122851	up	AT5G58010.1	LRL3	LJRHL1-like 3 \\ Encodes a basic helix-loop-helix (bHLH) protein that regulates root hair development. One of the three Arabidopsis homologs of the Lotus japonicus ROOTHAIRLESS1 (LjRHL1) gene: At2g24260 (AtLRL1), At4g30980 (AtLRL2), and At5g58010 (AtLRL3). \\ LJRHL1-like 3 (LRL3); CONTAINS InterPro DOMAIN/s: Helix-loop-helix DNA-binding domain (InterPro:IPR001092), Helix-loop-helix DNA-binding (I…	grmzm2g350165_t02	grmzm2g350165_t02	Null	LOC_Os02g55250.1	LOC_Os02g55250.1	Similar to BHLH transcription factor.	XP_006600554.1	LOC100801457	transcription factor bHLH69-like
Smj-1hVSSmj-0h	SmiContig19674	1.50589	9.32738e-06	up	AT4G30710	AT4G30710	Family of unknown function (DUF566) \\ Family of unknown function (DUF566) ; CONTAINS InterPro DOMAIN/s: Protein of unknown function DUF566 (InterPro:IPR007573); BEST Arabidopsis thaliana protein match is: Family of unknown function (DUF566) (TAIR:AT2G24070.2); Has 9171 Blast hits to 3934 proteins in 412 species: Archae - 0; Bacteria - 1377; Metazoa - 2513; Fungi - 1393; Plants - 533; Viruses - 4…	grmzm2g420432_t01	grmzm2g420432_t01	Null	LOC_Os02g55110.1	Os02g0794300	Protein of unknown function DUF566 family protein.	XP_006600534.1	LOC100794551	uncharacterized LOC100794551
Smj-6hVSSmj-0h	SmiContig19674	1.0436	0.0469732	up	AT4G30710	AT4G30710	Family of unknown function (DUF566) \\ Family of unknown function (DUF566) ; CONTAINS InterPro DOMAIN/s: Protein of unknown function DUF566 (InterPro:IPR007573); BEST Arabidopsis thaliana protein match is: Family of unknown function (DUF566) (TAIR:AT2G24070.2); Has 9171 Blast hits to 3934 proteins in 412 species: Archae - 0; Bacteria - 1377; Metazoa - 2513; Fungi - 1393; Plants - 533; Viruses - 4…	grmzm2g420432_t01	grmzm2g420432_t01	Null	LOC_Os02g55110.1	Os02g0794300	Protein of unknown function DUF566 family protein.	XP_006600534.1	LOC100794551	uncharacterized LOC100794551
Smj-6hVSSmj-0h	SmiContig12383	1.31898	0.000667811	up	AT2G23970.1	AT2G23970	Class I glutamine amidotransferase-like superfamily protein \\ Class I glutamine amidotransferase-like superfamily protein; FUNCTIONS IN: catalytic activity; INVOLVED IN: defense response; LOCATED IN: endomembrane system; EXPRESSED IN: 6 plant structures; EXPRESSED DURING: 4 anthesis, petal differentiation and expansion stage; CONTAINS InterPro DOMAIN/s: Glutamine amidotransferase class-I, C-term…	grmzm2g036783_t02	grmzm2g036783_t02	Null	LOC_Os02g08270.1	Os02g0179200	Glutamine amidotransferase class-I domain containing protein.	XP_006600518.1	LOC100777176	putative glutamine amidotransferase YLR126C-like
Smj-1hVSSmj-0h	c7898_Smj-1h_g1_i2	4.0963	0.0369536	up	AT3G47560	AT3G47560	alpha/beta-Hydrolases superfamily protein \\ alpha/beta-Hydrolases superfamily protein; FUNCTIONS IN: catalytic activity; EXPRESSED IN: 22 plant structures; EXPRESSED DURING: 13 growth stages; CONTAINS InterPro DOMAIN/s: BAAT/Acyl-CoA thioester hydrolase C-terminal (InterPro:IPR014940); BEST Arabidopsis thaliana protein match is: alpha/beta-Hydrolases superfamily protein (TAIR:AT1G29840.1); Has 2…	grmzm2g017957_t01	grmzm2g017957_t01	Null	LOC_Os05g46210.1	Os05g0539500	Esterase/lipase/thioesterase domain containing protein.	XP_006600455.1	LOC100786089	uncharacterized LOC100786089
Smj-1hVSSmj-0h	c23176_Sye-12h_g1_i2	1.30619	0.000718912	up	AT3G53480.1	PDR9	pleiotropic drug resistance 9 \\ Negative regulator of auxin polar transport inhibitors. ABCG37 regulates auxin distribution and homeostasis in roots by excluding IBA from the root apex, but does not act directly in basipetal transport. ABCG37 and ABCG36 act redundantly at outermost root plasma membranes and, transport IBA out of the cells. \\ pleiotropic drug resistance 9 (PDR9); FUNCTIONS IN: A…	grmzm2g014282_t01	grmzm2g014282_t01	Null	LOC_Os12g13720.1	Os12g0239900	Similar to PDR-like ABC transporter.	XP_006600402.1	LOC100783980	Uncharacterized protein
Smj-1hVSSmj-0h	c18361_Smj-6h_g1_i1	1.55316	0.00304242	up	AT4G15236.1	AT4G15236	ABC-2 and Plant PDR ABC-type transporter family protein \\ ABC-2 and Plant PDR ABC-type transporter family protein; FUNCTIONS IN: nucleoside-triphosphatase activity, ATPase activity, nucleotide binding, ATP binding; LOCATED IN: membrane; CONTAINS InterPro DOMAIN/s: ATPase, AAA+ type, core (InterPro:IPR003593), ABC transporter-like (InterPro:IPR003439), Plant PDR ABC transporter associated (InterP…	grmzm2g014282_t01	grmzm2g014282_t01	Null	LOC_Os02g32690	Os02g0528900	Similar to PDR-like ABC transporter.	XP_006600401.1	LOC100819411	Uncharacterized protein
Smj-6hVSSmj-0h	SmiContig19547	1.08075	0.0453527	up	AT4G16210.1	ECHIA	enoyl-CoA hydratase/isomerase A \\ enoyl-CoA hydratase/isomerase A (ECHIA); FUNCTIONS IN: catalytic activity; INVOLVED IN: metabolic process; LOCATED IN: peroxisome; EXPRESSED IN: 22 plant structures; EXPRESSED DURING: 13 growth stages; CONTAINS InterPro DOMAIN/s: Crotonase, core (InterPro:IPR001753); BEST Arabidopsis thaliana protein match is: enoyl-CoA hydratase/isomerase D (TAIR:AT1G60550.1); …	grmzm2g033491_t01	grmzm2g033491_t01	Null	LOC_Os03g19680.1	Os03g0310400	Crotonase, core domain containing protein.	XP_006600377.1	LOC100809788	3-hydroxybutyryl-CoA dehydratase-like
Smj-1hVSSmj-0h	SmiContig1282	1.03099	0.0369596	up	AT3G05030	NHX2	sodium hydrogen exchanger 2 \\ member of Sodium proton exchanger family \\ sodium hydrogen exchanger 2 (NHX2); FUNCTIONS IN: sodium:hydrogen antiporter activity, sodium ion transmembrane transporter activity; INVOLVED IN: cation transport, sodium ion transport, regulation of pH, transmembrane transport; LOCATED IN: endomembrane system, integral to membrane; EXPRESSED IN: 26 plant structures; EXPR…	grmzm2g027851_t01	grmzm2g027851_t01	Null	LOC_Os07g47100	Os07g0666900	Vacuolar Na /H antiporter, Salt tolerance	XP_006600336.1	LOC100791224	sodium/hydrogen exchanger 2-like
Smj-1hVSSmj-0h	SmiContig6022	1.56167	6.36639e-06	up	AT3G05030	NHX2	sodium hydrogen exchanger 2 \\ member of Sodium proton exchanger family \\ sodium hydrogen exchanger 2 (NHX2); FUNCTIONS IN: sodium:hydrogen antiporter activity, sodium ion transmembrane transporter activity; INVOLVED IN: cation transport, sodium ion transport, regulation of pH, transmembrane transport; LOCATED IN: endomembrane system, integral to membrane; EXPRESSED IN: 26 plant structures; EXPR…	grmzm2g027851_t01	grmzm2g027851_t01	Null	LOC_Os07g47100	Os07g0666900	Vacuolar Na /H antiporter, Salt tolerance	XP_006600336.1	LOC100791224	sodium/hydrogen exchanger 2-like
Smj-6hVSSmj-0h	SmiContig1282	1.57226	7.67631e-06	up	AT3G05030	NHX2	sodium hydrogen exchanger 2 \\ member of Sodium proton exchanger family \\ sodium hydrogen exchanger 2 (NHX2); FUNCTIONS IN: sodium:hydrogen antiporter activity, sodium ion transmembrane transporter activity; INVOLVED IN: cation transport, sodium ion transport, regulation of pH, transmembrane transport; LOCATED IN: endomembrane system, integral to membrane; EXPRESSED IN: 26 plant structures; EXPR…	grmzm2g027851_t01	grmzm2g027851_t01	Null	LOC_Os07g47100	Os07g0666900	Vacuolar Na /H antiporter, Salt tolerance	XP_006600336.1	LOC100791224	sodium/hydrogen exchanger 2-like
Smj-6hVSSmj-0h	SmiContig6022	2.2435	3.45157e-12	up	AT3G05030	NHX2	sodium hydrogen exchanger 2 \\ member of Sodium proton exchanger family \\ sodium hydrogen exchanger 2 (NHX2); FUNCTIONS IN: sodium:hydrogen antiporter activity, sodium ion transmembrane transporter activity; INVOLVED IN: cation transport, sodium ion transport, regulation of pH, transmembrane transport; LOCATED IN: endomembrane system, integral to membrane; EXPRESSED IN: 26 plant structures; EXPR…	grmzm2g027851_t01	grmzm2g027851_t01	Null	LOC_Os07g47100	Os07g0666900	Vacuolar Na /H antiporter, Salt tolerance	XP_006600336.1	LOC100791224	sodium/hydrogen exchanger 2-like
Smj-6hVSSmj-0h	c22736_Smj-1h_g2_i2	1.14735	0.0122572	up	AT1G03270.1	AT1G03270	CBS domain-containing protein with a domain of unknown function (DUF21) \\ CBS domain-containing protein with a domain of unknown function (DUF21); FUNCTIONS IN: molecular_function unknown; INVOLVED IN: biological_process unknown; LOCATED IN: endomembrane system; EXPRESSED IN: 21 plant structures; EXPRESSED DURING: 14 growth stages; CONTAINS InterPro DOMAIN/s: Protein of unknown function DUF21 (I…	grmzm2g022632_t01	grmzm2g022632_t01	Null	LOC_Os05g32850	Os05g0395300	Cystathionine beta-synthase, core domain containing protein.	XP_006600318.1	LOC100779491	Uncharacterized protein
Smj-6hVSSmj-0h	c23427_Sye-12h_g1_i4	1.0886	0.0265714	up	AT1G03270.1	AT1G03270	CBS domain-containing protein with a domain of unknown function (DUF21) \\ CBS domain-containing protein with a domain of unknown function (DUF21); FUNCTIONS IN: molecular_function unknown; INVOLVED IN: biological_process unknown; LOCATED IN: endomembrane system; EXPRESSED IN: 21 plant structures; EXPRESSED DURING: 14 growth stages; CONTAINS InterPro DOMAIN/s: Protein of unknown function DUF21 (I…	grmzm2g022632_t01	grmzm2g022632_t01	Null	LOC_Os05g32850	Os05g0395300	Cystathionine beta-synthase, core domain containing protein.	XP_006600318.1	LOC100779491	Uncharacterized protein
Smj-1hVSSmj-0h	SmiContig8534	1.12193	0.0294388	up	AT1G65580.1	FRA3	Endonuclease/exonuclease/phosphatase family protein \\ FRAGILE FIBER3 (FRA3); FUNCTIONS IN: inositol or phosphatidylinositol phosphatase activity; EXPRESSED IN: 23 plant structures; EXPRESSED DURING: 13 growth stages; CONTAINS InterPro DOMAIN/s: Inositol polyphosphate related phosphatase (InterPro:IPR000300), WD40 repeat-like-containing domain (InterPro:IPR011046), WD40/YVTN repeat-like-containin…	grmzm2g423567_t01	grmzm2g423567_t01	Null	LOC_Os08g41270	Os08g0524100	Similar to Type II inositol-1,4,5-trisphosphate 5-phosphatase 12 (EC 3.1.3.36) (At5PTase12) (FRAGILE FIBER3 protein).	XP_006600257.1	LOC100787864	type I inositol-1,4,5-trisphosphate 5-phosphatase 12-like
Smj-6hVSSmj-0h	SmiContig11993	1.44245	0.00131885	up	Null	Null	Null	Null	Null	Null	Null	Null	Null	XP_006600014.1	LOC100811729	uncharacterized LOC100811729
Smj-6hVSSmj-0h	c14860_Sye-1h_g1_i1	2.4353	1.63758e-13	up	Null	Null	Null	Null	Null	Null	Null	Null	Null	XP_006599749.1	LOC100793994	uncharacterized LOC100793994
Smj-1hVSSmj-0h	SmiContig11728	4.65379	0	up	Null	Null	Null	Null	Null	Null	Null	Null	Null	XP_006599749.1	LOC100793994	uncharacterized LOC100793994
Smj-1hVSSmj-0h	c14860_Sye-1h_g1_i1	4.63987	0	up	Null	Null	Null	Null	Null	Null	Null	Null	Null	XP_006599749.1	LOC100793994	uncharacterized LOC100793994
Smj-6hVSSmj-0h	SmiContig11728	2.4664	7.9492e-14	up	Null	Null	Null	Null	Null	Null	Null	Null	Null	XP_006599749.1	LOC100793994	uncharacterized LOC100793994
Smj-1hVSSmj-0h	SmiContig9107	3.68151	0	up	AT3G62970.1	AT3G62970	zinc finger (C3HC4-type RING finger) family protein \\ zinc finger (C3HC4-type RING finger) family protein; FUNCTIONS IN: zinc ion binding; INVOLVED IN: N-terminal protein myristoylation; EXPRESSED IN: 23 plant structures; EXPRESSED DURING: 13 growth stages; CONTAINS InterPro DOMAIN/s: Zinc finger, CTCHY-type (InterPro:IPR017921), Zinc finger, CHY-type (InterPro:IPR008913), Zinc finger, RING-type…	grmzm2g056270_t01	grmzm2g056270_t01	Null	LOC_Os12g35320.1	Os12g0538500	Similar to PGPD14 protein.	XP_006599629.1	LOC100815823	Uncharacterized protein
Smj-1hVSSmj-0h	SmiContig9106	3.4686	0	up	AT3G62970.1	AT3G62970	zinc finger (C3HC4-type RING finger) family protein \\ zinc finger (C3HC4-type RING finger) family protein; FUNCTIONS IN: zinc ion binding; INVOLVED IN: N-terminal protein myristoylation; EXPRESSED IN: 23 plant structures; EXPRESSED DURING: 13 growth stages; CONTAINS InterPro DOMAIN/s: Zinc finger, CTCHY-type (InterPro:IPR017921), Zinc finger, CHY-type (InterPro:IPR008913), Zinc finger, RING-type…	grmzm2g056270_t01	grmzm2g056270_t01	Null	LOC_Os12g35320.1	Os12g0538500	Similar to PGPD14 protein.	XP_006599629.1	LOC100815823	Uncharacterized protein
Smj-6hVSSmj-0h	SmiContig9107	3.26396	0	up	AT3G62970.1	AT3G62970	zinc finger (C3HC4-type RING finger) family protein \\ zinc finger (C3HC4-type RING finger) family protein; FUNCTIONS IN: zinc ion binding; INVOLVED IN: N-terminal protein myristoylation; EXPRESSED IN: 23 plant structures; EXPRESSED DURING: 13 growth stages; CONTAINS InterPro DOMAIN/s: Zinc finger, CTCHY-type (InterPro:IPR017921), Zinc finger, CHY-type (InterPro:IPR008913), Zinc finger, RING-type…	grmzm2g056270_t01	grmzm2g056270_t01	Null	LOC_Os12g35320.1	Os12g0538500	Similar to PGPD14 protein.	XP_006599629.1	LOC100815823	Uncharacterized protein
Smj-6hVSSmj-0h	SmiContig9106	3.02147	0	up	AT3G62970.1	AT3G62970	zinc finger (C3HC4-type RING finger) family protein \\ zinc finger (C3HC4-type RING finger) family protein; FUNCTIONS IN: zinc ion binding; INVOLVED IN: N-terminal protein myristoylation; EXPRESSED IN: 23 plant structures; EXPRESSED DURING: 13 growth stages; CONTAINS InterPro DOMAIN/s: Zinc finger, CTCHY-type (InterPro:IPR017921), Zinc finger, CHY-type (InterPro:IPR008913), Zinc finger, RING-type…	grmzm2g056270_t01	grmzm2g056270_t01	Null	LOC_Os12g35320.1	Os12g0538500	Similar to PGPD14 protein.	XP_006599629.1	LOC100815823	Uncharacterized protein
Smj-1hVSSmj-0h	c11131_Smj-6h_g1_i1	5.20808	0	up	AT5G43440	AT5G43440	2-oxoglutarate (2OG) and Fe(II)-dependent oxygenase superfamily protein \\ encodes a protein whose sequence is similar to ACC oxidase \\ 2-oxoglutarate (2OG) and Fe(II)-dependent oxygenase superfamily protein; CONTAINS InterPro DOMAIN/s: Oxoglutarate/iron-dependent oxygenase (InterPro:IPR005123); BEST Arabidopsis thaliana protein match is: 2-oxoglutarate (2OG) and Fe(II)-dependent oxygenase super…	grmzm2g119127_t01	grmzm2g119127_t01	Null	LOC_Os04g10350.1	Os04g0182200	2OG-Fe(II) oxygenase domain containing protein.	XP_006599629.1	LOC100815823	Uncharacterized protein
Smj-1hVSSmj-0h	c11131_Smj-6h_g1_i2	3.44423	2.03326e-12	up	AT5G59530.1	AT5G59530	2-oxoglutarate (2OG) and Fe(II)-dependent oxygenase superfamily protein \\ 2-oxoglutarate (2OG) and Fe(II)-dependent oxygenase superfamily protein; CONTAINS InterPro DOMAIN/s: Oxoglutarate/iron-dependent oxygenase (InterPro:IPR005123); BEST Arabidopsis thaliana protein match is: 2-oxoglutarate (2OG) and Fe(II)-dependent oxygenase superfamily protein (TAIR:AT5G59540.1); Has 1807 Blast hits to 1807…	grmzm2g119127_t01	grmzm2g119127_t01	Null	LOC_Os04g10350.1	Os04g0182200	2OG-Fe(II) oxygenase domain containing protein.	XP_006599629.1	LOC100815823	Uncharacterized protein
Smj-6hVSSmj-0h	c11131_Smj-6h_g1_i1	4.01252	1.11022e-16	up	AT5G43440	AT5G43440	2-oxoglutarate (2OG) and Fe(II)-dependent oxygenase superfamily protein \\ encodes a protein whose sequence is similar to ACC oxidase \\ 2-oxoglutarate (2OG) and Fe(II)-dependent oxygenase superfamily protein; CONTAINS InterPro DOMAIN/s: Oxoglutarate/iron-dependent oxygenase (InterPro:IPR005123); BEST Arabidopsis thaliana protein match is: 2-oxoglutarate (2OG) and Fe(II)-dependent oxygenase super…	grmzm2g119127_t01	grmzm2g119127_t01	Null	LOC_Os04g10350.1	Os04g0182200	2OG-Fe(II) oxygenase domain containing protein.	XP_006599629.1	LOC100815823	Uncharacterized protein
Smj-6hVSSmj-0h	c11131_Smj-6h_g1_i2	2.96599	4.68872e-08	up	AT5G59530.1	AT5G59530	2-oxoglutarate (2OG) and Fe(II)-dependent oxygenase superfamily protein \\ 2-oxoglutarate (2OG) and Fe(II)-dependent oxygenase superfamily protein; CONTAINS InterPro DOMAIN/s: Oxoglutarate/iron-dependent oxygenase (InterPro:IPR005123); BEST Arabidopsis thaliana protein match is: 2-oxoglutarate (2OG) and Fe(II)-dependent oxygenase superfamily protein (TAIR:AT5G59540.1); Has 1807 Blast hits to 1807…	grmzm2g119127_t01	grmzm2g119127_t01	Null	LOC_Os04g10350.1	Os04g0182200	2OG-Fe(II) oxygenase domain containing protein.	XP_006599629.1	LOC100815823	Uncharacterized protein
Smj-1hVSSmj-0h	c21779_Smj-6h_g1_i1	3.78332	0	up	AT1G06620.1	AT1G06620	2-oxoglutarate (2OG) and Fe(II)-dependent oxygenase superfamily protein \\ encodes a protein whose sequence is similar to a 2-oxoglutarate-dependent dioxygenase \\ 2-oxoglutarate (2OG) and Fe(II)-dependent oxygenase superfamily protein; CONTAINS InterPro DOMAIN/s: Oxoglutarate/iron-dependent oxygenase (InterPro:IPR005123); BEST Arabidopsis thaliana protein match is: 2-oxoglutarate (2OG) and Fe(II…	grmzm2g119116_t02	grmzm2g119116_t02	Null	LOC_Os04g10350.1	Os04g0182200	2OG-Fe(II) oxygenase domain containing protein.	XP_006599629.1	LOC100815823	Uncharacterized protein
Smj-1hVSSmj-0h	SmiContig13157	2.61015	0	up	AT1G06620.1	AT1G06620	2-oxoglutarate (2OG) and Fe(II)-dependent oxygenase superfamily protein \\ encodes a protein whose sequence is similar to a 2-oxoglutarate-dependent dioxygenase \\ 2-oxoglutarate (2OG) and Fe(II)-dependent oxygenase superfamily protein; CONTAINS InterPro DOMAIN/s: Oxoglutarate/iron-dependent oxygenase (InterPro:IPR005123); BEST Arabidopsis thaliana protein match is: 2-oxoglutarate (2OG) and Fe(II…	grmzm2g119116_t02	grmzm2g119116_t02	Null	LOC_Os04g10350.1	Os04g0182200	2OG-Fe(II) oxygenase domain containing protein.	XP_006599629.1	LOC100815823	Uncharacterized protein
Smj-1hVSSmj-0h	c23381_Smj-1h_g2_i4	3.86557	0	up	AT1G06620.1	AT1G06620	2-oxoglutarate (2OG) and Fe(II)-dependent oxygenase superfamily protein \\ encodes a protein whose sequence is similar to a 2-oxoglutarate-dependent dioxygenase \\ 2-oxoglutarate (2OG) and Fe(II)-dependent oxygenase superfamily protein; CONTAINS InterPro DOMAIN/s: Oxoglutarate/iron-dependent oxygenase (InterPro:IPR005123); BEST Arabidopsis thaliana protein match is: 2-oxoglutarate (2OG) and Fe(II…	grmzm2g119116_t02	grmzm2g119116_t02	Null	LOC_Os04g10350.1	Os04g0182200	2OG-Fe(II) oxygenase domain containing protein.	XP_006599629.1	LOC100815823	Uncharacterized protein
Smj-1hVSSmj-0h	c15821_Smj-6h_g1_i1	5.89344	0	up	AT1G06640	AT1G06640	2-oxoglutarate (2OG) and Fe(II)-dependent oxygenase superfamily protein \\ encodes a protein whose sequence is similar to a 2-oxoglutarate-dependent dioxygenase \\ 2-oxoglutarate (2OG) and Fe(II)-dependent oxygenase superfamily protein; CONTAINS InterPro DOMAIN/s: Oxoglutarate/iron-dependent oxygenase (InterPro:IPR005123); BEST Arabidopsis thaliana protein match is: 2-oxoglutarate (2OG) and Fe(II…	grmzm2g119116_t02	grmzm2g119116_t02	Null	LOC_Os04g10350.1	Os04g0182200	2OG-Fe(II) oxygenase domain containing protein.	XP_006599629.1	LOC100815823	Uncharacterized protein
Smj-1hVSSmj-0h	c17599_Smj-0h_g1_i1	4.83327	0	up	AT1G06640	AT1G06640	2-oxoglutarate (2OG) and Fe(II)-dependent oxygenase superfamily protein \\ encodes a protein whose sequence is similar to a 2-oxoglutarate-dependent dioxygenase \\ 2-oxoglutarate (2OG) and Fe(II)-dependent oxygenase superfamily protein; CONTAINS InterPro DOMAIN/s: Oxoglutarate/iron-dependent oxygenase (InterPro:IPR005123); BEST Arabidopsis thaliana protein match is: 2-oxoglutarate (2OG) and Fe(II…	grmzm2g119116_t02	grmzm2g119116_t02	Null	LOC_Os04g10350.1	Os04g0182200	2OG-Fe(II) oxygenase domain containing protein.	XP_006599629.1	LOC100815823	Uncharacterized protein
Smj-1hVSSmj-0h	SmiContig2189	4.75081	0	up	AT1G06640	AT1G06640	2-oxoglutarate (2OG) and Fe(II)-dependent oxygenase superfamily protein \\ encodes a protein whose sequence is similar to a 2-oxoglutarate-dependent dioxygenase \\ 2-oxoglutarate (2OG) and Fe(II)-dependent oxygenase superfamily protein; CONTAINS InterPro DOMAIN/s: Oxoglutarate/iron-dependent oxygenase (InterPro:IPR005123); BEST Arabidopsis thaliana protein match is: 2-oxoglutarate (2OG) and Fe(II…	grmzm2g119116_t02	grmzm2g119116_t02	Null	LOC_Os04g10350.1	Os04g0182200	2OG-Fe(II) oxygenase domain containing protein.	XP_006599629.1	LOC100815823	Uncharacterized protein
Smj-1hVSSmj-0h	SmiContig9108	5.19572	0	up	AT5G43440	AT5G43440	2-oxoglutarate (2OG) and Fe(II)-dependent oxygenase superfamily protein \\ encodes a protein whose sequence is similar to ACC oxidase \\ 2-oxoglutarate (2OG) and Fe(II)-dependent oxygenase superfamily protein; CONTAINS InterPro DOMAIN/s: Oxoglutarate/iron-dependent oxygenase (InterPro:IPR005123); BEST Arabidopsis thaliana protein match is: 2-oxoglutarate (2OG) and Fe(II)-dependent oxygenase super…	grmzm2g119116_t02	grmzm2g119116_t02	Null	LOC_Os04g10350.1	Os04g0182200	2OG-Fe(II) oxygenase domain containing protein.	XP_006599629.1	LOC100815823	Uncharacterized protein
Smj-6hVSSmj-0h	c21779_Smj-6h_g1_i1	3.44993	0	up	AT1G06620.1	AT1G06620	2-oxoglutarate (2OG) and Fe(II)-dependent oxygenase superfamily protein \\ encodes a protein whose sequence is similar to a 2-oxoglutarate-dependent dioxygenase \\ 2-oxoglutarate (2OG) and Fe(II)-dependent oxygenase superfamily protein; CONTAINS InterPro DOMAIN/s: Oxoglutarate/iron-dependent oxygenase (InterPro:IPR005123); BEST Arabidopsis thaliana protein match is: 2-oxoglutarate (2OG) and Fe(II…	grmzm2g119116_t02	grmzm2g119116_t02	Null	LOC_Os04g10350.1	Os04g0182200	2OG-Fe(II) oxygenase domain containing protein.	XP_006599629.1	LOC100815823	Uncharacterized protein
Smj-6hVSSmj-0h	SmiContig13157	3.06971	0	up	AT1G06620.1	AT1G06620	2-oxoglutarate (2OG) and Fe(II)-dependent oxygenase superfamily protein \\ encodes a protein whose sequence is similar to a 2-oxoglutarate-dependent dioxygenase \\ 2-oxoglutarate (2OG) and Fe(II)-dependent oxygenase superfamily protein; CONTAINS InterPro DOMAIN/s: Oxoglutarate/iron-dependent oxygenase (InterPro:IPR005123); BEST Arabidopsis thaliana protein match is: 2-oxoglutarate (2OG) and Fe(II…	grmzm2g119116_t02	grmzm2g119116_t02	Null	LOC_Os04g10350.1	Os04g0182200	2OG-Fe(II) oxygenase domain containing protein.	XP_006599629.1	LOC100815823	Uncharacterized protein
Smj-6hVSSmj-0h	c23381_Smj-1h_g2_i4	3.4872	0	up	AT1G06620.1	AT1G06620	2-oxoglutarate (2OG) and Fe(II)-dependent oxygenase superfamily protein \\ encodes a protein whose sequence is similar to a 2-oxoglutarate-dependent dioxygenase \\ 2-oxoglutarate (2OG) and Fe(II)-dependent oxygenase superfamily protein; CONTAINS InterPro DOMAIN/s: Oxoglutarate/iron-dependent oxygenase (InterPro:IPR005123); BEST Arabidopsis thaliana protein match is: 2-oxoglutarate (2OG) and Fe(II…	grmzm2g119116_t02	grmzm2g119116_t02	Null	LOC_Os04g10350.1	Os04g0182200	2OG-Fe(II) oxygenase domain containing protein.	XP_006599629.1	LOC100815823	Uncharacterized protein
Smj-6hVSSmj-0h	c15821_Smj-6h_g1_i1	4.90831	0	up	AT1G06640	AT1G06640	2-oxoglutarate (2OG) and Fe(II)-dependent oxygenase superfamily protein \\ encodes a protein whose sequence is similar to a 2-oxoglutarate-dependent dioxygenase \\ 2-oxoglutarate (2OG) and Fe(II)-dependent oxygenase superfamily protein; CONTAINS InterPro DOMAIN/s: Oxoglutarate/iron-dependent oxygenase (InterPro:IPR005123); BEST Arabidopsis thaliana protein match is: 2-oxoglutarate (2OG) and Fe(II…	grmzm2g119116_t02	grmzm2g119116_t02	Null	LOC_Os04g10350.1	Os04g0182200	2OG-Fe(II) oxygenase domain containing protein.	XP_006599629.1	LOC100815823	Uncharacterized protein
Smj-6hVSSmj-0h	c17599_Smj-0h_g1_i1	3.29112	1.55522e-08	up	AT1G06640	AT1G06640	2-oxoglutarate (2OG) and Fe(II)-dependent oxygenase superfamily protein \\ encodes a protein whose sequence is similar to a 2-oxoglutarate-dependent dioxygenase \\ 2-oxoglutarate (2OG) and Fe(II)-dependent oxygenase superfamily protein; CONTAINS InterPro DOMAIN/s: Oxoglutarate/iron-dependent oxygenase (InterPro:IPR005123); BEST Arabidopsis thaliana protein match is: 2-oxoglutarate (2OG) and Fe(II…	grmzm2g119116_t02	grmzm2g119116_t02	Null	LOC_Os04g10350.1	Os04g0182200	2OG-Fe(II) oxygenase domain containing protein.	XP_006599629.1	LOC100815823	Uncharacterized protein
Smj-6hVSSmj-0h	SmiContig2189	3.68489	0	up	AT1G06640	AT1G06640	2-oxoglutarate (2OG) and Fe(II)-dependent oxygenase superfamily protein \\ encodes a protein whose sequence is similar to a 2-oxoglutarate-dependent dioxygenase \\ 2-oxoglutarate (2OG) and Fe(II)-dependent oxygenase superfamily protein; CONTAINS InterPro DOMAIN/s: Oxoglutarate/iron-dependent oxygenase (InterPro:IPR005123); BEST Arabidopsis thaliana protein match is: 2-oxoglutarate (2OG) and Fe(II…	grmzm2g119116_t02	grmzm2g119116_t02	Null	LOC_Os04g10350.1	Os04g0182200	2OG-Fe(II) oxygenase domain containing protein.	XP_006599629.1	LOC100815823	Uncharacterized protein
Smj-6hVSSmj-0h	SmiContig9108	4.14663	0	up	AT5G43440	AT5G43440	2-oxoglutarate (2OG) and Fe(II)-dependent oxygenase superfamily protein \\ encodes a protein whose sequence is similar to ACC oxidase \\ 2-oxoglutarate (2OG) and Fe(II)-dependent oxygenase superfamily protein; CONTAINS InterPro DOMAIN/s: Oxoglutarate/iron-dependent oxygenase (InterPro:IPR005123); BEST Arabidopsis thaliana protein match is: 2-oxoglutarate (2OG) and Fe(II)-dependent oxygenase super…	grmzm2g119116_t02	grmzm2g119116_t02	Null	LOC_Os04g10350.1	Os04g0182200	2OG-Fe(II) oxygenase domain containing protein.	XP_006599629.1	LOC100815823	Uncharacterized protein
Smj-1hVSSmj-0h	SmiContig9105	3.45646	0	up	AT1G06620.1	AT1G06620	2-oxoglutarate (2OG) and Fe(II)-dependent oxygenase superfamily protein \\ encodes a protein whose sequence is similar to a 2-oxoglutarate-dependent dioxygenase \\ 2-oxoglutarate (2OG) and Fe(II)-dependent oxygenase superfamily protein; CONTAINS InterPro DOMAIN/s: Oxoglutarate/iron-dependent oxygenase (InterPro:IPR005123); BEST Arabidopsis thaliana protein match is: 2-oxoglutarate (2OG) and Fe(II…	grmzm2g119116_t01	grmzm2g119116_t01	Null	LOC_Os04g10350.1	Os04g0182200	2OG-Fe(II) oxygenase domain containing protein.	XP_006599629.1	LOC100815823	Uncharacterized protein
Smj-6hVSSmj-0h	SmiContig9105	2.36681	8.03801e-14	up	AT1G06620.1	AT1G06620	2-oxoglutarate (2OG) and Fe(II)-dependent oxygenase superfamily protein \\ encodes a protein whose sequence is similar to a 2-oxoglutarate-dependent dioxygenase \\ 2-oxoglutarate (2OG) and Fe(II)-dependent oxygenase superfamily protein; CONTAINS InterPro DOMAIN/s: Oxoglutarate/iron-dependent oxygenase (InterPro:IPR005123); BEST Arabidopsis thaliana protein match is: 2-oxoglutarate (2OG) and Fe(II…	grmzm2g119116_t01	grmzm2g119116_t01	Null	LOC_Os04g10350.1	Os04g0182200	2OG-Fe(II) oxygenase domain containing protein.	XP_006599629.1	LOC100815823	Uncharacterized protein
Smj-6hVSSmj-0h	c6997_Smj-6h_g1_i2	1.9692	0.0286364	up	AT2G02220.1	PSKR1	phytosulfokin receptor 1 \\ Encodes a protein interacting with phytosulfokine, a five amino acid sulfated peptide (YIYTQ). \\ phytosulfokin receptor 1 (PSKR1); FUNCTIONS IN: peptide receptor activity, protein serine/threonine kinase activity, ATP binding; INVOLVED IN: protein amino acid phosphorylation, transmembrane receptor protein tyrosine kinase signaling pathway, response to wounding; LOCATE…	grmzm2g081099_t01	grmzm2g081099_t01	Null	LOC_Os02g39660.1	Os02g0609900	Leucine-rich repeat, N-terminal domain containing protein.	XP_006599540.1	LOC100796295	receptor-like protein 12-like
Smj-1hVSSmj-0h	SmiContig8246	2.29801	4.44089e-15	up	AT1G43190	PTB3	polypyrimidine tract-binding protein 3 \\ polypyrimidine tract-binding protein 3 (PTB3); FUNCTIONS IN: RNA binding, nucleotide binding, nucleic acid binding; INVOLVED IN: regulation of RNA splicing, regulation of translation; LOCATED IN: nucleus, cytoplasmic mRNA processing body, cytoplasm; EXPRESSED IN: 24 plant structures; EXPRESSED DURING: 14 growth stages; CONTAINS InterPro DOMAIN/s: RNA reco…	grmzm2g052926_t01	grmzm2g052926_t01	Null	LOC_Os05g36120	Os05g0437300	Nucleotide-binding, alpha-beta plait domain containing protein.	XP_006599485.1	LOC100798234	Uncharacterized protein
Smj-6hVSSmj-0h	SmiContig8246	1.97872	3.87903e-10	up	AT1G43190	PTB3	polypyrimidine tract-binding protein 3 \\ polypyrimidine tract-binding protein 3 (PTB3); FUNCTIONS IN: RNA binding, nucleotide binding, nucleic acid binding; INVOLVED IN: regulation of RNA splicing, regulation of translation; LOCATED IN: nucleus, cytoplasmic mRNA processing body, cytoplasm; EXPRESSED IN: 24 plant structures; EXPRESSED DURING: 14 growth stages; CONTAINS InterPro DOMAIN/s: RNA reco…	grmzm2g052926_t01	grmzm2g052926_t01	Null	LOC_Os05g36120	Os05g0437300	Nucleotide-binding, alpha-beta plait domain containing protein.	XP_006599485.1	LOC100798234	Uncharacterized protein
Smj-1hVSSmj-0h	SmiContig13840	2.38771	2.37266e-12	up	AT5G50080.1	ERF110	ethylene response factor 110 \\ encodes a member of the ERF (ethylene response factor) subfamily B-4 of ERF/AP2 transcription factor family. The protein contains one AP2 domain. There are 7 members in this subfamily. \\ ethylene response factor 110 (ERF110); FUNCTIONS IN: DNA binding, sequence-specific DNA binding transcription factor activity; INVOLVED IN: regulation of transcription, DNA-depend…	grmzm2g149756_t01	grmzm2g149756_t01	Null	LOC_Os11g06770	Os11g0168500	Hypothetical conserved gene.	XP_006599482.1	LOC100817436	Uncharacterized protein
Smj-1hVSSmj-0h	SmiContig13839	1.40891	0.000330477	up	AT5G50080.1	ERF110	ethylene response factor 110 \\ encodes a member of the ERF (ethylene response factor) subfamily B-4 of ERF/AP2 transcription factor family. The protein contains one AP2 domain. There are 7 members in this subfamily. \\ ethylene response factor 110 (ERF110); FUNCTIONS IN: DNA binding, sequence-specific DNA binding transcription factor activity; INVOLVED IN: regulation of transcription, DNA-depend…	grmzm2g149756_t01	grmzm2g149756_t01	Null	LOC_Os11g06770	Os11g0168500	Hypothetical conserved gene.	XP_006599482.1	LOC100817436	Uncharacterized protein
Smj-1hVSSmj-0h	c21378_Smj-6h_g3_i1	2.16895	4.36483e-10	up	AT5G50080.1	ERF110	ethylene response factor 110 \\ encodes a member of the ERF (ethylene response factor) subfamily B-4 of ERF/AP2 transcription factor family. The protein contains one AP2 domain. There are 7 members in this subfamily. \\ ethylene response factor 110 (ERF110); FUNCTIONS IN: DNA binding, sequence-specific DNA binding transcription factor activity; INVOLVED IN: regulation of transcription, DNA-depend…	grmzm2g149756_t01	grmzm2g149756_t01	Null	LOC_Os11g06770	Os11g0168500	Hypothetical conserved gene.	XP_006599482.1	LOC100817436	Uncharacterized protein
Smj-1hVSSmj-0h	c21378_Smj-6h_g3_i4	3.88721	0	up	AT5G50080.1	ERF110	ethylene response factor 110 \\ encodes a member of the ERF (ethylene response factor) subfamily B-4 of ERF/AP2 transcription factor family. The protein contains one AP2 domain. There are 7 members in this subfamily. \\ ethylene response factor 110 (ERF110); FUNCTIONS IN: DNA binding, sequence-specific DNA binding transcription factor activity; INVOLVED IN: regulation of transcription, DNA-depend…	grmzm2g149756_t01	grmzm2g149756_t01	Null	LOC_Os11g06770	Os11g0168500	Hypothetical conserved gene.	XP_006599482.1	LOC100817436	Uncharacterized protein
Smj-1hVSSmj-0h	c21378_Smj-6h_g3_i5	2.30737	2.33503e-11	up	AT5G50080.1	ERF110	ethylene response factor 110 \\ encodes a member of the ERF (ethylene response factor) subfamily B-4 of ERF/AP2 transcription factor family. The protein contains one AP2 domain. There are 7 members in this subfamily. \\ ethylene response factor 110 (ERF110); FUNCTIONS IN: DNA binding, sequence-specific DNA binding transcription factor activity; INVOLVED IN: regulation of transcription, DNA-depend…	grmzm2g149756_t01	grmzm2g149756_t01	Null	LOC_Os11g06770	Os11g0168500	Hypothetical conserved gene.	XP_006599482.1	LOC100817436	Uncharacterized protein
Smj-1hVSSmj-0h	c21378_Smj-6h_g3_i7	2.33876	9.39893e-12	up	AT5G50080.1	ERF110	ethylene response factor 110 \\ encodes a member of the ERF (ethylene response factor) subfamily B-4 of ERF/AP2 transcription factor family. The protein contains one AP2 domain. There are 7 members in this subfamily. \\ ethylene response factor 110 (ERF110); FUNCTIONS IN: DNA binding, sequence-specific DNA binding transcription factor activity; INVOLVED IN: regulation of transcription, DNA-depend…	grmzm2g149756_t01	grmzm2g149756_t01	Null	LOC_Os11g06770	Os11g0168500	Hypothetical conserved gene.	XP_006599482.1	LOC100817436	Uncharacterized protein
Smj-1hVSSmj-0h	c21378_Smj-6h_g3_i9	2.03329	5.46203e-09	up	AT5G50080.1	ERF110	ethylene response factor 110 \\ encodes a member of the ERF (ethylene response factor) subfamily B-4 of ERF/AP2 transcription factor family. The protein contains one AP2 domain. There are 7 members in this subfamily. \\ ethylene response factor 110 (ERF110); FUNCTIONS IN: DNA binding, sequence-specific DNA binding transcription factor activity; INVOLVED IN: regulation of transcription, DNA-depend…	grmzm2g149756_t01	grmzm2g149756_t01	Null	LOC_Os11g06770	Os11g0168500	Hypothetical conserved gene.	XP_006599482.1	LOC100817436	Uncharacterized protein
Smj-1hVSSmj-0h	SmiContig32678	1.84476	9.55594e-08	up	AT5G50080.1	ERF110	ethylene response factor 110 \\ encodes a member of the ERF (ethylene response factor) subfamily B-4 of ERF/AP2 transcription factor family. The protein contains one AP2 domain. There are 7 members in this subfamily. \\ ethylene response factor 110 (ERF110); FUNCTIONS IN: DNA binding, sequence-specific DNA binding transcription factor activity; INVOLVED IN: regulation of transcription, DNA-depend…	grmzm2g149756_t01	grmzm2g149756_t01	Null	LOC_Os11g06770	Os11g0168500	Hypothetical conserved gene.	XP_006599482.1	LOC100817436	Uncharacterized protein
Smj-1hVSSmj-0h	SmiContig32677	1.3437	0.000429524	up	AT5G50080.1	ERF110	ethylene response factor 110 \\ encodes a member of the ERF (ethylene response factor) subfamily B-4 of ERF/AP2 transcription factor family. The protein contains one AP2 domain. There are 7 members in this subfamily. \\ ethylene response factor 110 (ERF110); FUNCTIONS IN: DNA binding, sequence-specific DNA binding transcription factor activity; INVOLVED IN: regulation of transcription, DNA-depend…	grmzm2g149756_t01	grmzm2g149756_t01	Null	LOC_Os11g06770	Os11g0168500	Hypothetical conserved gene.	XP_006599482.1	LOC100817436	Uncharacterized protein
Smj-1hVSSmj-0h	SmiContig32679	2.41823	7.45182e-13	up	AT5G50080.1	ERF110	ethylene response factor 110 \\ encodes a member of the ERF (ethylene response factor) subfamily B-4 of ERF/AP2 transcription factor family. The protein contains one AP2 domain. There are 7 members in this subfamily. \\ ethylene response factor 110 (ERF110); FUNCTIONS IN: DNA binding, sequence-specific DNA binding transcription factor activity; INVOLVED IN: regulation of transcription, DNA-depend…	grmzm2g149756_t01	grmzm2g149756_t01	Null	LOC_Os11g06770	Os11g0168500	Hypothetical conserved gene.	XP_006599482.1	LOC100817436	Uncharacterized protein
Smj-1hVSSmj-0h	SmiContig32680	2.45147	6.82482e-11	up	AT5G50080.1	ERF110	ethylene response factor 110 \\ encodes a member of the ERF (ethylene response factor) subfamily B-4 of ERF/AP2 transcription factor family. The protein contains one AP2 domain. There are 7 members in this subfamily. \\ ethylene response factor 110 (ERF110); FUNCTIONS IN: DNA binding, sequence-specific DNA binding transcription factor activity; INVOLVED IN: regulation of transcription, DNA-depend…	grmzm2g149756_t01	grmzm2g149756_t01	Null	LOC_Os11g06770	Os11g0168500	Hypothetical conserved gene.	XP_006599482.1	LOC100817436	Uncharacterized protein
Smj-1hVSSmj-0h	c22842_Smj-1h_g2_i1	3.48803	0	up	AT5G50080.1	ERF110	ethylene response factor 110 \\ encodes a member of the ERF (ethylene response factor) subfamily B-4 of ERF/AP2 transcription factor family. The protein contains one AP2 domain. There are 7 members in this subfamily. \\ ethylene response factor 110 (ERF110); FUNCTIONS IN: DNA binding, sequence-specific DNA binding transcription factor activity; INVOLVED IN: regulation of transcription, DNA-depend…	grmzm2g149756_t01	grmzm2g149756_t01	Null	LOC_Os11g06770	Os11g0168500	Hypothetical conserved gene.	XP_006599482.1	LOC100817436	Uncharacterized protein
Smj-1hVSSmj-0h	c22842_Smj-1h_g2_i2	4.05566	0	up	AT5G50080.1	ERF110	ethylene response factor 110 \\ encodes a member of the ERF (ethylene response factor) subfamily B-4 of ERF/AP2 transcription factor family. The protein contains one AP2 domain. There are 7 members in this subfamily. \\ ethylene response factor 110 (ERF110); FUNCTIONS IN: DNA binding, sequence-specific DNA binding transcription factor activity; INVOLVED IN: regulation of transcription, DNA-depend…	grmzm2g149756_t01	grmzm2g149756_t01	Null	LOC_Os11g06770	Os11g0168500	Hypothetical conserved gene.	XP_006599482.1	LOC100817436	Uncharacterized protein
Smj-1hVSSmj-0h	SmiContig21981	3.97077	0	up	AT5G50080.1	ERF110	ethylene response factor 110 \\ encodes a member of the ERF (ethylene response factor) subfamily B-4 of ERF/AP2 transcription factor family. The protein contains one AP2 domain. There are 7 members in this subfamily. \\ ethylene response factor 110 (ERF110); FUNCTIONS IN: DNA binding, sequence-specific DNA binding transcription factor activity; INVOLVED IN: regulation of transcription, DNA-depend…	grmzm2g149756_t01	grmzm2g149756_t01	Null	LOC_Os11g06770	Os11g0168500	Hypothetical conserved gene.	XP_006599482.1	LOC100817436	Uncharacterized protein
Smj-6hVSSmj-0h	SmiContig13840	2.3911	1.13971e-11	up	AT5G50080.1	ERF110	ethylene response factor 110 \\ encodes a member of the ERF (ethylene response factor) subfamily B-4 of ERF/AP2 transcription factor family. The protein contains one AP2 domain. There are 7 members in this subfamily. \\ ethylene response factor 110 (ERF110); FUNCTIONS IN: DNA binding, sequence-specific DNA binding transcription factor activity; INVOLVED IN: regulation of transcription, DNA-depend…	grmzm2g149756_t01	grmzm2g149756_t01	Null	LOC_Os11g06770	Os11g0168500	Hypothetical conserved gene.	XP_006599482.1	LOC100817436	Uncharacterized protein
Smj-6hVSSmj-0h	SmiContig13839	1.59299	2.79177e-05	up	AT5G50080.1	ERF110	ethylene response factor 110 \\ encodes a member of the ERF (ethylene response factor) subfamily B-4 of ERF/AP2 transcription factor family. The protein contains one AP2 domain. There are 7 members in this subfamily. \\ ethylene response factor 110 (ERF110); FUNCTIONS IN: DNA binding, sequence-specific DNA binding transcription factor activity; INVOLVED IN: regulation of transcription, DNA-depend…	grmzm2g149756_t01	grmzm2g149756_t01	Null	LOC_Os11g06770	Os11g0168500	Hypothetical conserved gene.	XP_006599482.1	LOC100817436	Uncharacterized protein
Smj-6hVSSmj-0h	c21378_Smj-6h_g3_i1	2.29558	9.12684e-11	up	AT5G50080.1	ERF110	ethylene response factor 110 \\ encodes a member of the ERF (ethylene response factor) subfamily B-4 of ERF/AP2 transcription factor family. The protein contains one AP2 domain. There are 7 members in this subfamily. \\ ethylene response factor 110 (ERF110); FUNCTIONS IN: DNA binding, sequence-specific DNA binding transcription factor activity; INVOLVED IN: regulation of transcription, DNA-depend…	grmzm2g149756_t01	grmzm2g149756_t01	Null	LOC_Os11g06770	Os11g0168500	Hypothetical conserved gene.	XP_006599482.1	LOC100817436	Uncharacterized protein
Smj-6hVSSmj-0h	c21378_Smj-6h_g3_i4	3.99247	0	up	AT5G50080.1	ERF110	ethylene response factor 110 \\ encodes a member of the ERF (ethylene response factor) subfamily B-4 of ERF/AP2 transcription factor family. The protein contains one AP2 domain. There are 7 members in this subfamily. \\ ethylene response factor 110 (ERF110); FUNCTIONS IN: DNA binding, sequence-specific DNA binding transcription factor activity; INVOLVED IN: regulation of transcription, DNA-depend…	grmzm2g149756_t01	grmzm2g149756_t01	Null	LOC_Os11g06770	Os11g0168500	Hypothetical conserved gene.	XP_006599482.1	LOC100817436	Uncharacterized protein
Smj-6hVSSmj-0h	c21378_Smj-6h_g3_i5	2.58858	9.9698e-14	up	AT5G50080.1	ERF110	ethylene response factor 110 \\ encodes a member of the ERF (ethylene response factor) subfamily B-4 of ERF/AP2 transcription factor family. The protein contains one AP2 domain. There are 7 members in this subfamily. \\ ethylene response factor 110 (ERF110); FUNCTIONS IN: DNA binding, sequence-specific DNA binding transcription factor activity; INVOLVED IN: regulation of transcription, DNA-depend…	grmzm2g149756_t01	grmzm2g149756_t01	Null	LOC_Os11g06770	Os11g0168500	Hypothetical conserved gene.	XP_006599482.1	LOC100817436	Uncharacterized protein
Smj-6hVSSmj-0h	c21378_Smj-6h_g3_i7	2.47182	1.73928e-12	up	AT5G50080.1	ERF110	ethylene response factor 110 \\ encodes a member of the ERF (ethylene response factor) subfamily B-4 of ERF/AP2 transcription factor family. The protein contains one AP2 domain. There are 7 members in this subfamily. \\ ethylene response factor 110 (ERF110); FUNCTIONS IN: DNA binding, sequence-specific DNA binding transcription factor activity; INVOLVED IN: regulation of transcription, DNA-depend…	grmzm2g149756_t01	grmzm2g149756_t01	Null	LOC_Os11g06770	Os11g0168500	Hypothetical conserved gene.	XP_006599482.1	LOC100817436	Uncharacterized protein
Smj-6hVSSmj-0h	c21378_Smj-6h_g3_i9	2.15597	1.24248e-09	up	AT5G50080.1	ERF110	ethylene response factor 110 \\ encodes a member of the ERF (ethylene response factor) subfamily B-4 of ERF/AP2 transcription factor family. The protein contains one AP2 domain. There are 7 members in this subfamily. \\ ethylene response factor 110 (ERF110); FUNCTIONS IN: DNA binding, sequence-specific DNA binding transcription factor activity; INVOLVED IN: regulation of transcription, DNA-depend…	grmzm2g149756_t01	grmzm2g149756_t01	Null	LOC_Os11g06770	Os11g0168500	Hypothetical conserved gene.	XP_006599482.1	LOC100817436	Uncharacterized protein
Smj-6hVSSmj-0h	SmiContig32678	1.71598	3.62594e-06	up	AT5G50080.1	ERF110	ethylene response factor 110 \\ encodes a member of the ERF (ethylene response factor) subfamily B-4 of ERF/AP2 transcription factor family. The protein contains one AP2 domain. There are 7 members in this subfamily. \\ ethylene response factor 110 (ERF110); FUNCTIONS IN: DNA binding, sequence-specific DNA binding transcription factor activity; INVOLVED IN: regulation of transcription, DNA-depend…	grmzm2g149756_t01	grmzm2g149756_t01	Null	LOC_Os11g06770	Os11g0168500	Hypothetical conserved gene.	XP_006599482.1	LOC100817436	Uncharacterized protein
Smj-6hVSSmj-0h	SmiContig32677	1.18438	0.00920946	up	AT5G50080.1	ERF110	ethylene response factor 110 \\ encodes a member of the ERF (ethylene response factor) subfamily B-4 of ERF/AP2 transcription factor family. The protein contains one AP2 domain. There are 7 members in this subfamily. \\ ethylene response factor 110 (ERF110); FUNCTIONS IN: DNA binding, sequence-specific DNA binding transcription factor activity; INVOLVED IN: regulation of transcription, DNA-depend…	grmzm2g149756_t01	grmzm2g149756_t01	Null	LOC_Os11g06770	Os11g0168500	Hypothetical conserved gene.	XP_006599482.1	LOC100817436	Uncharacterized protein
Smj-6hVSSmj-0h	SmiContig32679	2.4075	5.55112e-12	up	AT5G50080.1	ERF110	ethylene response factor 110 \\ encodes a member of the ERF (ethylene response factor) subfamily B-4 of ERF/AP2 transcription factor family. The protein contains one AP2 domain. There are 7 members in this subfamily. \\ ethylene response factor 110 (ERF110); FUNCTIONS IN: DNA binding, sequence-specific DNA binding transcription factor activity; INVOLVED IN: regulation of transcription, DNA-depend…	grmzm2g149756_t01	grmzm2g149756_t01	Null	LOC_Os11g06770	Os11g0168500	Hypothetical conserved gene.	XP_006599482.1	LOC100817436	Uncharacterized protein
Smj-6hVSSmj-0h	SmiContig32680	2.75095	2.06279e-13	up	AT5G50080.1	ERF110	ethylene response factor 110 \\ encodes a member of the ERF (ethylene response factor) subfamily B-4 of ERF/AP2 transcription factor family. The protein contains one AP2 domain. There are 7 members in this subfamily. \\ ethylene response factor 110 (ERF110); FUNCTIONS IN: DNA binding, sequence-specific DNA binding transcription factor activity; INVOLVED IN: regulation of transcription, DNA-depend…	grmzm2g149756_t01	grmzm2g149756_t01	Null	LOC_Os11g06770	Os11g0168500	Hypothetical conserved gene.	XP_006599482.1	LOC100817436	Uncharacterized protein
Smj-6hVSSmj-0h	c22842_Smj-1h_g2_i1	3.49992	0	up	AT5G50080.1	ERF110	ethylene response factor 110 \\ encodes a member of the ERF (ethylene response factor) subfamily B-4 of ERF/AP2 transcription factor family. The protein contains one AP2 domain. There are 7 members in this subfamily. \\ ethylene response factor 110 (ERF110); FUNCTIONS IN: DNA binding, sequence-specific DNA binding transcription factor activity; INVOLVED IN: regulation of transcription, DNA-depend…	grmzm2g149756_t01	grmzm2g149756_t01	Null	LOC_Os11g06770	Os11g0168500	Hypothetical conserved gene.	XP_006599482.1	LOC100817436	Uncharacterized protein
Smj-6hVSSmj-0h	c22842_Smj-1h_g2_i2	4.2041	0	up	AT5G50080.1	ERF110	ethylene response factor 110 \\ encodes a member of the ERF (ethylene response factor) subfamily B-4 of ERF/AP2 transcription factor family. The protein contains one AP2 domain. There are 7 members in this subfamily. \\ ethylene response factor 110 (ERF110); FUNCTIONS IN: DNA binding, sequence-specific DNA binding transcription factor activity; INVOLVED IN: regulation of transcription, DNA-depend…	grmzm2g149756_t01	grmzm2g149756_t01	Null	LOC_Os11g06770	Os11g0168500	Hypothetical conserved gene.	XP_006599482.1	LOC100817436	Uncharacterized protein
Smj-6hVSSmj-0h	SmiContig21981	4.35984	0	up	AT5G50080.1	ERF110	ethylene response factor 110 \\ encodes a member of the ERF (ethylene response factor) subfamily B-4 of ERF/AP2 transcription factor family. The protein contains one AP2 domain. There are 7 members in this subfamily. \\ ethylene response factor 110 (ERF110); FUNCTIONS IN: DNA binding, sequence-specific DNA binding transcription factor activity; INVOLVED IN: regulation of transcription, DNA-depend…	grmzm2g149756_t01	grmzm2g149756_t01	Null	LOC_Os11g06770	Os11g0168500	Hypothetical conserved gene.	XP_006599482.1	LOC100817436	Uncharacterized protein
Smj-1hVSSmj-0h	c21378_Smj-6h_g3_i2	3.71187	0	up	AT5G50080.1	ERF110	ethylene response factor 110 \\ encodes a member of the ERF (ethylene response factor) subfamily B-4 of ERF/AP2 transcription factor family. The protein contains one AP2 domain. There are 7 members in this subfamily. \\ ethylene response factor 110 (ERF110); FUNCTIONS IN: DNA binding, sequence-specific DNA binding transcription factor activity; INVOLVED IN: regulation of transcription, DNA-depend…	grmzm2g076896_t02	grmzm2g076896_t02	Null	LOC_Os11g06770	Os11g0168500	Hypothetical conserved gene.	XP_006599482.1	LOC100817436	Uncharacterized protein
Smj-6hVSSmj-0h	c21378_Smj-6h_g3_i2	3.76246	0	up	AT5G50080.1	ERF110	ethylene response factor 110 \\ encodes a member of the ERF (ethylene response factor) subfamily B-4 of ERF/AP2 transcription factor family. The protein contains one AP2 domain. There are 7 members in this subfamily. \\ ethylene response factor 110 (ERF110); FUNCTIONS IN: DNA binding, sequence-specific DNA binding transcription factor activity; INVOLVED IN: regulation of transcription, DNA-depend…	grmzm2g076896_t02	grmzm2g076896_t02	Null	LOC_Os11g06770	Os11g0168500	Hypothetical conserved gene.	XP_006599482.1	LOC100817436	Uncharacterized protein
Smj-1hVSSmj-0h	SmiContig21370	1.52702	0.00032491	up	AT1G34060.1	AT1G34060	Pyridoxal phosphate (PLP)-dependent transferases superfamily protein \\ Pyridoxal phosphate (PLP)-dependent transferases superfamily protein; FUNCTIONS IN: carbon-sulfur lyase activity, pyridoxal phosphate binding, catalytic activity; LOCATED IN: endomembrane system; CONTAINS InterPro DOMAIN/s: Pyridoxal phosphate-dependent transferase, major domain (InterPro:IPR015424), EGF-like, alliinase (Inte…	grmzm2g181135_t01	grmzm2g181135_t01	Null	LOC_Os01g51980.1	Os01g0717400	EGF-like, alliinase domain containing protein.	XP_006599460.1	LOC100790143	Uncharacterized protein
Smj-6hVSSmj-0h	SmiContig21370	2.05812	4.63153e-08	up	AT1G34060.1	AT1G34060	Pyridoxal phosphate (PLP)-dependent transferases superfamily protein \\ Pyridoxal phosphate (PLP)-dependent transferases superfamily protein; FUNCTIONS IN: carbon-sulfur lyase activity, pyridoxal phosphate binding, catalytic activity; LOCATED IN: endomembrane system; CONTAINS InterPro DOMAIN/s: Pyridoxal phosphate-dependent transferase, major domain (InterPro:IPR015424), EGF-like, alliinase (Inte…	grmzm2g181135_t01	grmzm2g181135_t01	Null	LOC_Os01g51980.1	Os01g0717400	EGF-like, alliinase domain containing protein.	XP_006599460.1	LOC100790143	Uncharacterized protein
Smj-1hVSSmj-0h	c20354_Smj-0h_g2_i1	1.63579	2.32053e-05	up	AT2G16460	AT2G16460	Protein of unknown function (DUF1640) \\ Protein of unknown function (DUF1640); FUNCTIONS IN: metal ion binding; INVOLVED IN: biological_process unknown; LOCATED IN: mitochondrion, plasma membrane; EXPRESSED IN: 25 plant structures; EXPRESSED DURING: 15 growth stages; CONTAINS InterPro DOMAIN/s: Protein of unknown function DUF1640 (InterPro:IPR012439); BEST Arabidopsis thaliana protein match is: …	grmzm2g116427_t01	grmzm2g116427_t01	Null	LOC_Os06g49890.1	Os06g0713100	Protein of unknown function DUF1640 family protein.	XP_006599346.1	LOC100806915	protein FMP32, mitochondrial-like
Smj-1hVSSmj-0h	SmiContig6681	1.88813	7.81149e-08	up	AT2G16460	AT2G16460	Protein of unknown function (DUF1640) \\ Protein of unknown function (DUF1640); FUNCTIONS IN: metal ion binding; INVOLVED IN: biological_process unknown; LOCATED IN: mitochondrion, plasma membrane; EXPRESSED IN: 25 plant structures; EXPRESSED DURING: 15 growth stages; CONTAINS InterPro DOMAIN/s: Protein of unknown function DUF1640 (InterPro:IPR012439); BEST Arabidopsis thaliana protein match is: …	grmzm2g116427_t01	grmzm2g116427_t01	Null	LOC_Os06g49890.1	Os06g0713100	Protein of unknown function DUF1640 family protein.	XP_006599346.1	LOC100806915	protein FMP32, mitochondrial-like
Smj-1hVSSmj-0h	c12879_Sye-1h_g1_i1	1.50129	9.37417e-05	up	AT2G16460	AT2G16460	Protein of unknown function (DUF1640) \\ Protein of unknown function (DUF1640); FUNCTIONS IN: metal ion binding; INVOLVED IN: biological_process unknown; LOCATED IN: mitochondrion, plasma membrane; EXPRESSED IN: 25 plant structures; EXPRESSED DURING: 15 growth stages; CONTAINS InterPro DOMAIN/s: Protein of unknown function DUF1640 (InterPro:IPR012439); BEST Arabidopsis thaliana protein match is: …	grmzm2g116427_t01	grmzm2g116427_t01	Null	LOC_Os06g49890.1	Os06g0713100	Protein of unknown function DUF1640 family protein.	XP_006599346.1	LOC100806915	protein FMP32, mitochondrial-like
Smj-6hVSSmj-0h	c20354_Smj-0h_g2_i1	1.23191	0.0165122	up	AT2G16460	AT2G16460	Protein of unknown function (DUF1640) \\ Protein of unknown function (DUF1640); FUNCTIONS IN: metal ion binding; INVOLVED IN: biological_process unknown; LOCATED IN: mitochondrion, plasma membrane; EXPRESSED IN: 25 plant structures; EXPRESSED DURING: 15 growth stages; CONTAINS InterPro DOMAIN/s: Protein of unknown function DUF1640 (InterPro:IPR012439); BEST Arabidopsis thaliana protein match is: …	grmzm2g116427_t01	grmzm2g116427_t01	Null	LOC_Os06g49890.1	Os06g0713100	Protein of unknown function DUF1640 family protein.	XP_006599346.1	LOC100806915	protein FMP32, mitochondrial-like
Smj-1hVSSmj-0h	c22892_Sye-12h_g1_i6	1.33237	0.0218394	up	AT1G57590.1	AT1G57590	Pectinacetylesterase family protein \\ Pectinacetylesterase family protein; CONTAINS InterPro DOMAIN/s: Pectinacetylesterase (InterPro:IPR004963); BEST Arabidopsis thaliana protein match is: Pectinacetylesterase family protein (TAIR:AT5G26670.1); Has 541 Blast hits to 533 proteins in 91 species: Archae - 0; Bacteria - 38; Metazoa - 118; Fungi - 0; Plants - 298; Viruses - 0; Other Eukaryotes - 87 …	NM_001157711	pco101414	LOC100284816 (pco101414), mRNA	LOC_Os02g47400	Os02g0702400	Pectinacetylesterase family protein.	XP_006599205.1	LOC100781246	uncharacterized LOC100781246
Smj-6hVSSmj-0h	c22892_Sye-12h_g1_i6	2.89242	7.54952e-15	up	AT1G57590.1	AT1G57590	Pectinacetylesterase family protein \\ Pectinacetylesterase family protein; CONTAINS InterPro DOMAIN/s: Pectinacetylesterase (InterPro:IPR004963); BEST Arabidopsis thaliana protein match is: Pectinacetylesterase family protein (TAIR:AT5G26670.1); Has 541 Blast hits to 533 proteins in 91 species: Archae - 0; Bacteria - 38; Metazoa - 118; Fungi - 0; Plants - 298; Viruses - 0; Other Eukaryotes - 87 …	NM_001157711	pco101414	LOC100284816 (pco101414), mRNA	LOC_Os02g47400	Os02g0702400	Pectinacetylesterase family protein.	XP_006599205.1	LOC100781246	uncharacterized LOC100781246
Smj-6hVSSmj-0h	SmiContig8405	2.69375	1.11022e-16	up	AT5G45280	AT5G45280	Pectinacetylesterase family protein \\ Pectinacetylesterase family protein; FUNCTIONS IN: carboxylesterase activity; INVOLVED IN: biological_process unknown; LOCATED IN: cell wall; EXPRESSED IN: 22 plant structures; EXPRESSED DURING: 13 growth stages; CONTAINS InterPro DOMAIN/s: Pectinacetylesterase (InterPro:IPR004963); BEST Arabidopsis thaliana protein match is: Pectinacetylesterase family prot…	grmzm2g349428_t01	grmzm2g349428_t01	Null	LOC_Os02g47400	Os02g0702400	Pectinacetylesterase family protein.	XP_006599205.1	LOC100781246	uncharacterized LOC100781246
Smj-1hVSSmj-0h	SmiContig22790	1.3338	0.00149873	up	AT4G19420	AT4G19420	Pectinacetylesterase family protein \\ Pectinacetylesterase family protein; FUNCTIONS IN: carboxylesterase activity; INVOLVED IN: biological_process unknown; LOCATED IN: endomembrane system; EXPRESSED IN: 23 plant structures; EXPRESSED DURING: 13 growth stages; CONTAINS InterPro DOMAIN/s: Pectinacetylesterase (InterPro:IPR004963); BEST Arabidopsis thaliana protein match is: Pectinacetylesterase f…	grmzm2g160569_t01	grmzm2g160569_t01	Null	LOC_Os02g47400	Os02g0702400	Pectinacetylesterase family protein.	XP_006599205.1	LOC100781246	uncharacterized LOC100781246
Smj-1hVSSmj-0h	SmiContig14036	1.08444	0.0445353	up	AT5G45280	AT5G45280	Pectinacetylesterase family protein \\ Pectinacetylesterase family protein; FUNCTIONS IN: carboxylesterase activity; INVOLVED IN: biological_process unknown; LOCATED IN: cell wall; EXPRESSED IN: 22 plant structures; EXPRESSED DURING: 13 growth stages; CONTAINS InterPro DOMAIN/s: Pectinacetylesterase (InterPro:IPR004963); BEST Arabidopsis thaliana protein match is: Pectinacetylesterase family prot…	grmzm2g160569_t01	grmzm2g160569_t01	Null	LOC_Os02g47400	Os02g0702400	Pectinacetylesterase family protein.	XP_006599205.1	LOC100781246	uncharacterized LOC100781246
Smj-6hVSSmj-0h	SmiContig22790	2.99307	0	up	AT4G19420	AT4G19420	Pectinacetylesterase family protein \\ Pectinacetylesterase family protein; FUNCTIONS IN: carboxylesterase activity; INVOLVED IN: biological_process unknown; LOCATED IN: endomembrane system; EXPRESSED IN: 23 plant structures; EXPRESSED DURING: 13 growth stages; CONTAINS InterPro DOMAIN/s: Pectinacetylesterase (InterPro:IPR004963); BEST Arabidopsis thaliana protein match is: Pectinacetylesterase f…	grmzm2g160569_t01	grmzm2g160569_t01	Null	LOC_Os02g47400	Os02g0702400	Pectinacetylesterase family protein.	XP_006599205.1	LOC100781246	uncharacterized LOC100781246
Smj-6hVSSmj-0h	c20936_Smj-0h_g1_i2	2.74607	3.33067e-16	up	AT5G45280	AT5G45280	Pectinacetylesterase family protein \\ Pectinacetylesterase family protein; FUNCTIONS IN: carboxylesterase activity; INVOLVED IN: biological_process unknown; LOCATED IN: cell wall; EXPRESSED IN: 22 plant structures; EXPRESSED DURING: 13 growth stages; CONTAINS InterPro DOMAIN/s: Pectinacetylesterase (InterPro:IPR004963); BEST Arabidopsis thaliana protein match is: Pectinacetylesterase family prot…	grmzm2g160569_t01	grmzm2g160569_t01	Null	LOC_Os02g47400	Os02g0702400	Pectinacetylesterase family protein.	XP_006599205.1	LOC100781246	uncharacterized LOC100781246
Smj-6hVSSmj-0h	SmiContig14036	2.99125	0	up	AT5G45280	AT5G45280	Pectinacetylesterase family protein \\ Pectinacetylesterase family protein; FUNCTIONS IN: carboxylesterase activity; INVOLVED IN: biological_process unknown; LOCATED IN: cell wall; EXPRESSED IN: 22 plant structures; EXPRESSED DURING: 13 growth stages; CONTAINS InterPro DOMAIN/s: Pectinacetylesterase (InterPro:IPR004963); BEST Arabidopsis thaliana protein match is: Pectinacetylesterase family prot…	grmzm2g160569_t01	grmzm2g160569_t01	Null	LOC_Os02g47400	Os02g0702400	Pectinacetylesterase family protein.	XP_006599205.1	LOC100781246	uncharacterized LOC100781246
Smj-6hVSSmj-0h	c22209_Smj-1h_g3_i1	2.6996	6.66134e-16	up	AT5G45280	AT5G45280	Pectinacetylesterase family protein \\ Pectinacetylesterase family protein; FUNCTIONS IN: carboxylesterase activity; INVOLVED IN: biological_process unknown; LOCATED IN: cell wall; EXPRESSED IN: 22 plant structures; EXPRESSED DURING: 13 growth stages; CONTAINS InterPro DOMAIN/s: Pectinacetylesterase (InterPro:IPR004963); BEST Arabidopsis thaliana protein match is: Pectinacetylesterase family prot…	grmzm2g160569_t01	grmzm2g160569_t01	Null	LOC_Os02g47400	Os02g0702400	Pectinacetylesterase family protein.	XP_006599205.1	LOC100781246	uncharacterized LOC100781246
Smj-1hVSSmj-0h	SmiContig13960	2.23482	5.60511e-09	up	AT4G13020	MHK	Protein kinase superfamily protein \\ Encodes a member of the cdc2+ family of protein kinases MHK. Similar to the mak genes of rats. mak encodes a protein kinase that may play a role in spermatogenesis. \\ MHK; FUNCTIONS IN: protein serine/threonine kinase activity, protein kinase activity, kinase activity, ATP binding; INVOLVED IN: protein amino acid phosphorylation; EXPRESSED IN: 24 plant struc…	grmzm2g045241_t05	grmzm2g045241_t05	Null	LOC_Os03g63020	Os03g0847600	Similar to GAMYB-binding protein.	XP_006599167.1	LOC100804781	Uncharacterized protein
Smj-1hVSSmj-0h	SmiContig13957	2.87836	8.88178e-16	up	AT4G13020	MHK	Protein kinase superfamily protein \\ Encodes a member of the cdc2+ family of protein kinases MHK. Similar to the mak genes of rats. mak encodes a protein kinase that may play a role in spermatogenesis. \\ MHK; FUNCTIONS IN: protein serine/threonine kinase activity, protein kinase activity, kinase activity, ATP binding; INVOLVED IN: protein amino acid phosphorylation; EXPRESSED IN: 24 plant struc…	grmzm2g045241_t05	grmzm2g045241_t05	Null	LOC_Os03g63020	Os03g0847600	Similar to GAMYB-binding protein.	XP_006599167.1	LOC100804781	Uncharacterized protein
Smj-6hVSSmj-0h	SmiContig13960	1.73613	0.000108846	up	AT4G13020	MHK	Protein kinase superfamily protein \\ Encodes a member of the cdc2+ family of protein kinases MHK. Similar to the mak genes of rats. mak encodes a protein kinase that may play a role in spermatogenesis. \\ MHK; FUNCTIONS IN: protein serine/threonine kinase activity, protein kinase activity, kinase activity, ATP binding; INVOLVED IN: protein amino acid phosphorylation; EXPRESSED IN: 24 plant struc…	grmzm2g045241_t05	grmzm2g045241_t05	Null	LOC_Os03g63020	Os03g0847600	Similar to GAMYB-binding protein.	XP_006599167.1	LOC100804781	Uncharacterized protein
Smj-6hVSSmj-0h	SmiContig13957	2.19947	3.7854e-08	up	AT4G13020	MHK	Protein kinase superfamily protein \\ Encodes a member of the cdc2+ family of protein kinases MHK. Similar to the mak genes of rats. mak encodes a protein kinase that may play a role in spermatogenesis. \\ MHK; FUNCTIONS IN: protein serine/threonine kinase activity, protein kinase activity, kinase activity, ATP binding; INVOLVED IN: protein amino acid phosphorylation; EXPRESSED IN: 24 plant struc…	grmzm2g045241_t05	grmzm2g045241_t05	Null	LOC_Os03g63020	Os03g0847600	Similar to GAMYB-binding protein.	XP_006599167.1	LOC100804781	Uncharacterized protein
Smj-1hVSSmj-0h	c22573_Smj-1h_g1_i1	2.64097	1.20248e-12	up	AT4G13020	MHK	Protein kinase superfamily protein \\ Encodes a member of the cdc2+ family of protein kinases MHK. Similar to the mak genes of rats. mak encodes a protein kinase that may play a role in spermatogenesis. \\ MHK; FUNCTIONS IN: protein serine/threonine kinase activity, protein kinase activity, kinase activity, ATP binding; INVOLVED IN: protein amino acid phosphorylation; EXPRESSED IN: 24 plant struc…	grmzm2g045241_t03	grmzm2g045241_t03	Null	LOC_Os03g63020	Os03g0847600	Similar to GAMYB-binding protein.	XP_006599167.1	LOC100804781	Uncharacterized protein
Smj-1hVSSmj-0h	c22573_Smj-1h_g1_i7	2.40253	3.52808e-10	up	AT4G13020	MHK	Protein kinase superfamily protein \\ Encodes a member of the cdc2+ family of protein kinases MHK. Similar to the mak genes of rats. mak encodes a protein kinase that may play a role in spermatogenesis. \\ MHK; FUNCTIONS IN: protein serine/threonine kinase activity, protein kinase activity, kinase activity, ATP binding; INVOLVED IN: protein amino acid phosphorylation; EXPRESSED IN: 24 plant struc…	grmzm2g045241_t03	grmzm2g045241_t03	Null	LOC_Os03g63020	Os03g0847600	Similar to GAMYB-binding protein.	XP_006599167.1	LOC100804781	Uncharacterized protein
Smj-1hVSSmj-0h	c22573_Smj-1h_g1_i6	2.17213	1.24137e-07	up	AT4G13020	MHK	Protein kinase superfamily protein \\ Encodes a member of the cdc2+ family of protein kinases MHK. Similar to the mak genes of rats. mak encodes a protein kinase that may play a role in spermatogenesis. \\ MHK; FUNCTIONS IN: protein serine/threonine kinase activity, protein kinase activity, kinase activity, ATP binding; INVOLVED IN: protein amino acid phosphorylation; EXPRESSED IN: 24 plant struc…	grmzm2g045241_t03	grmzm2g045241_t03	Null	LOC_Os03g63020	Os03g0847600	Similar to GAMYB-binding protein.	XP_006599167.1	LOC100804781	Uncharacterized protein
Smj-1hVSSmj-0h	SmiContig13961	2.6728	7.3852e-13	up	AT4G13020	MHK	Protein kinase superfamily protein \\ Encodes a member of the cdc2+ family of protein kinases MHK. Similar to the mak genes of rats. mak encodes a protein kinase that may play a role in spermatogenesis. \\ MHK; FUNCTIONS IN: protein serine/threonine kinase activity, protein kinase activity, kinase activity, ATP binding; INVOLVED IN: protein amino acid phosphorylation; EXPRESSED IN: 24 plant struc…	grmzm2g045241_t03	grmzm2g045241_t03	Null	LOC_Os03g63020	Os03g0847600	Similar to GAMYB-binding protein.	XP_006599167.1	LOC100804781	Uncharacterized protein
Smj-1hVSSmj-0h	SmiContig13959	2.48437	1.17572e-11	up	AT4G13020	MHK	Protein kinase superfamily protein \\ Encodes a member of the cdc2+ family of protein kinases MHK. Similar to the mak genes of rats. mak encodes a protein kinase that may play a role in spermatogenesis. \\ MHK; FUNCTIONS IN: protein serine/threonine kinase activity, protein kinase activity, kinase activity, ATP binding; INVOLVED IN: protein amino acid phosphorylation; EXPRESSED IN: 24 plant struc…	grmzm2g045241_t03	grmzm2g045241_t03	Null	LOC_Os03g63020	Os03g0847600	Similar to GAMYB-binding protein.	XP_006599167.1	LOC100804781	Uncharacterized protein
Smj-1hVSSmj-0h	SmiContig13958	2.1427	1.10196e-09	up	AT4G13020	MHK	Protein kinase superfamily protein \\ Encodes a member of the cdc2+ family of protein kinases MHK. Similar to the mak genes of rats. mak encodes a protein kinase that may play a role in spermatogenesis. \\ MHK; FUNCTIONS IN: protein serine/threonine kinase activity, protein kinase activity, kinase activity, ATP binding; INVOLVED IN: protein amino acid phosphorylation; EXPRESSED IN: 24 plant struc…	grmzm2g045241_t03	grmzm2g045241_t03	Null	LOC_Os03g63020	Os03g0847600	Similar to GAMYB-binding protein.	XP_006599167.1	LOC100804781	Uncharacterized protein
Smj-1hVSSmj-0h	c21212_Sye-1h_g1_i3	3.83327	1.5099e-14	up	AT4G13020	MHK	Protein kinase superfamily protein \\ Encodes a member of the cdc2+ family of protein kinases MHK. Similar to the mak genes of rats. mak encodes a protein kinase that may play a role in spermatogenesis. \\ MHK; FUNCTIONS IN: protein serine/threonine kinase activity, protein kinase activity, kinase activity, ATP binding; INVOLVED IN: protein amino acid phosphorylation; EXPRESSED IN: 24 plant struc…	grmzm2g045241_t03	grmzm2g045241_t03	Null	LOC_Os03g63020	Os03g0847600	Similar to GAMYB-binding protein.	XP_006599167.1	LOC100804781	Uncharacterized protein
Smj-6hVSSmj-0h	c22573_Smj-1h_g1_i1	1.8181	5.26241e-05	up	AT4G13020	MHK	Protein kinase superfamily protein \\ Encodes a member of the cdc2+ family of protein kinases MHK. Similar to the mak genes of rats. mak encodes a protein kinase that may play a role in spermatogenesis. \\ MHK; FUNCTIONS IN: protein serine/threonine kinase activity, protein kinase activity, kinase activity, ATP binding; INVOLVED IN: protein amino acid phosphorylation; EXPRESSED IN: 24 plant struc…	grmzm2g045241_t03	grmzm2g045241_t03	Null	LOC_Os03g63020	Os03g0847600	Similar to GAMYB-binding protein.	XP_006599167.1	LOC100804781	Uncharacterized protein
Smj-6hVSSmj-0h	c22573_Smj-1h_g1_i7	1.67054	0.000464723	up	AT4G13020	MHK	Protein kinase superfamily protein \\ Encodes a member of the cdc2+ family of protein kinases MHK. Similar to the mak genes of rats. mak encodes a protein kinase that may play a role in spermatogenesis. \\ MHK; FUNCTIONS IN: protein serine/threonine kinase activity, protein kinase activity, kinase activity, ATP binding; INVOLVED IN: protein amino acid phosphorylation; EXPRESSED IN: 24 plant struc…	grmzm2g045241_t03	grmzm2g045241_t03	Null	LOC_Os03g63020	Os03g0847600	Similar to GAMYB-binding protein.	XP_006599167.1	LOC100804781	Uncharacterized protein
Smj-6hVSSmj-0h	c22573_Smj-1h_g1_i6	1.34345	0.0367038	up	AT4G13020	MHK	Protein kinase superfamily protein \\ Encodes a member of the cdc2+ family of protein kinases MHK. Similar to the mak genes of rats. mak encodes a protein kinase that may play a role in spermatogenesis. \\ MHK; FUNCTIONS IN: protein serine/threonine kinase activity, protein kinase activity, kinase activity, ATP binding; INVOLVED IN: protein amino acid phosphorylation; EXPRESSED IN: 24 plant struc…	grmzm2g045241_t03	grmzm2g045241_t03	Null	LOC_Os03g63020	Os03g0847600	Similar to GAMYB-binding protein.	XP_006599167.1	LOC100804781	Uncharacterized protein
Smj-6hVSSmj-0h	SmiContig13961	2.43384	7.16237e-10	up	AT4G13020	MHK	Protein kinase superfamily protein \\ Encodes a member of the cdc2+ family of protein kinases MHK. Similar to the mak genes of rats. mak encodes a protein kinase that may play a role in spermatogenesis. \\ MHK; FUNCTIONS IN: protein serine/threonine kinase activity, protein kinase activity, kinase activity, ATP binding; INVOLVED IN: protein amino acid phosphorylation; EXPRESSED IN: 24 plant struc…	grmzm2g045241_t03	grmzm2g045241_t03	Null	LOC_Os03g63020	Os03g0847600	Similar to GAMYB-binding protein.	XP_006599167.1	LOC100804781	Uncharacterized protein
Smj-6hVSSmj-0h	SmiContig13959	2.21651	1.56188e-08	up	AT4G13020	MHK	Protein kinase superfamily protein \\ Encodes a member of the cdc2+ family of protein kinases MHK. Similar to the mak genes of rats. mak encodes a protein kinase that may play a role in spermatogenesis. \\ MHK; FUNCTIONS IN: protein serine/threonine kinase activity, protein kinase activity, kinase activity, ATP binding; INVOLVED IN: protein amino acid phosphorylation; EXPRESSED IN: 24 plant struc…	grmzm2g045241_t03	grmzm2g045241_t03	Null	LOC_Os03g63020	Os03g0847600	Similar to GAMYB-binding protein.	XP_006599167.1	LOC100804781	Uncharacterized protein
Smj-6hVSSmj-0h	SmiContig13958	1.6916	2.53776e-05	up	AT4G13020	MHK	Protein kinase superfamily protein \\ Encodes a member of the cdc2+ family of protein kinases MHK. Similar to the mak genes of rats. mak encodes a protein kinase that may play a role in spermatogenesis. \\ MHK; FUNCTIONS IN: protein serine/threonine kinase activity, protein kinase activity, kinase activity, ATP binding; INVOLVED IN: protein amino acid phosphorylation; EXPRESSED IN: 24 plant struc…	grmzm2g045241_t03	grmzm2g045241_t03	Null	LOC_Os03g63020	Os03g0847600	Similar to GAMYB-binding protein.	XP_006599167.1	LOC100804781	Uncharacterized protein
Smj-6hVSSmj-0h	c21212_Sye-1h_g1_i3	3.18991	1.59454e-08	up	AT4G13020	MHK	Protein kinase superfamily protein \\ Encodes a member of the cdc2+ family of protein kinases MHK. Similar to the mak genes of rats. mak encodes a protein kinase that may play a role in spermatogenesis. \\ MHK; FUNCTIONS IN: protein serine/threonine kinase activity, protein kinase activity, kinase activity, ATP binding; INVOLVED IN: protein amino acid phosphorylation; EXPRESSED IN: 24 plant struc…	grmzm2g045241_t03	grmzm2g045241_t03	Null	LOC_Os03g63020	Os03g0847600	Similar to GAMYB-binding protein.	XP_006599167.1	LOC100804781	Uncharacterized protein
Smj-1hVSSmj-0h	c20593_Smj-1h_g3_i2	1.74962	4.41262e-08	up	AT1G35260.1	MLP165	MLP-like protein 165 \\ MLP-like protein 165 (MLP165); FUNCTIONS IN: molecular_function unknown; INVOLVED IN: response to biotic stimulus, defense response; LOCATED IN: cellular_component unknown; EXPRESSED IN: 15 plant structures; EXPRESSED DURING: 7 growth stages; CONTAINS InterPro DOMAIN/s: Bet v I allergen (InterPro:IPR000916); BEST Arabidopsis thaliana protein match is: MLP-like protein 168 …	Null	Null	Null	Null	Null	Null	XP_006599132.1	LOC100781256	MLP-like protein 43-like
Smj-1hVSSmj-0h	c15503_Sye-12h_g3_i1	1.20169	0.00340526	up	AT1G70850	MLP34	MLP-like protein 34 \\ MLP-like protein 34 (MLP34); FUNCTIONS IN: molecular_function unknown; INVOLVED IN: response to biotic stimulus, defense response; LOCATED IN: cellular_component unknown; EXPRESSED IN: 6 plant structures; EXPRESSED DURING: 4 anthesis, petal differentiation and expansion stage; CONTAINS InterPro DOMAIN/s: Bet v I allergen (InterPro:IPR000916); BEST Arabidopsis thaliana prote…	Null	Null	Null	Null	Null	Null	XP_006599132.1	LOC100781256	MLP-like protein 43-like
Smj-1hVSSmj-0h	c20593_Smj-1h_g3_i3	1.1563	0.00702038	up	AT1G70850	MLP34	MLP-like protein 34 \\ MLP-like protein 34 (MLP34); FUNCTIONS IN: molecular_function unknown; INVOLVED IN: response to biotic stimulus, defense response; LOCATED IN: cellular_component unknown; EXPRESSED IN: 6 plant structures; EXPRESSED DURING: 4 anthesis, petal differentiation and expansion stage; CONTAINS InterPro DOMAIN/s: Bet v I allergen (InterPro:IPR000916); BEST Arabidopsis thaliana prote…	Null	Null	Null	Null	Null	Null	XP_006599132.1	LOC100781256	MLP-like protein 43-like
Smj-1hVSSmj-0h	c17332_Smj-0h_g3_i1	1.26341	0.00115528	up	AT1G70890.1	MLP43	MLP-like protein 43 \\ MLP-like protein 43 (MLP43); FUNCTIONS IN: molecular_function unknown; INVOLVED IN: response to biotic stimulus, defense response; LOCATED IN: chloroplast; EXPRESSED IN: 17 plant structures; EXPRESSED DURING: 10 growth stages; CONTAINS InterPro DOMAIN/s: Bet v I allergen (InterPro:IPR000916); BEST Arabidopsis thaliana protein match is: MLP-like protein 28 (TAIR:AT1G70830.5)…	Null	Null	Null	Null	Null	Null	XP_006599132.1	LOC100781256	MLP-like protein 43-like
Smj-1hVSSmj-0h	c24216_Sye-1h_g5_i1	1.11231	0.0119342	up	AT1G70890.1	MLP43	MLP-like protein 43 \\ MLP-like protein 43 (MLP43); FUNCTIONS IN: molecular_function unknown; INVOLVED IN: response to biotic stimulus, defense response; LOCATED IN: chloroplast; EXPRESSED IN: 17 plant structures; EXPRESSED DURING: 10 growth stages; CONTAINS InterPro DOMAIN/s: Bet v I allergen (InterPro:IPR000916); BEST Arabidopsis thaliana protein match is: MLP-like protein 28 (TAIR:AT1G70830.5)…	Null	Null	Null	Null	Null	Null	XP_006599132.1	LOC100781256	MLP-like protein 43-like
Smj-1hVSSmj-0h	c15503_Sye-12h_g3_i2	1.14341	0.00741179	up	AT1G70890.1	MLP43	MLP-like protein 43 \\ MLP-like protein 43 (MLP43); FUNCTIONS IN: molecular_function unknown; INVOLVED IN: response to biotic stimulus, defense response; LOCATED IN: chloroplast; EXPRESSED IN: 17 plant structures; EXPRESSED DURING: 10 growth stages; CONTAINS InterPro DOMAIN/s: Bet v I allergen (InterPro:IPR000916); BEST Arabidopsis thaliana protein match is: MLP-like protein 28 (TAIR:AT1G70830.5)…	Null	Null	Null	Null	Null	Null	XP_006599132.1	LOC100781256	MLP-like protein 43-like
Smj-1hVSSmj-0h	c20593_Smj-1h_g3_i1	1.02047	0.0434895	up	AT1G70890.1	MLP43	MLP-like protein 43 \\ MLP-like protein 43 (MLP43); FUNCTIONS IN: molecular_function unknown; INVOLVED IN: response to biotic stimulus, defense response; LOCATED IN: chloroplast; EXPRESSED IN: 17 plant structures; EXPRESSED DURING: 10 growth stages; CONTAINS InterPro DOMAIN/s: Bet v I allergen (InterPro:IPR000916); BEST Arabidopsis thaliana protein match is: MLP-like protein 28 (TAIR:AT1G70830.5)…	Null	Null	Null	Null	Null	Null	XP_006599132.1	LOC100781256	MLP-like protein 43-like
Smj-6hVSSmj-0h	c20593_Smj-1h_g3_i2	2.1035	3.91797e-11	up	AT1G35260.1	MLP165	MLP-like protein 165 \\ MLP-like protein 165 (MLP165); FUNCTIONS IN: molecular_function unknown; INVOLVED IN: response to biotic stimulus, defense response; LOCATED IN: cellular_component unknown; EXPRESSED IN: 15 plant structures; EXPRESSED DURING: 7 growth stages; CONTAINS InterPro DOMAIN/s: Bet v I allergen (InterPro:IPR000916); BEST Arabidopsis thaliana protein match is: MLP-like protein 168 …	Null	Null	Null	Null	Null	Null	XP_006599132.1	LOC100781256	MLP-like protein 43-like
Smj-6hVSSmj-0h	c15503_Sye-12h_g3_i1	2.13199	3.80049e-11	up	AT1G70850	MLP34	MLP-like protein 34 \\ MLP-like protein 34 (MLP34); FUNCTIONS IN: molecular_function unknown; INVOLVED IN: response to biotic stimulus, defense response; LOCATED IN: cellular_component unknown; EXPRESSED IN: 6 plant structures; EXPRESSED DURING: 4 anthesis, petal differentiation and expansion stage; CONTAINS InterPro DOMAIN/s: Bet v I allergen (InterPro:IPR000916); BEST Arabidopsis thaliana prote…	Null	Null	Null	Null	Null	Null	XP_006599132.1	LOC100781256	MLP-like protein 43-like
Smj-6hVSSmj-0h	c20593_Smj-1h_g3_i3	2.15866	2.05091e-11	up	AT1G70850	MLP34	MLP-like protein 34 \\ MLP-like protein 34 (MLP34); FUNCTIONS IN: molecular_function unknown; INVOLVED IN: response to biotic stimulus, defense response; LOCATED IN: cellular_component unknown; EXPRESSED IN: 6 plant structures; EXPRESSED DURING: 4 anthesis, petal differentiation and expansion stage; CONTAINS InterPro DOMAIN/s: Bet v I allergen (InterPro:IPR000916); BEST Arabidopsis thaliana prote…	Null	Null	Null	Null	Null	Null	XP_006599132.1	LOC100781256	MLP-like protein 43-like
Smj-6hVSSmj-0h	c17332_Smj-0h_g3_i1	2.33996	1.26898e-13	up	AT1G70890.1	MLP43	MLP-like protein 43 \\ MLP-like protein 43 (MLP43); FUNCTIONS IN: molecular_function unknown; INVOLVED IN: response to biotic stimulus, defense response; LOCATED IN: chloroplast; EXPRESSED IN: 17 plant structures; EXPRESSED DURING: 10 growth stages; CONTAINS InterPro DOMAIN/s: Bet v I allergen (InterPro:IPR000916); BEST Arabidopsis thaliana protein match is: MLP-like protein 28 (TAIR:AT1G70830.5)…	Null	Null	Null	Null	Null	Null	XP_006599132.1	LOC100781256	MLP-like protein 43-like
Smj-6hVSSmj-0h	c24216_Sye-1h_g5_i1	2.16985	9.28169e-12	up	AT1G70890.1	MLP43	MLP-like protein 43 \\ MLP-like protein 43 (MLP43); FUNCTIONS IN: molecular_function unknown; INVOLVED IN: response to biotic stimulus, defense response; LOCATED IN: chloroplast; EXPRESSED IN: 17 plant structures; EXPRESSED DURING: 10 growth stages; CONTAINS InterPro DOMAIN/s: Bet v I allergen (InterPro:IPR000916); BEST Arabidopsis thaliana protein match is: MLP-like protein 28 (TAIR:AT1G70830.5)…	Null	Null	Null	Null	Null	Null	XP_006599132.1	LOC100781256	MLP-like protein 43-like
Smj-6hVSSmj-0h	c15503_Sye-12h_g3_i2	2.23284	1.72584e-12	up	AT1G70890.1	MLP43	MLP-like protein 43 \\ MLP-like protein 43 (MLP43); FUNCTIONS IN: molecular_function unknown; INVOLVED IN: response to biotic stimulus, defense response; LOCATED IN: chloroplast; EXPRESSED IN: 17 plant structures; EXPRESSED DURING: 10 growth stages; CONTAINS InterPro DOMAIN/s: Bet v I allergen (InterPro:IPR000916); BEST Arabidopsis thaliana protein match is: MLP-like protein 28 (TAIR:AT1G70830.5)…	Null	Null	Null	Null	Null	Null	XP_006599132.1	LOC100781256	MLP-like protein 43-like
Smj-6hVSSmj-0h	c20593_Smj-1h_g3_i1	2.26301	7.77933e-13	up	AT1G70890.1	MLP43	MLP-like protein 43 \\ MLP-like protein 43 (MLP43); FUNCTIONS IN: molecular_function unknown; INVOLVED IN: response to biotic stimulus, defense response; LOCATED IN: chloroplast; EXPRESSED IN: 17 plant structures; EXPRESSED DURING: 10 growth stages; CONTAINS InterPro DOMAIN/s: Bet v I allergen (InterPro:IPR000916); BEST Arabidopsis thaliana protein match is: MLP-like protein 28 (TAIR:AT1G70830.5)…	Null	Null	Null	Null	Null	Null	XP_006599132.1	LOC100781256	MLP-like protein 43-like
Smj-1hVSSmj-0h	SmiContig10717	2.92638	0.00047556	up	AT3G14270.1	FAB1B	phosphatidylinositol-4-phosphate 5-kinase family protein \\ Encodes a protein that is predicted to act as a 1-phosphatidylinositol-3-phosphate (PtdIns3P) 5-kinase based on its homology to Fab1 from yeast. It contains an FYVE domain required for binding to PtdIns3P-containing membranes in yeast, as well as a Cpn60_TCP1 homology domain plus a kinase domain. fab1a/fab1b pollen grains not viable and …	grmzm2g111208_t01	grmzm2g111208_t01	Null	LOC_Os03g28140.1	LOC_Os03g28140	Similar to phosphatidylinositol-4-phosphate 5-kinase family protein.	XP_006598854.1	LOC100777340	Uncharacterized protein
Smj-6hVSSmj-0h	SmiContig10717	2.69911	0.00487959	up	AT3G14270.1	FAB1B	phosphatidylinositol-4-phosphate 5-kinase family protein \\ Encodes a protein that is predicted to act as a 1-phosphatidylinositol-3-phosphate (PtdIns3P) 5-kinase based on its homology to Fab1 from yeast. It contains an FYVE domain required for binding to PtdIns3P-containing membranes in yeast, as well as a Cpn60_TCP1 homology domain plus a kinase domain. fab1a/fab1b pollen grains not viable and …	grmzm2g111208_t01	grmzm2g111208_t01	Null	LOC_Os03g28140.1	LOC_Os03g28140	Similar to phosphatidylinositol-4-phosphate 5-kinase family protein.	XP_006598854.1	LOC100777340	Uncharacterized protein
Smj-1hVSSmj-0h	SmiContig6469	2.87124	4.53973e-07	up	UPI00000A5178	AT2G14640	transposable element gene \\ gypsy-like retrotransposon family, has a 2.5e-119 P-value blast match to GB:AAD27547 polyprotein (Gypsy_Ty3-element) (Oryza sativa subsp. indica)	grmzm2g129074_t01	grmzm2g129074_t01	Null	UPI0000DB454D	LOC_Os03g13350	Retrotransposon protein, putative, unclassified	XP_006598537.1	LOC100793977	uncharacterized LOC100793977
Smj-1hVSSmj-0h	SmiContig18938	1.07322	0.0335111	up	AT3G12700	AT3G12700	Eukaryotic aspartyl protease family protein \\ Eukaryotic aspartyl protease family protein; FUNCTIONS IN: aspartic-type endopeptidase activity; INVOLVED IN: proteolysis; LOCATED IN: cellular_component unknown; EXPRESSED IN: 21 plant structures; EXPRESSED DURING: 13 growth stages; CONTAINS InterPro DOMAIN/s: Peptidase aspartic (InterPro:IPR021109), Peptidase aspartic, catalytic (InterPro:IPR009007…	grmzm2g381739_t01	grmzm2g381739_t01	Null	LOC_Os05g48330.1	Os05g0557100	Peptidase A1 domain containing protein.	XP_006598230.1	LOC100814747	aspartic proteinase nepenthesin-1-like
Smj-1hVSSmj-0h	c22017_Smj-0h_g2_i2	3.22356	0	up	AT1G06620.1	AT1G06620	2-oxoglutarate (2OG) and Fe(II)-dependent oxygenase superfamily protein \\ encodes a protein whose sequence is similar to a 2-oxoglutarate-dependent dioxygenase \\ 2-oxoglutarate (2OG) and Fe(II)-dependent oxygenase superfamily protein; CONTAINS InterPro DOMAIN/s: Oxoglutarate/iron-dependent oxygenase (InterPro:IPR005123); BEST Arabidopsis thaliana protein match is: 2-oxoglutarate (2OG) and Fe(II…	grmzm2g420448_t01	grmzm2g420448_t01	Null	LOC_Os08g30210.1	Os08g0392100	2OG-Fe(II) oxygenase domain containing protein.	XP_006598207.1	LOC100789941	1-aminocyclopropane-1-carboxylate oxidase homolog
Smj-6hVSSmj-0h	c22017_Smj-0h_g2_i2	2.19538	2.01805e-11	up	AT1G06620.1	AT1G06620	2-oxoglutarate (2OG) and Fe(II)-dependent oxygenase superfamily protein \\ encodes a protein whose sequence is similar to a 2-oxoglutarate-dependent dioxygenase \\ 2-oxoglutarate (2OG) and Fe(II)-dependent oxygenase superfamily protein; CONTAINS InterPro DOMAIN/s: Oxoglutarate/iron-dependent oxygenase (InterPro:IPR005123); BEST Arabidopsis thaliana protein match is: 2-oxoglutarate (2OG) and Fe(II…	grmzm2g420448_t01	grmzm2g420448_t01	Null	LOC_Os08g30210.1	Os08g0392100	2OG-Fe(II) oxygenase domain containing protein.	XP_006598207.1	LOC100789941	1-aminocyclopropane-1-carboxylate oxidase homolog
Smj-1hVSSmj-0h	c20639_Smj-6h_g1_i4	1.82684	0.0101011	up	AT1G16670.1	AT1G16670	Protein kinase superfamily protein \\ Protein kinase superfamily protein; FUNCTIONS IN: protein serine/threonine kinase activity, protein kinase activity, kinase activity, ATP binding; INVOLVED IN: protein amino acid phosphorylation; LOCATED IN: cellular_component unknown; EXPRESSED IN: 23 plant structures; EXPRESSED DURING: 13 growth stages; CONTAINS InterPro DOMAIN/s: Protein kinase, ATP bindin…	grmzm2g412885_t01	grmzm2g412885_t01	Null	LOC_Os12g41710	Os12g0611100	Similar to serine/threonine-protein kinase receptor.	XP_006598182.1	LOC100782320	probable LRR receptor-like serine/threonine-protein kinase At1g56140-like
Smj-6hVSSmj-0h	c20639_Smj-6h_g1_i4	1.78157	0.0179147	up	AT1G16670.1	AT1G16670	Protein kinase superfamily protein \\ Protein kinase superfamily protein; FUNCTIONS IN: protein serine/threonine kinase activity, protein kinase activity, kinase activity, ATP binding; INVOLVED IN: protein amino acid phosphorylation; LOCATED IN: cellular_component unknown; EXPRESSED IN: 23 plant structures; EXPRESSED DURING: 13 growth stages; CONTAINS InterPro DOMAIN/s: Protein kinase, ATP bindin…	grmzm2g412885_t01	grmzm2g412885_t01	Null	LOC_Os12g41710	Os12g0611100	Similar to serine/threonine-protein kinase receptor.	XP_006598182.1	LOC100782320	probable LRR receptor-like serine/threonine-protein kinase At1g56140-like
Smj-1hVSSmj-0h	c23054_Smj-1h_g2_i2	1.75081	0.00157771	up	AT1G16670.1	AT1G16670	Protein kinase superfamily protein \\ Protein kinase superfamily protein; FUNCTIONS IN: protein serine/threonine kinase activity, protein kinase activity, kinase activity, ATP binding; INVOLVED IN: protein amino acid phosphorylation; LOCATED IN: cellular_component unknown; EXPRESSED IN: 23 plant structures; EXPRESSED DURING: 13 growth stages; CONTAINS InterPro DOMAIN/s: Protein kinase, ATP bindin…	grmzm2g169020_t02	grmzm2g169020_t02	Null	LOC_Os12g41710	Os12g0611100	Similar to serine/threonine-protein kinase receptor.	XP_006598182.1	LOC100782320	probable LRR receptor-like serine/threonine-protein kinase At1g56140-like
Smj-1hVSSmj-0h	c16510_Smj-6h_g1_i1	1.86912	1.01435e-09	up	AT3G14690.1	CYP72A15	cytochrome P450, family 72, subfamily A, polypeptide 15 \\ putative cytochrome P450 \\ cytochrome P450, family 72, subfamily A, polypeptide 15 (CYP72A15); FUNCTIONS IN: electron carrier activity, monooxygenase activity, iron ion binding, oxygen binding, heme binding; INVOLVED IN: response to cyclopentenone; LOCATED IN: endomembrane system; EXPRESSED IN: 22 plant structures; EXPRESSED DURING: 13 g…	grmzm2g102318_t01	grmzm2g102318_t01	Null	LOC_Os01g43844.1	Os01g0628700	Cytochrome P450.	XP_006598140.1	LOC100808851	Uncharacterized protein
Smj-6hVSSmj-0h	c16510_Smj-6h_g1_i1	2.24931	3.01981e-13	up	AT3G14690.1	CYP72A15	cytochrome P450, family 72, subfamily A, polypeptide 15 \\ putative cytochrome P450 \\ cytochrome P450, family 72, subfamily A, polypeptide 15 (CYP72A15); FUNCTIONS IN: electron carrier activity, monooxygenase activity, iron ion binding, oxygen binding, heme binding; INVOLVED IN: response to cyclopentenone; LOCATED IN: endomembrane system; EXPRESSED IN: 22 plant structures; EXPRESSED DURING: 13 g…	grmzm2g102318_t01	grmzm2g102318_t01	Null	LOC_Os01g43844.1	Os01g0628700	Cytochrome P450.	XP_006598140.1	LOC100808851	Uncharacterized protein
Smj-1hVSSmj-0h	SmiContig21589	1.65034	2.23543e-07	up	AT3G14660.1	CYP72A13	cytochrome P450, family 72, subfamily A, polypeptide 13 \\ putative cytochrome P450 \\ cytochrome P450, family 72, subfamily A, polypeptide 13 (CYP72A13); FUNCTIONS IN: electron carrier activity, monooxygenase activity, iron ion binding, oxygen binding, heme binding; INVOLVED IN: response to cyclopentenone; LOCATED IN: endomembrane system; EXPRESSED IN: 22 plant structures; EXPRESSED DURING: 13 g…	grmzm2g102318_t01	grmzm2g102318_t01	Null	LOC_Os01g43740.1	Os01g0627800	Similar to Cytochrome P450 monooxygenase CYP72A5 (Fragment).	XP_006598140.1	LOC100808851	Uncharacterized protein
Smj-1hVSSmj-0h	c22354_Smj-0h_g1_i4	1.54383	3.42217e-06	up	AT3G14660.1	CYP72A13	cytochrome P450, family 72, subfamily A, polypeptide 13 \\ putative cytochrome P450 \\ cytochrome P450, family 72, subfamily A, polypeptide 13 (CYP72A13); FUNCTIONS IN: electron carrier activity, monooxygenase activity, iron ion binding, oxygen binding, heme binding; INVOLVED IN: response to cyclopentenone; LOCATED IN: endomembrane system; EXPRESSED IN: 22 plant structures; EXPRESSED DURING: 13 g…	grmzm2g102318_t01	grmzm2g102318_t01	Null	LOC_Os01g43740.1	Os01g0627800	Similar to Cytochrome P450 monooxygenase CYP72A5 (Fragment).	XP_006598140.1	LOC100808851	Uncharacterized protein
Smj-6hVSSmj-0h	SmiContig21589	2.14652	4.62497e-12	up	AT3G14660.1	CYP72A13	cytochrome P450, family 72, subfamily A, polypeptide 13 \\ putative cytochrome P450 \\ cytochrome P450, family 72, subfamily A, polypeptide 13 (CYP72A13); FUNCTIONS IN: electron carrier activity, monooxygenase activity, iron ion binding, oxygen binding, heme binding; INVOLVED IN: response to cyclopentenone; LOCATED IN: endomembrane system; EXPRESSED IN: 22 plant structures; EXPRESSED DURING: 13 g…	grmzm2g102318_t01	grmzm2g102318_t01	Null	LOC_Os01g43740.1	Os01g0627800	Similar to Cytochrome P450 monooxygenase CYP72A5 (Fragment).	XP_006598140.1	LOC100808851	Uncharacterized protein
Smj-6hVSSmj-0h	c22354_Smj-0h_g1_i4	1.92007	2.60869e-09	up	AT3G14660.1	CYP72A13	cytochrome P450, family 72, subfamily A, polypeptide 13 \\ putative cytochrome P450 \\ cytochrome P450, family 72, subfamily A, polypeptide 13 (CYP72A13); FUNCTIONS IN: electron carrier activity, monooxygenase activity, iron ion binding, oxygen binding, heme binding; INVOLVED IN: response to cyclopentenone; LOCATED IN: endomembrane system; EXPRESSED IN: 22 plant structures; EXPRESSED DURING: 13 g…	grmzm2g102318_t01	grmzm2g102318_t01	Null	LOC_Os01g43740.1	Os01g0627800	Similar to Cytochrome P450 monooxygenase CYP72A5 (Fragment).	XP_006598140.1	LOC100808851	Uncharacterized protein
Smj-6hVSSmj-0h	c15711_Sye-12h_g1_i1	4.93357	4.16807e-05	up	AT1G17060.1	CYP72C1	cytochrome p450 72c1 \\ Encodes a protein with similarity to other cytochrome P450's and is a homolog of BAS1. Over expression causes a dwarf phenotype resembling brassinolide resistant mutants. Double mutant analysis of sob7/bas1 loss of function mutants suggests these genes have redundant functions in light responsiveness. SOB7 may function in metabolizing brassinolides. Expressed in leaf, root…	grmzm2g129860_t01	grmzm2g129860_t01	Null	LOC_Os01g43710.1	Os01g0627500	Cytochrome P450 family protein.	XP_006598140.1	LOC100808851	Uncharacterized protein
Smj-1hVSSmj-0h	c21528_Sye-1h_g1_i1	1.70491	6.80799e-07	up	AT3G14690.1	CYP72A15	cytochrome P450, family 72, subfamily A, polypeptide 15 \\ putative cytochrome P450 \\ cytochrome P450, family 72, subfamily A, polypeptide 15 (CYP72A15); FUNCTIONS IN: electron carrier activity, monooxygenase activity, iron ion binding, oxygen binding, heme binding; INVOLVED IN: response to cyclopentenone; LOCATED IN: endomembrane system; EXPRESSED IN: 22 plant structures; EXPRESSED DURING: 13 g…	grmzm2g056247_t01	grmzm2g056247_t01	Null	LOC_Os01g43710.1	Os01g0627500	Cytochrome P450 family protein.	XP_006598140.1	LOC100808851	Uncharacterized protein
Smj-1hVSSmj-0h	SmiContig31869	3.39277	0	up	AT3G14640.1	CYP72A10	cytochrome P450, family 72, subfamily A, polypeptide 10 \\ putative cytochrome P450 \\ cytochrome P450, family 72, subfamily A, polypeptide 10 (CYP72A10); FUNCTIONS IN: electron carrier activity, monooxygenase activity, iron ion binding, oxygen binding, heme binding; INVOLVED IN: oxidation reduction; LOCATED IN: endomembrane system; EXPRESSED IN: 12 plant structures; EXPRESSED DURING: 8 growth st…	grmzm2g129860_t01	grmzm2g129860_t01	Null	LOC_Os01g52790.1	Os01g0728300	Similar to Cytochrome P450 monooxygenase CYP72A5 (Fragment).	XP_006598136.1	LOC100808323	Uncharacterized protein
Smj-6hVSSmj-0h	SmiContig31869	3.24338	0	up	AT3G14640.1	CYP72A10	cytochrome P450, family 72, subfamily A, polypeptide 10 \\ putative cytochrome P450 \\ cytochrome P450, family 72, subfamily A, polypeptide 10 (CYP72A10); FUNCTIONS IN: electron carrier activity, monooxygenase activity, iron ion binding, oxygen binding, heme binding; INVOLVED IN: oxidation reduction; LOCATED IN: endomembrane system; EXPRESSED IN: 12 plant structures; EXPRESSED DURING: 8 growth st…	grmzm2g129860_t01	grmzm2g129860_t01	Null	LOC_Os01g52790.1	Os01g0728300	Similar to Cytochrome P450 monooxygenase CYP72A5 (Fragment).	XP_006598136.1	LOC100808323	Uncharacterized protein
Smj-1hVSSmj-0h	c17493_Smj-0h_g1_i1	3.92566	0	up	AT3G14640.1	CYP72A10	cytochrome P450, family 72, subfamily A, polypeptide 10 \\ putative cytochrome P450 \\ cytochrome P450, family 72, subfamily A, polypeptide 10 (CYP72A10); FUNCTIONS IN: electron carrier activity, monooxygenase activity, iron ion binding, oxygen binding, heme binding; INVOLVED IN: oxidation reduction; LOCATED IN: endomembrane system; EXPRESSED IN: 12 plant structures; EXPRESSED DURING: 8 growth st…	grmzm2g147752_t01	grmzm2g147752_t01	Null	LOC_Os01g43851.1	Os01g0628900	Cytochrome P450 family protein.	XP_006598136.1	LOC100808323	Uncharacterized protein
Smj-1hVSSmj-0h	SmiContig11632	3.99363	0	up	AT3G14640.1	CYP72A10	cytochrome P450, family 72, subfamily A, polypeptide 10 \\ putative cytochrome P450 \\ cytochrome P450, family 72, subfamily A, polypeptide 10 (CYP72A10); FUNCTIONS IN: electron carrier activity, monooxygenase activity, iron ion binding, oxygen binding, heme binding; INVOLVED IN: oxidation reduction; LOCATED IN: endomembrane system; EXPRESSED IN: 12 plant structures; EXPRESSED DURING: 8 growth st…	grmzm2g147752_t01	grmzm2g147752_t01	Null	LOC_Os01g43851.1	Os01g0628900	Cytochrome P450 family protein.	XP_006598136.1	LOC100808323	Uncharacterized protein
Smj-1hVSSmj-0h	c16024_Smj-1h_g1_i1	4.04709	0	up	AT3G14640.1	CYP72A10	cytochrome P450, family 72, subfamily A, polypeptide 10 \\ putative cytochrome P450 \\ cytochrome P450, family 72, subfamily A, polypeptide 10 (CYP72A10); FUNCTIONS IN: electron carrier activity, monooxygenase activity, iron ion binding, oxygen binding, heme binding; INVOLVED IN: oxidation reduction; LOCATED IN: endomembrane system; EXPRESSED IN: 12 plant structures; EXPRESSED DURING: 8 growth st…	grmzm2g147752_t01	grmzm2g147752_t01	Null	LOC_Os01g43851.1	Os01g0628900	Cytochrome P450 family protein.	XP_006598136.1	LOC100808323	Uncharacterized protein
Smj-6hVSSmj-0h	c17493_Smj-0h_g1_i1	3.77474	0	up	AT3G14640.1	CYP72A10	cytochrome P450, family 72, subfamily A, polypeptide 10 \\ putative cytochrome P450 \\ cytochrome P450, family 72, subfamily A, polypeptide 10 (CYP72A10); FUNCTIONS IN: electron carrier activity, monooxygenase activity, iron ion binding, oxygen binding, heme binding; INVOLVED IN: oxidation reduction; LOCATED IN: endomembrane system; EXPRESSED IN: 12 plant structures; EXPRESSED DURING: 8 growth st…	grmzm2g147752_t01	grmzm2g147752_t01	Null	LOC_Os01g43851.1	Os01g0628900	Cytochrome P450 family protein.	XP_006598136.1	LOC100808323	Uncharacterized protein
Smj-6hVSSmj-0h	SmiContig11632	3.85159	0	up	AT3G14640.1	CYP72A10	cytochrome P450, family 72, subfamily A, polypeptide 10 \\ putative cytochrome P450 \\ cytochrome P450, family 72, subfamily A, polypeptide 10 (CYP72A10); FUNCTIONS IN: electron carrier activity, monooxygenase activity, iron ion binding, oxygen binding, heme binding; INVOLVED IN: oxidation reduction; LOCATED IN: endomembrane system; EXPRESSED IN: 12 plant structures; EXPRESSED DURING: 8 growth st…	grmzm2g147752_t01	grmzm2g147752_t01	Null	LOC_Os01g43851.1	Os01g0628900	Cytochrome P450 family protein.	XP_006598136.1	LOC100808323	Uncharacterized protein
Smj-6hVSSmj-0h	c16024_Smj-1h_g1_i1	3.84445	0	up	AT3G14640.1	CYP72A10	cytochrome P450, family 72, subfamily A, polypeptide 10 \\ putative cytochrome P450 \\ cytochrome P450, family 72, subfamily A, polypeptide 10 (CYP72A10); FUNCTIONS IN: electron carrier activity, monooxygenase activity, iron ion binding, oxygen binding, heme binding; INVOLVED IN: oxidation reduction; LOCATED IN: endomembrane system; EXPRESSED IN: 12 plant structures; EXPRESSED DURING: 8 growth st…	grmzm2g147752_t01	grmzm2g147752_t01	Null	LOC_Os01g43851.1	Os01g0628900	Cytochrome P450 family protein.	XP_006598136.1	LOC100808323	Uncharacterized protein
Smj-1hVSSmj-0h	c20862_Sye-1h_g1_i1	3.37306	0	up	AT2G38760.1	ANNAT3	annexin 3 \\ Annexins are calcium binding proteins that are localized in the cytoplasm. When cytosolic Ca2+ increases, they relocate to the plasma membrane. \\ annexin 3 (ANNAT3); FUNCTIONS IN: calcium-dependent phospholipid binding, calcium ion binding; INVOLVED IN: response to water deprivation, response to salt stress, response to cold, response to heat; LOCATED IN: vacuole, cell surface; EXPR…	grmzm2g132442_t01	grmzm2g132442_t01	Null	LOC_Os07g46550.1	LOC_Os07g46550.1	Similar to annexin-like protein RJ4.	XP_006598119.1	LOC100797149	annexin D3-like
Smj-6hVSSmj-0h	c20862_Sye-1h_g1_i1	3.0879	1.44329e-15	up	AT2G38760.1	ANNAT3	annexin 3 \\ Annexins are calcium binding proteins that are localized in the cytoplasm. When cytosolic Ca2+ increases, they relocate to the plasma membrane. \\ annexin 3 (ANNAT3); FUNCTIONS IN: calcium-dependent phospholipid binding, calcium ion binding; INVOLVED IN: response to water deprivation, response to salt stress, response to cold, response to heat; LOCATED IN: vacuole, cell surface; EXPR…	grmzm2g132442_t01	grmzm2g132442_t01	Null	LOC_Os07g46550.1	LOC_Os07g46550.1	Similar to annexin-like protein RJ4.	XP_006598119.1	LOC100797149	annexin D3-like
Smj-1hVSSmj-0h	SmiContig13421	2.95965	0	up	AT2G38760.1	ANNAT3	annexin 3 \\ Annexins are calcium binding proteins that are localized in the cytoplasm. When cytosolic Ca2+ increases, they relocate to the plasma membrane. \\ annexin 3 (ANNAT3); FUNCTIONS IN: calcium-dependent phospholipid binding, calcium ion binding; INVOLVED IN: response to water deprivation, response to salt stress, response to cold, response to heat; LOCATED IN: vacuole, cell surface; EXPR…	grmzm2g061950_t01	grmzm2g061950_t01	Null	LOC_Os05g31760.1	Os05g0382900	Annexin family protein.	XP_006598119.1	LOC100797149	annexin D3-like
Smj-6hVSSmj-0h	SmiContig13421	2.89828	0	up	AT2G38760.1	ANNAT3	annexin 3 \\ Annexins are calcium binding proteins that are localized in the cytoplasm. When cytosolic Ca2+ increases, they relocate to the plasma membrane. \\ annexin 3 (ANNAT3); FUNCTIONS IN: calcium-dependent phospholipid binding, calcium ion binding; INVOLVED IN: response to water deprivation, response to salt stress, response to cold, response to heat; LOCATED IN: vacuole, cell surface; EXPR…	grmzm2g061950_t01	grmzm2g061950_t01	Null	LOC_Os05g31760.1	Os05g0382900	Annexin family protein.	XP_006598119.1	LOC100797149	annexin D3-like
Smj-1hVSSmj-0h	SmiContig21123	1.72063	6.44809e-08	up	AT5G04930.1	ALA1	aminophospholipid ATPase 1 \\ Encodes a putative aminophospholipid translocase (p-type ATPase) involved in chilling response. \\ aminophospholipid ATPase 1 (ALA1); FUNCTIONS IN: protein binding, ATPase activity, coupled to transmembrane movement of ions, phosphorylative mechanism; INVOLVED IN: metabolic process, phospholipid transport, ATP biosynthetic process; LOCATED IN: plasma membrane; EXPRES…	grmzm2g407825_t01	grmzm2g407825_t01	Null	LOC_Os01g17010.1	Os01g0277600	Similar to aminophospholipid ATPase.	XP_006598003.1	LOC100784988	Uncharacterized protein
Smj-1hVSSmj-0h	c21132_Smj-6h_g2_i1	1.13107	0.03313	up	AT3G16785.1	PLDP1	phospholipase D P1 \\ Encodes a member of the PXPH-PLD subfamily of phospholipase D proteins. This subfamily is novel structurally different from the majority of plant PLDs by having phox homology (PX) and pleckstrin homology (PH) domains. Involved regulating root development in response to nutrient limitation. Does not appear to be involved in root hair patterning. Not induced upon Pi starvation…	grmzm2g066485_t01	grmzm2g066485_t01	Null	LOC_Os05g29050	Os05g0358700	Similar to predicted protein.	XP_006597736.1	LOC100780514	Uncharacterized protein
Smj-1hVSSmj-0h	c21132_Smj-6h_g2_i3	1.19818	0.014429	up	AT3G16785.1	PLDP1	phospholipase D P1 \\ Encodes a member of the PXPH-PLD subfamily of phospholipase D proteins. This subfamily is novel structurally different from the majority of plant PLDs by having phox homology (PX) and pleckstrin homology (PH) domains. Involved regulating root development in response to nutrient limitation. Does not appear to be involved in root hair patterning. Not induced upon Pi starvation…	grmzm2g066485_t01	grmzm2g066485_t01	Null	LOC_Os05g29050	Os05g0358700	Similar to predicted protein.	XP_006597736.1	LOC100780514	Uncharacterized protein
Smj-1hVSSmj-0h	SmiContig9026	1.28252	0.00584886	up	AT3G16785.1	PLDP1	phospholipase D P1 \\ Encodes a member of the PXPH-PLD subfamily of phospholipase D proteins. This subfamily is novel structurally different from the majority of plant PLDs by having phox homology (PX) and pleckstrin homology (PH) domains. Involved regulating root development in response to nutrient limitation. Does not appear to be involved in root hair patterning. Not induced upon Pi starvation…	grmzm2g066485_t01	grmzm2g066485_t01	Null	LOC_Os05g29050	Os05g0358700	Similar to predicted protein.	XP_006597736.1	LOC100780514	Uncharacterized protein
Smj-6hVSSmj-0h	c21132_Smj-6h_g2_i1	1.24845	0.0107915	up	AT3G16785.1	PLDP1	phospholipase D P1 \\ Encodes a member of the PXPH-PLD subfamily of phospholipase D proteins. This subfamily is novel structurally different from the majority of plant PLDs by having phox homology (PX) and pleckstrin homology (PH) domains. Involved regulating root development in response to nutrient limitation. Does not appear to be involved in root hair patterning. Not induced upon Pi starvation…	grmzm2g066485_t01	grmzm2g066485_t01	Null	LOC_Os05g29050	Os05g0358700	Similar to predicted protein.	XP_006597736.1	LOC100780514	Uncharacterized protein
Smj-1hVSSmj-0h	c21714_Sye-1h_g1_i1	1.51588	1.47792e-05	up	Null	Null	Null	grmzm2g112524_t02	grmzm2g112524_t02	Null	LOC_Os03g18850.1	Os03g0300400	Pathogen-related protein (JIOsPR10).	XP_006597718.1	LOC100815099	Uncharacterized protein
Smj-1hVSSmj-0h	c20297_Smj-6h_g1_i2	2.33137	1.66533e-15	up	Null	Null	Null	grmzm2g112524_t02	grmzm2g112524_t02	Null	LOC_Os03g18850.1	Os03g0300400	Pathogen-related protein (JIOsPR10).	XP_006597718.1	LOC100815099	Uncharacterized protein
Smj-1hVSSmj-0h	SmiContig13431	1.87385	8.00063e-10	up	Null	Null	Null	grmzm2g112524_t02	grmzm2g112524_t02	Null	LOC_Os03g18850.1	Os03g0300400	Pathogen-related protein (JIOsPR10).	XP_006597718.1	LOC100815099	Uncharacterized protein
Smj-1hVSSmj-0h	c20709_Sye-12h_g1_i3	1.71265	6.93304e-08	up	Null	Null	Null	grmzm2g112524_t02	grmzm2g112524_t02	Null	LOC_Os03g18850.1	Os03g0300400	Pathogen-related protein (JIOsPR10).	XP_006597718.1	LOC100815099	Uncharacterized protein
Smj-1hVSSmj-0h	c18329_Smj-0h_g1_i1	1.58032	3.16436e-06	up	Null	Null	Null	grmzm2g112524_t02	grmzm2g112524_t02	Null	LOC_Os03g18850.1	Os03g0300400	Pathogen-related protein (JIOsPR10).	XP_006597718.1	LOC100815099	Uncharacterized protein
Smj-1hVSSmj-0h	SmiContig8251	1.62445	1.0584e-06	up	Null	Null	Null	grmzm2g112524_t02	grmzm2g112524_t02	Null	LOC_Os03g18850.1	Os03g0300400	Pathogen-related protein (JIOsPR10).	XP_006597718.1	LOC100815099	Uncharacterized protein
Smj-6hVSSmj-0h	c21714_Sye-1h_g1_i1	1.76627	1.86536e-07	up	Null	Null	Null	grmzm2g112524_t02	grmzm2g112524_t02	Null	LOC_Os03g18850.1	Os03g0300400	Pathogen-related protein (JIOsPR10).	XP_006597718.1	LOC100815099	Uncharacterized protein
Smj-6hVSSmj-0h	SmiContig25891	1.05979	0.0440012	up	Null	Null	Null	grmzm2g112524_t02	grmzm2g112524_t02	Null	LOC_Os03g18850.1	Os03g0300400	Pathogen-related protein (JIOsPR10).	XP_006597718.1	LOC100815099	Uncharacterized protein
Smj-6hVSSmj-0h	c20297_Smj-6h_g1_i2	2.39855	4.55191e-15	up	Null	Null	Null	grmzm2g112524_t02	grmzm2g112524_t02	Null	LOC_Os03g18850.1	Os03g0300400	Pathogen-related protein (JIOsPR10).	XP_006597718.1	LOC100815099	Uncharacterized protein
Smj-6hVSSmj-0h	SmiContig13431	2.00875	1.75186e-10	up	Null	Null	Null	grmzm2g112524_t02	grmzm2g112524_t02	Null	LOC_Os03g18850.1	Os03g0300400	Pathogen-related protein (JIOsPR10).	XP_006597718.1	LOC100815099	Uncharacterized protein
Smj-6hVSSmj-0h	c20709_Sye-12h_g1_i3	1.87599	6.91301e-09	up	Null	Null	Null	grmzm2g112524_t02	grmzm2g112524_t02	Null	LOC_Os03g18850.1	Os03g0300400	Pathogen-related protein (JIOsPR10).	XP_006597718.1	LOC100815099	Uncharacterized protein
Smj-6hVSSmj-0h	c18329_Smj-0h_g1_i1	1.79247	9.55181e-08	up	Null	Null	Null	grmzm2g112524_t02	grmzm2g112524_t02	Null	LOC_Os03g18850.1	Os03g0300400	Pathogen-related protein (JIOsPR10).	XP_006597718.1	LOC100815099	Uncharacterized protein
Smj-6hVSSmj-0h	SmiContig8251	1.87622	1.16516e-08	up	Null	Null	Null	grmzm2g112524_t02	grmzm2g112524_t02	Null	LOC_Os03g18850.1	Os03g0300400	Pathogen-related protein (JIOsPR10).	XP_006597718.1	LOC100815099	Uncharacterized protein
Smj-1hVSSmj-0h	SmiContig21437	3.45887	3.81367e-09	up	AT5G49620	MYB78	myb domain protein 78 \\ Member of the R2R3 factor gene family. \\ myb domain protein 78 (MYB78); CONTAINS InterPro DOMAIN/s: SANT, DNA-binding (InterPro:IPR001005), Homeodomain-like (InterPro:IPR009057), Myb, DNA-binding (InterPro:IPR014778), HTH transcriptional regulator, Myb-type, DNA-binding (InterPro:IPR017930), Homeodomain-related (InterPro:IPR012287), Myb transcription factor (InterPro:IPR…	grmzm2g134279_t01	grmzm2g134279_t01	Null	LOC_Os05g04210.1	Os05g0132700	Similar to R2R3 Myb-like protein.	XP_006597689.1	MYB100	Uncharacterized protein
Smj-6hVSSmj-0h	SmiContig22717	1.15597	0.0268387	up	AT5G04885.1	AT5G04885	Glycosyl hydrolase family protein \\ Glycosyl hydrolase family protein; FUNCTIONS IN: hydrolase activity, hydrolyzing O-glycosyl compounds; INVOLVED IN: carbohydrate metabolic process; LOCATED IN: plasma membrane, anchored to membrane; EXPRESSED IN: 7 plant structures; CONTAINS InterPro DOMAIN/s: Glycoside hydrolase, family 3, N-terminal (InterPro:IPR001764), Glycoside hydrolase, family 3, C-term…	grmzm2g017186_t03	grmzm2g017186_t03	Null	LOC_Os03g53800	Os03g0749300	Similar to Exoglucanase precursor.	XP_006597657.1	LOC100806362	Uncharacterized protein
Smj-1hVSSmj-0h	SmiContig13481	1.59623	1.12192e-06	up	AT5G20950	AT5G20950	Glycosyl hydrolase family protein \\ Glycosyl hydrolase family protein; FUNCTIONS IN: hydrolase activity, hydrolyzing O-glycosyl compounds; INVOLVED IN: carbohydrate metabolic process; LOCATED IN: cell wall, membrane, plant-type cell wall; EXPRESSED IN: 25 plant structures; EXPRESSED DURING: 13 growth stages; CONTAINS InterPro DOMAIN/s: Glycoside hydrolase, family 3, N-terminal (InterPro:IPR00176…	grmzm2g017186_t05	grmzm2g017186_t05	Null	LOC_Os01g56510	Os01g0771900	Similar to Exo-beta-glucanase.	XP_006597657.1	LOC100806362	Uncharacterized protein
Smj-6hVSSmj-0h	c20341_Smj-1h_g2_i3	1.24343	0.0407603	up	AT3G06330	AT3G06330	RING/U-box superfamily protein \\ RING/U-box superfamily protein; CONTAINS InterPro DOMAIN/s: Zinc finger, C3HC4 RING-type (InterPro:IPR018957), Zinc finger, RING-CH-type (InterPro:IPR011016); BEST Arabidopsis thaliana protein match is: RING/U-box superfamily protein (TAIR:AT5G18760.1); Has 1679 Blast hits to 1517 proteins in 175 species: Archae - 0; Bacteria - 0; Metazoa - 662; Fungi - 120; Plan…	grmzm2g000753_t02	grmzm2g000753_t02	Null	LOC_Os02g06920	Os02g0165000	Zinc finger, RING/FYVE/PHD-type domain containing protein.	XP_006597549.1	LOC100527094	Putative uncharacterized protein
Smj-1hVSSmj-0h	SmiContig3400	2.83607	0	up	AT4G21060	AT4G21060	Galactosyltransferase family protein \\ Galactosyltransferase family protein; FUNCTIONS IN: transferase activity, transferring hexosyl groups, transferase activity, transferring glycosyl groups; INVOLVED IN: protein amino acid glycosylation; LOCATED IN: membrane; EXPRESSED IN: 23 plant structures; EXPRESSED DURING: 13 growth stages; CONTAINS InterPro DOMAIN/s: Galectin, carbohydrate recognition d…	grmzm2g131329_t01	grmzm2g131329_t01	Null	LOC_Os08g03670	Os08g0130900	Similar to galactosyltransferase family.	XP_006597512.1	LOC100798571	Uncharacterized protein
Smj-6hVSSmj-0h	SmiContig3400	2.09368	2.73975e-11	up	AT4G21060	AT4G21060	Galactosyltransferase family protein \\ Galactosyltransferase family protein; FUNCTIONS IN: transferase activity, transferring hexosyl groups, transferase activity, transferring glycosyl groups; INVOLVED IN: protein amino acid glycosylation; LOCATED IN: membrane; EXPRESSED IN: 23 plant structures; EXPRESSED DURING: 13 growth stages; CONTAINS InterPro DOMAIN/s: Galectin, carbohydrate recognition d…	grmzm2g131329_t01	grmzm2g131329_t01	Null	LOC_Os08g03670	Os08g0130900	Similar to galactosyltransferase family.	XP_006597512.1	LOC100798571	Uncharacterized protein
Smj-1hVSSmj-0h	c17874_Smj-1h_g1_i2	1.34063	0.00026998	up	AT1G29050.1	TBL38	TRICHOME BIREFRINGENCE-LIKE 38 \\ Encodes a member of the TBL (TRICHOME BIREFRINGENCE-LIKE) gene family containing a plant-specific DUF231 (domain of unknown function) domain. TBL gene family has 46 members, two of which (TBR/AT5G06700 and TBL3/AT5G01360) have been shown to be involved in the synthesis and deposition of secondary wall cellulose, presumably by influencing the esterification state …	grmzm2g047298_t01	grmzm2g047298_t01	Null	LOC_Os01g46350.1	Os01g0652100	Protein of unknown function DUF231, plant domain containing protein.	XP_006597476.1	LOC100818476	uncharacterized LOC100818476
Smj-1hVSSmj-0h	c21971_Sye-1h_g1_i2	1.02094	0.0408004	up	AT1G29050.1	TBL38	TRICHOME BIREFRINGENCE-LIKE 38 \\ Encodes a member of the TBL (TRICHOME BIREFRINGENCE-LIKE) gene family containing a plant-specific DUF231 (domain of unknown function) domain. TBL gene family has 46 members, two of which (TBR/AT5G06700 and TBL3/AT5G01360) have been shown to be involved in the synthesis and deposition of secondary wall cellulose, presumably by influencing the esterification state …	grmzm2g047298_t01	grmzm2g047298_t01	Null	LOC_Os01g46350.1	Os01g0652100	Protein of unknown function DUF231, plant domain containing protein.	XP_006597476.1	LOC100818476	uncharacterized LOC100818476
Smj-1hVSSmj-0h	SmiContig22604	1.11257	0.0107525	up	AT1G29050.1	TBL38	TRICHOME BIREFRINGENCE-LIKE 38 \\ Encodes a member of the TBL (TRICHOME BIREFRINGENCE-LIKE) gene family containing a plant-specific DUF231 (domain of unknown function) domain. TBL gene family has 46 members, two of which (TBR/AT5G06700 and TBL3/AT5G01360) have been shown to be involved in the synthesis and deposition of secondary wall cellulose, presumably by influencing the esterification state …	grmzm2g047298_t01	grmzm2g047298_t01	Null	LOC_Os01g46350.1	Os01g0652100	Protein of unknown function DUF231, plant domain containing protein.	XP_006597476.1	LOC100818476	uncharacterized LOC100818476
Smj-1hVSSmj-0h	c22759_Sye-12h_g3_i2	1.17512	0.0040628	up	AT1G29050.1	TBL38	TRICHOME BIREFRINGENCE-LIKE 38 \\ Encodes a member of the TBL (TRICHOME BIREFRINGENCE-LIKE) gene family containing a plant-specific DUF231 (domain of unknown function) domain. TBL gene family has 46 members, two of which (TBR/AT5G06700 and TBL3/AT5G01360) have been shown to be involved in the synthesis and deposition of secondary wall cellulose, presumably by influencing the esterification state …	grmzm2g047298_t01	grmzm2g047298_t01	Null	LOC_Os01g46350.1	Os01g0652100	Protein of unknown function DUF231, plant domain containing protein.	XP_006597476.1	LOC100818476	uncharacterized LOC100818476
Smj-1hVSSmj-0h	SmiContig2006	1.14807	0.00615413	up	AT1G29050.1	TBL38	TRICHOME BIREFRINGENCE-LIKE 38 \\ Encodes a member of the TBL (TRICHOME BIREFRINGENCE-LIKE) gene family containing a plant-specific DUF231 (domain of unknown function) domain. TBL gene family has 46 members, two of which (TBR/AT5G06700 and TBL3/AT5G01360) have been shown to be involved in the synthesis and deposition of secondary wall cellulose, presumably by influencing the esterification state …	grmzm2g047298_t01	grmzm2g047298_t01	Null	LOC_Os01g46350.1	Os01g0652100	Protein of unknown function DUF231, plant domain containing protein.	XP_006597476.1	LOC100818476	uncharacterized LOC100818476
Smj-1hVSSmj-0h	SmiContig30200	1.1598	0.00558337	up	AT2G42570.1	TBL39	TRICHOME BIREFRINGENCE-LIKE 39 \\ Encodes a member of the TBL (TRICHOME BIREFRINGENCE-LIKE) gene family containing a plant-specific DUF231 (domain of unknown function) domain. TBL gene family has 46 members, two of which (TBR/AT5G06700 and TBL3/AT5G01360) have been shown to be involved in the synthesis and deposition of secondary wall cellulose, presumably by influencing the esterification state …	grmzm2g047298_t01	grmzm2g047298_t01	Null	LOC_Os01g46350.1	Os01g0652100	Protein of unknown function DUF231, plant domain containing protein.	XP_006597476.1	LOC100818476	uncharacterized LOC100818476
Smj-6hVSSmj-0h	SmiContig18821	1.43281	0.00350468	up	AT3G53040.1	AT3G53040	late embryogenesis abundant protein, putative / LEA protein, putative \\ late embryogenesis abundant protein, putative / LEA protein, putative; INVOLVED IN: embryo development ending in seed dormancy; EXPRESSED IN: seed; CONTAINS InterPro DOMAIN/s: Late embryogenesis abundant protein, group 4 (InterPro:IPR004238); BEST Arabidopsis thaliana protein match is: embryonic cell protein 63 (TAIR:AT2G366…	Null	Null	Null	Null	Null	Null	XP_006597449.1	LOC100816532	uncharacterized LOC100816532
Smj-1hVSSmj-0h	SmiContig14103	1.39176	0.000751813	up	AT4G21540	SPHK1	sphingosine kinase 1 \\ Encodes a sphingosine kinase, also has enzyme activity towards other plant long-chain sphingoid bases. Involved in guard cell ABA signalling and seed germination. \\ sphingosine kinase 1 (SPHK1); FUNCTIONS IN: diacylglycerol kinase activity, sphinganine kinase activity, D-erythro-sphingosine kinase activity; INVOLVED IN: activation of protein kinase C activity by G-protein…	grmzm2g057475_t04	grmzm2g057475_t04	Null	LOC_Os01g57350	Os01g0782200	Diacylglycerol kinase, catalytic region domain containing protein.	XP_006597398.1	LOC100805656	Uncharacterized protein
Smj-1hVSSmj-0h	SmiContig14100	1.70491	1.22262e-05	up	AT4G21540	SPHK1	sphingosine kinase 1 \\ Encodes a sphingosine kinase, also has enzyme activity towards other plant long-chain sphingoid bases. Involved in guard cell ABA signalling and seed germination. \\ sphingosine kinase 1 (SPHK1); FUNCTIONS IN: diacylglycerol kinase activity, sphinganine kinase activity, D-erythro-sphingosine kinase activity; INVOLVED IN: activation of protein kinase C activity by G-protein…	grmzm2g057475_t04	grmzm2g057475_t04	Null	LOC_Os01g57350	Os01g0782200	Diacylglycerol kinase, catalytic region domain containing protein.	XP_006597398.1	LOC100805656	Uncharacterized protein
Smj-1hVSSmj-0h	c23118_Sye-12h_g1_i2	1.92638	1.70096e-07	up	AT4G21540	SPHK1	sphingosine kinase 1 \\ Encodes a sphingosine kinase, also has enzyme activity towards other plant long-chain sphingoid bases. Involved in guard cell ABA signalling and seed germination. \\ sphingosine kinase 1 (SPHK1); FUNCTIONS IN: diacylglycerol kinase activity, sphinganine kinase activity, D-erythro-sphingosine kinase activity; INVOLVED IN: activation of protein kinase C activity by G-protein…	grmzm2g057475_t04	grmzm2g057475_t04	Null	LOC_Os01g57350	Os01g0782200	Diacylglycerol kinase, catalytic region domain containing protein.	XP_006597398.1	LOC100805656	Uncharacterized protein
Smj-1hVSSmj-0h	c21802_Smj-6h_g1_i10	1.36215	0.000966421	up	AT4G21540	SPHK1	sphingosine kinase 1 \\ Encodes a sphingosine kinase, also has enzyme activity towards other plant long-chain sphingoid bases. Involved in guard cell ABA signalling and seed germination. \\ sphingosine kinase 1 (SPHK1); FUNCTIONS IN: diacylglycerol kinase activity, sphinganine kinase activity, D-erythro-sphingosine kinase activity; INVOLVED IN: activation of protein kinase C activity by G-protein…	grmzm2g057475_t04	grmzm2g057475_t04	Null	LOC_Os01g57350	Os01g0782200	Diacylglycerol kinase, catalytic region domain containing protein.	XP_006597398.1	LOC100805656	Uncharacterized protein
Smj-1hVSSmj-0h	c22243_Smj-1h_g1_i1	2.09383	4.63421e-09	up	AT4G21540	SPHK1	sphingosine kinase 1 \\ Encodes a sphingosine kinase, also has enzyme activity towards other plant long-chain sphingoid bases. Involved in guard cell ABA signalling and seed germination. \\ sphingosine kinase 1 (SPHK1); FUNCTIONS IN: diacylglycerol kinase activity, sphinganine kinase activity, D-erythro-sphingosine kinase activity; INVOLVED IN: activation of protein kinase C activity by G-protein…	grmzm2g057475_t04	grmzm2g057475_t04	Null	LOC_Os01g57350	Os01g0782200	Diacylglycerol kinase, catalytic region domain containing protein.	XP_006597398.1	LOC100805656	Uncharacterized protein
Smj-1hVSSmj-0h	SmiContig14101	1.1383	0.032685	up	AT4G21540	SPHK1	sphingosine kinase 1 \\ Encodes a sphingosine kinase, also has enzyme activity towards other plant long-chain sphingoid bases. Involved in guard cell ABA signalling and seed germination. \\ sphingosine kinase 1 (SPHK1); FUNCTIONS IN: diacylglycerol kinase activity, sphinganine kinase activity, D-erythro-sphingosine kinase activity; INVOLVED IN: activation of protein kinase C activity by G-protein…	grmzm2g057475_t01	grmzm2g057475_t01	Null	LOC_Os01g57350	Os01g0782200	Diacylglycerol kinase, catalytic region domain containing protein.	XP_006597398.1	LOC100805656	Uncharacterized protein
Smj-1hVSSmj-0h	SmiContig30422	2.01384	4.22175e-05	up	AT5G67550.1	AT5G67550	unknown protein; FUNCTIONS IN: molecular_function unknown; INVOLVED IN: biological_process unknown; LOCATED IN: endomembrane system; EXPRESSED IN: flower; EXPRESSED DURING: 4 anthesis; BEST Arabidopsis thaliana protein match is: unknown protein (TAIR:AT1G71110.1); Has 161 Blast hits to 154 proteins in 16 species: Archae - 0; Bacteria - 0; Metazoa - 0; Fungi - 0; Plants - 161; Viruses - 0; Other E…	grmzm2g109805_t02	grmzm2g109805_t02	Null	LOC_Os11g16310.1	Os11g0264500	Hypothetical conserved gene.	XP_006597215.1	LOC100805495	uncharacterized LOC100805495
Smj-1hVSSmj-0h	c22477_Sye-1h_g1_i4	1.69775	0.00106099	up	AT5G67550.1	AT5G67550	unknown protein; FUNCTIONS IN: molecular_function unknown; INVOLVED IN: biological_process unknown; LOCATED IN: endomembrane system; EXPRESSED IN: flower; EXPRESSED DURING: 4 anthesis; BEST Arabidopsis thaliana protein match is: unknown protein (TAIR:AT1G71110.1); Has 161 Blast hits to 154 proteins in 16 species: Archae - 0; Bacteria - 0; Metazoa - 0; Fungi - 0; Plants - 161; Viruses - 0; Other E…	grmzm2g109805_t02	grmzm2g109805_t02	Null	LOC_Os11g16310.1	Os11g0264500	Hypothetical conserved gene.	XP_006597215.1	LOC100805495	uncharacterized LOC100805495
Smj-6hVSSmj-0h	SmiContig30422	1.65239	0.0063841	up	AT5G67550.1	AT5G67550	unknown protein; FUNCTIONS IN: molecular_function unknown; INVOLVED IN: biological_process unknown; LOCATED IN: endomembrane system; EXPRESSED IN: flower; EXPRESSED DURING: 4 anthesis; BEST Arabidopsis thaliana protein match is: unknown protein (TAIR:AT1G71110.1); Has 161 Blast hits to 154 proteins in 16 species: Archae - 0; Bacteria - 0; Metazoa - 0; Fungi - 0; Plants - 161; Viruses - 0; Other E…	grmzm2g109805_t02	grmzm2g109805_t02	Null	LOC_Os11g16310.1	Os11g0264500	Hypothetical conserved gene.	XP_006597215.1	LOC100805495	uncharacterized LOC100805495
Smj-1hVSSmj-0h	SmiContig31682	1.43076	4.1566e-05	up	AT3G15940	AT3G15940	UDP-Glycosyltransferase superfamily protein \\ UDP-Glycosyltransferase superfamily protein; FUNCTIONS IN: transferase activity, transferring glycosyl groups; INVOLVED IN: biosynthetic process; LOCATED IN: chloroplast; EXPRESSED IN: 21 plant structures; EXPRESSED DURING: 13 growth stages; CONTAINS InterPro DOMAIN/s: Glycosyl transferase, group 1 (InterPro:IPR001296); BEST Arabidopsis thaliana prot…	grmzm2g003518_t01	grmzm2g003518_t01	Null	LOC_Os01g69230.1	Os01g0921400	Conserved hypothetical protein.	XP_006597142.1	LOC100793827	Uncharacterized protein
Smj-6hVSSmj-0h	c27844_Smj-6h_g1_i1	2.00396	0.0213781	up	AT5G06080.1	LBD33	LOB domain-containing protein 33 \\ LOB domain-containing protein 33 (LBD33); CONTAINS InterPro DOMAIN/s: Lateral organ boundaries, LOB (InterPro:IPR004883); BEST Arabidopsis thaliana protein match is: lateral organ boundaries-domain 29 (TAIR:AT3G58190.1); Has 1807 Blast hits to 1807 proteins in 277 species: Archae - 0; Bacteria - 0; Metazoa - 736; Fungi - 347; Plants - 385; Viruses - 0; Other Eu…	grmzm2g092542_t01	grmzm2g092542_t01	Null	LOC_Os03g05510.1	Os03g0149100	Adventitious rootless1 (LOB domain protein).	XP_006596617.1	LOC100787638	LOB domain-containing protein 33-like
Smj-6hVSSmj-0h	SmiContig12707	1.222	0.00464632	up	AT5G12330	LRP1	Lateral root primordium (LRP) protein-related \\ A member of SHI gene family. Arabidopsis thaliana has ten members that encode proteins with a RING finger-like zinc finger motif. Despite being highly divergent in sequence, many of the SHI-related genes are partially redundant in function and synergistically promote gynoecium, stamen and leaf development in Arabidopsis. Expressed in lateral root p…	grmzm2g077752_t01	grmzm2g077752_t01	Null	LOC_Os01g72490	Os01g0954500	Protein of unknown function DUF702 family protein.	XP_006596598.1	LOC100817745	uncharacterized LOC100817745
Smj-1hVSSmj-0h	SmiContig6795	2.50351	0	up	AT1G20030	AT1G20030	Pathogenesis-related thaumatin superfamily protein \\ Pathogenesis-related thaumatin superfamily protein; CONTAINS InterPro DOMAIN/s: Thaumatin, conserved site (InterPro:IPR017949), Thaumatin, pathogenesis-related (InterPro:IPR001938); BEST Arabidopsis thaliana protein match is: Pathogenesis-related thaumatin superfamily protein (TAIR:AT1G75800.1); Has 1614 Blast hits to 1596 proteins in 182 spec…	grmzm2g038490_t01	grmzm2g038490_t01	Null	LOC_Os03g14050	Os03g0244200	Similar to thaumatin-like protein 1.	XP_006596544.1	LOC100787631	thaumatin-like protein 1-like
Smj-1hVSSmj-0h	SmiContig6794	2.42771	2.22045e-16	up	AT1G20030	AT1G20030	Pathogenesis-related thaumatin superfamily protein \\ Pathogenesis-related thaumatin superfamily protein; CONTAINS InterPro DOMAIN/s: Thaumatin, conserved site (InterPro:IPR017949), Thaumatin, pathogenesis-related (InterPro:IPR001938); BEST Arabidopsis thaliana protein match is: Pathogenesis-related thaumatin superfamily protein (TAIR:AT1G75800.1); Has 1614 Blast hits to 1596 proteins in 182 spec…	grmzm2g038490_t01	grmzm2g038490_t01	Null	LOC_Os03g14050	Os03g0244200	Similar to thaumatin-like protein 1.	XP_006596544.1	LOC100787631	thaumatin-like protein 1-like
Smj-1hVSSmj-0h	c11961_Smj-1h_g1_i3	4.92638	3.84504e-05	up	AT5G05340.1	AT5G05340	Peroxidase superfamily protein \\ Peroxidase superfamily protein; FUNCTIONS IN: protein binding, peroxidase activity; INVOLVED IN: response to oxidative stress, oxidation reduction; LOCATED IN: apoplast, cell wall; EXPRESSED IN: 9 plant structures; EXPRESSED DURING: LP.04 four leaves visible, 4 anthesis, C globular stage, petal differentiation and expansion stage; CONTAINS InterPro DOMAIN/s: Haem…	grmzm2g443885_t01	grmzm2g443885_t01	Null	LOC_Os07g48030.1	Os07g0677300	Peroxidase.	XP_006596457.1	LOC100794128	cationic peroxidase 1-like
Smj-6hVSSmj-0h	c11961_Smj-1h_g1_i3	4.32589	0.00830133	up	AT5G05340.1	AT5G05340	Peroxidase superfamily protein \\ Peroxidase superfamily protein; FUNCTIONS IN: protein binding, peroxidase activity; INVOLVED IN: response to oxidative stress, oxidation reduction; LOCATED IN: apoplast, cell wall; EXPRESSED IN: 9 plant structures; EXPRESSED DURING: LP.04 four leaves visible, 4 anthesis, C globular stage, petal differentiation and expansion stage; CONTAINS InterPro DOMAIN/s: Haem…	grmzm2g443885_t01	grmzm2g443885_t01	Null	LOC_Os07g48030.1	Os07g0677300	Peroxidase.	XP_006596457.1	LOC100794128	cationic peroxidase 1-like
Smj-6hVSSmj-0h	SmiContig23373	1.39462	0.00151261	up	AT2G30140	AT2G30140	UDP-Glycosyltransferase superfamily protein \\ UDP-Glycosyltransferase superfamily protein; CONTAINS InterPro DOMAIN/s: UDP-glucuronosyl/UDP-glucosyltransferase (InterPro:IPR002213); BEST Arabidopsis thaliana protein match is: UDP-Glycosyltransferase superfamily protein (TAIR:AT2G30150.1); Has 7945 Blast hits to 7893 proteins in 488 species: Archae - 0; Bacteria - 512; Metazoa - 2235; Fungi - 27;…	grmzm2g004858_t01	grmzm2g004858_t01	Null	LOC_Os01g59110.1	Os01g0805500	Similar to indole-3-acetate beta-glucosyltransferase.	XP_006596441.1	LOC100785327	Uncharacterized protein
Smj-6hVSSmj-0h	SmiContig23372	1.21855	0.013995	up	AT2G30140	AT2G30140	UDP-Glycosyltransferase superfamily protein \\ UDP-Glycosyltransferase superfamily protein; CONTAINS InterPro DOMAIN/s: UDP-glucuronosyl/UDP-glucosyltransferase (InterPro:IPR002213); BEST Arabidopsis thaliana protein match is: UDP-Glycosyltransferase superfamily protein (TAIR:AT2G30150.1); Has 7945 Blast hits to 7893 proteins in 488 species: Archae - 0; Bacteria - 512; Metazoa - 2235; Fungi - 27;…	grmzm2g004858_t01	grmzm2g004858_t01	Null	LOC_Os01g59110.1	Os01g0805500	Similar to indole-3-acetate beta-glucosyltransferase.	XP_006596441.1	LOC100785327	Uncharacterized protein
Smj-6hVSSmj-0h	c18035_Smj-6h_g1_i2	3.03638	6.85563e-13	up	AT5G58490.1	AT5G58490	NAD(P)-binding Rossmann-fold superfamily protein \\ NAD(P)-binding Rossmann-fold superfamily protein; FUNCTIONS IN: coenzyme binding, binding, cinnamoyl-CoA reductase activity, catalytic activity; INVOLVED IN: lignin biosynthetic process, cellular metabolic process, metabolic process; LOCATED IN: cellular_component unknown; EXPRESSED IN: 24 plant structures; EXPRESSED DURING: 15 growth stages; CO…	grmzm2g141350_t01	grmzm2g141350_t01	Null	LOC_Os01g61230.1	Os01g0828100	Similar to Cinnamoyl-CoA reductase.	XP_006596437.1	LOC100800492	Uncharacterized protein
Smj-1hVSSmj-0h	SmiContig12325	1.27767	0.00265699	up	AT1G38131.1	AT1G38131	O-fucosyltransferase family protein \\ O-fucosyltransferase family protein; FUNCTIONS IN: molecular_function unknown; INVOLVED IN: biological_process unknown; LOCATED IN: chloroplast; CONTAINS InterPro DOMAIN/s: GDP-fucose protein O-fucosyltransferase (InterPro:IPR019378); BEST Arabidopsis thaliana protein match is: O-fucosyltransferase family protein (TAIR:AT1G38065.1); Has 834 Blast hits to 825…	NM_001138650	LOC100193539	hypothetical protein LOC100193539 (LOC100193539), mRNA	LOC_Os01g62390.1	Os01g0841200	Protein of unknown function DUF246, plant family protein.	XP_006596302.1	LOC100784797	DUF246 domain-containing protein At1g04910-like
Smj-1hVSSmj-0h	c22970_Smj-1h_g1_i3	1.11582	0.0101017	up	AT5G24810	AT5G24810	ABC1 family protein \\ ABC1 family protein; LOCATED IN: endoplasmic reticulum, plasma membrane; EXPRESSED IN: 25 plant structures; EXPRESSED DURING: 15 growth stages; CONTAINS InterPro DOMAIN/s: ABC-1 (InterPro:IPR004147), Beta-lactamase-type transpeptidase fold (InterPro:IPR012338), Beta-lactamase-related (InterPro:IPR001466), Protein kinase-like domain (InterPro:IPR011009); BEST Arabidopsis tha…	grmzm2g140917_t01	grmzm2g140917_t01	Null	LOC_Os06g48770	Os06g0701300	Similar to ABC1 family protein.	XP_006596168.1	LOC100802638	Uncharacterized protein
Smj-1hVSSmj-0h	SmiContig22317	1.0575	0.0249434	up	AT5G24810	AT5G24810	ABC1 family protein \\ ABC1 family protein; LOCATED IN: endoplasmic reticulum, plasma membrane; EXPRESSED IN: 25 plant structures; EXPRESSED DURING: 15 growth stages; CONTAINS InterPro DOMAIN/s: ABC-1 (InterPro:IPR004147), Beta-lactamase-type transpeptidase fold (InterPro:IPR012338), Beta-lactamase-related (InterPro:IPR001466), Protein kinase-like domain (InterPro:IPR011009); BEST Arabidopsis tha…	grmzm2g140917_t01	grmzm2g140917_t01	Null	LOC_Os06g48770	Os06g0701300	Similar to ABC1 family protein.	XP_006596168.1	LOC100802638	Uncharacterized protein
Smj-1hVSSmj-0h	SmiContig22318	1.2282	0.00158218	up	AT5G24810	AT5G24810	ABC1 family protein \\ ABC1 family protein; LOCATED IN: endoplasmic reticulum, plasma membrane; EXPRESSED IN: 25 plant structures; EXPRESSED DURING: 15 growth stages; CONTAINS InterPro DOMAIN/s: ABC-1 (InterPro:IPR004147), Beta-lactamase-type transpeptidase fold (InterPro:IPR012338), Beta-lactamase-related (InterPro:IPR001466), Protein kinase-like domain (InterPro:IPR011009); BEST Arabidopsis tha…	grmzm2g140917_t01	grmzm2g140917_t01	Null	LOC_Os06g48770	Os06g0701300	Similar to ABC1 family protein.	XP_006596168.1	LOC100802638	Uncharacterized protein
Smj-6hVSSmj-0h	SmiContig22317	1.16898	0.00818455	up	AT5G24810	AT5G24810	ABC1 family protein \\ ABC1 family protein; LOCATED IN: endoplasmic reticulum, plasma membrane; EXPRESSED IN: 25 plant structures; EXPRESSED DURING: 15 growth stages; CONTAINS InterPro DOMAIN/s: ABC-1 (InterPro:IPR004147), Beta-lactamase-type transpeptidase fold (InterPro:IPR012338), Beta-lactamase-related (InterPro:IPR001466), Protein kinase-like domain (InterPro:IPR011009); BEST Arabidopsis tha…	grmzm2g140917_t01	grmzm2g140917_t01	Null	LOC_Os06g48770	Os06g0701300	Similar to ABC1 family protein.	XP_006596168.1	LOC100802638	Uncharacterized protein
Smj-6hVSSmj-0h	SmiContig22318	1.15207	0.010189	up	AT5G24810	AT5G24810	ABC1 family protein \\ ABC1 family protein; LOCATED IN: endoplasmic reticulum, plasma membrane; EXPRESSED IN: 25 plant structures; EXPRESSED DURING: 15 growth stages; CONTAINS InterPro DOMAIN/s: ABC-1 (InterPro:IPR004147), Beta-lactamase-type transpeptidase fold (InterPro:IPR012338), Beta-lactamase-related (InterPro:IPR001466), Protein kinase-like domain (InterPro:IPR011009); BEST Arabidopsis tha…	grmzm2g140917_t01	grmzm2g140917_t01	Null	LOC_Os06g48770	Os06g0701300	Similar to ABC1 family protein.	XP_006596168.1	LOC100802638	Uncharacterized protein
Smj-6hVSSmj-0h	SmiContig13455	1.03923	0.0496548	up	AT5G10870.1	CM2	chorismate mutase 2 \\ Encodes chorismate mutase AtCM2. \\ chorismate mutase 2 (CM2); CONTAINS InterPro DOMAIN/s: Chorismate mutase, type II (InterPro:IPR020822), Chorismate mutase, AroQ class, eukaryotic type (InterPro:IPR008238); BEST Arabidopsis thaliana protein match is: chorismate mutase 3 (TAIR:AT1G69370.1); Has 1807 Blast hits to 1807 proteins in 277 species: Archae - 0; Bacteria - 0; Meta…	AC198937.4_FGT003	AC198937.4_FGT003	Null	LOC_Os02g08410	Os02g0180500	Similar to Chorismate mutase CM2 (EC 5.4.99.5) (Chorimate mutase).	XP_006596036.1	LOC100791341	chorismate mutase, chloroplastic-like
Smj-1hVSSmj-0h	SmiContig29831	2.45525	0	up	AT4G37760.1	SQE3	squalene epoxidase 3 \\ squalene epoxidase 3 (SQE3); FUNCTIONS IN: squalene monooxygenase activity; INVOLVED IN: response to jasmonic acid stimulus, response to wounding, sterol biosynthetic process; LOCATED IN: endomembrane system, integral to membrane; EXPRESSED IN: 23 plant structures; EXPRESSED DURING: 15 growth stages; CONTAINS InterPro DOMAIN/s: Squalene epoxidase (InterPro:IPR013698), Fuma…	grmzm2g105787_t01	grmzm2g105787_t01	Null	LOC_Os03g12910	Os03g0231800	Similar to Squalene monooxygenase 1 (EC 1.14.99.7).	XP_006596004.1	LOC100804406	Uncharacterized protein
Smj-6hVSSmj-0h	SmiContig29831	2.28939	8.23785e-14	up	AT4G37760.1	SQE3	squalene epoxidase 3 \\ squalene epoxidase 3 (SQE3); FUNCTIONS IN: squalene monooxygenase activity; INVOLVED IN: response to jasmonic acid stimulus, response to wounding, sterol biosynthetic process; LOCATED IN: endomembrane system, integral to membrane; EXPRESSED IN: 23 plant structures; EXPRESSED DURING: 15 growth stages; CONTAINS InterPro DOMAIN/s: Squalene epoxidase (InterPro:IPR013698), Fuma…	grmzm2g105787_t01	grmzm2g105787_t01	Null	LOC_Os03g12910	Os03g0231800	Similar to Squalene monooxygenase 1 (EC 1.14.99.7).	XP_006596004.1	LOC100804406	Uncharacterized protein
Smj-6hVSSmj-0h	SmiContig22414	1.64507	0.000586776	up	AT1G47210	CYCA3;2	cyclin-dependent protein kinase 3;2 \\ cyclin-dependent protein kinase 3;2 (CYCA3;2); CONTAINS InterPro DOMAIN/s: G2/mitotic-specific cyclin A (InterPro:IPR015453), Cyclin-like (InterPro:IPR011028), Cyclin-related (InterPro:IPR013763), Cyclin, N-terminal (InterPro:IPR006671), Cyclin, A/B/D/E (InterPro:IPR014400); BEST Arabidopsis thaliana protein match is: Cyclin A3;1 (TAIR:AT5G43080.1); Has 3166…	grmzm2g060690_t03	grmzm2g060690_t03	Null	LOC_Os03g41100.1	Os03g0607600	Similar to Cyclin-A3-1.	XP_006595986.1	LOC100791691	Uncharacterized protein
Smj-6hVSSmj-0h	SmiContig22412	1.43881	0.00179273	up	AT1G47210	CYCA3;2	cyclin-dependent protein kinase 3;2 \\ cyclin-dependent protein kinase 3;2 (CYCA3;2); CONTAINS InterPro DOMAIN/s: G2/mitotic-specific cyclin A (InterPro:IPR015453), Cyclin-like (InterPro:IPR011028), Cyclin-related (InterPro:IPR013763), Cyclin, N-terminal (InterPro:IPR006671), Cyclin, A/B/D/E (InterPro:IPR014400); BEST Arabidopsis thaliana protein match is: Cyclin A3;1 (TAIR:AT5G43080.1); Has 3166…	grmzm2g060690_t03	grmzm2g060690_t03	Null	LOC_Os03g41100.1	Os03g0607600	Similar to Cyclin-A3-1.	XP_006595986.1	LOC100791691	Uncharacterized protein
Smj-1hVSSmj-0h	SmiContig7951	2.75192	0	up	AT5G42930.1	AT5G42930	alpha/beta-Hydrolases superfamily protein \\ alpha/beta-Hydrolases superfamily protein; FUNCTIONS IN: triglyceride lipase activity; INVOLVED IN: lipid metabolic process; LOCATED IN: cellular_component unknown; CONTAINS InterPro DOMAIN/s: Lipase, class 3 (InterPro:IPR002921); BEST Arabidopsis thaliana protein match is: alpha/beta-Hydrolases superfamily protein (TAIR:AT1G56630.1); Has 1515 Blast hi…	grmzm2g059693_t01	grmzm2g059693_t01	Null	LOC_Os02g52830.1	Os02g0767200	Hypothetical gene.	XP_006595973.1	LOC100782667	uncharacterized LOC100782667
Smj-6hVSSmj-0h	SmiContig7951	1.5134	2.16675e-05	up	AT5G42930.1	AT5G42930	alpha/beta-Hydrolases superfamily protein \\ alpha/beta-Hydrolases superfamily protein; FUNCTIONS IN: triglyceride lipase activity; INVOLVED IN: lipid metabolic process; LOCATED IN: cellular_component unknown; CONTAINS InterPro DOMAIN/s: Lipase, class 3 (InterPro:IPR002921); BEST Arabidopsis thaliana protein match is: alpha/beta-Hydrolases superfamily protein (TAIR:AT1G56630.1); Has 1515 Blast hi…	grmzm2g059693_t01	grmzm2g059693_t01	Null	LOC_Os02g52830.1	Os02g0767200	Hypothetical gene.	XP_006595973.1	LOC100782667	uncharacterized LOC100782667
Smj-1hVSSmj-0h	SmiContig8382	1.8691	7.4545e-09	up	AT4G35290	GLUR2	glutamate receptor 2 \\ Encodes a putative glutamate receptor like-protein, member of Putative ligand-gated ion channel subunit family \\ glutamate receptor 2 (GLUR2); FUNCTIONS IN: intracellular ligand-gated ion channel activity; INVOLVED IN: cellular calcium ion homeostasis, response to light stimulus, cellular sodium ion homeostasis, cellular potassium ion homeostasis; LOCATED IN: endomembrane…	grmzm2g057459_t01	grmzm2g057459_t01	Null	LOC_Os04g49570	Os04g0585200	Similar to Glutamate receptor.	XP_006595635.1	LOC100793969	Glutamate receptor
Smj-1hVSSmj-0h	c17038_Sye-1h_g1_i1	2.73373	0.00322915	up	AT4G27290.1	AT4G27290	S-locus lectin protein kinase family protein \\ S-locus lectin protein kinase family protein; FUNCTIONS IN: sugar binding, protein serine/threonine kinase activity, protein kinase activity, ATP binding; INVOLVED IN: protein amino acid phosphorylation, recognition of pollen; LOCATED IN: endomembrane system; CONTAINS InterPro DOMAIN/s: Curculin-like (mannose-binding) lectin (InterPro:IPR001480), Ap…	grmzm2g115705_t01	grmzm2g115705_t01	Null	LOC_Os01g57560.1	Os01g0784700	Serine/threonine protein kinase-related domain containing protein.	XP_006595444.1	LOC100776571	G-type lectin S-receptor-like serine/threonine-protein kinase At4g27290-like
Smj-1hVSSmj-0h	SmiContig8252	4.08198	0	up	AT1G61610.1	AT1G61610	S-locus lectin protein kinase family protein \\ S-locus lectin protein kinase family protein; FUNCTIONS IN: in 6 functions; INVOLVED IN: protein amino acid phosphorylation, recognition of pollen; LOCATED IN: endomembrane system; EXPRESSED IN: 7 plant structures; EXPRESSED DURING: 6 growth stages; CONTAINS InterPro DOMAIN/s: Curculin-like (mannose-binding) lectin (InterPro:IPR001480), Protein kina…	grmzm2g075247_t01	grmzm2g075247_t01	Null	LOC_Os07g36590.1	Os07g0551300	Similar to KI domain interacting kinase 1.	XP_006595417.1	LOC100801910	uncharacterized LOC100801910
Smj-6hVSSmj-0h	SmiContig8252	2.33046	1.43723e-09	up	AT1G61610.1	AT1G61610	S-locus lectin protein kinase family protein \\ S-locus lectin protein kinase family protein; FUNCTIONS IN: in 6 functions; INVOLVED IN: protein amino acid phosphorylation, recognition of pollen; LOCATED IN: endomembrane system; EXPRESSED IN: 7 plant structures; EXPRESSED DURING: 6 growth stages; CONTAINS InterPro DOMAIN/s: Curculin-like (mannose-binding) lectin (InterPro:IPR001480), Protein kina…	grmzm2g075247_t01	grmzm2g075247_t01	Null	LOC_Os07g36590.1	Os07g0551300	Similar to KI domain interacting kinase 1.	XP_006595417.1	LOC100801910	uncharacterized LOC100801910
Smj-1hVSSmj-0h	c25395_Smj-1h_g1_i1	20	8.13523e-05	up	AT3G24620.1	ROPGEF8	RHO guanyl-nucleotide exchange factor 8 \\ Encodes a member of KPP-like gene family, homolog of KPP (kinase partner protein) gene in tomato. Also a member of the RopGEF (guanine nucleotide exchange factor) family, containing the novel PRONE domain (plant-specific Rop nucleotide exchanger), which is exclusively active towards members of the Rop subfamily. \\ RHO guanyl-nucleotide exchange factor 8…	grmzm2g442148_t01	grmzm2g442148_t01	Null	LOC_Os01g55520.1	Os01g0760300	Similar to Pollen-specific kinase partner protein.	XP_006595131.1	LOC100789205	rho guanine nucleotide exchange factor 8-like
Smj-6hVSSmj-0h	SmiContig1525	1.98067	9.71687e-09	up	AT3G08580	AAC1	ADP/ATP carrier 1 \\ mitochondrial ADP/ATP carrier \\ ADP/ATP carrier 1 (AAC1); FUNCTIONS IN: binding, copper ion binding, ATP:ADP antiporter activity; INVOLVED IN: transport, purine nucleotide transport; LOCATED IN: in 10 components; EXPRESSED IN: 28 plant structures; EXPRESSED DURING: 16 growth stages; CONTAINS InterPro DOMAIN/s: Mitochondrial carrier protein (InterPro:IPR002067), Mitochondrial…	grmzm2g105571_t02	grmzm2g105571_t02	Null	LOC_Os02g48720	Os02g0718900	ADP,ATP carrier protein, mitochondrial precursor (ADP/ATP translocase) (Adenine nucleotide translocator) (ANT).	XP_006595042.1	LOC100800843	Uncharacterized protein
Smj-1hVSSmj-0h	SmiContig1525	2.00102	1.5012e-09	up	AT1G65063	4CL6	4-coumarate:CoA ligase 3 \\ encodes an isoform of 4-coumarate:CoA ligase (4CL), which is involved in the last step of the general phenylpropanoid pathway. mRNA levels are not induced in response to wounding or to fungal infection by P. parasitica. mRNA is expressed in flowers, to a lesser degree in mature leaves and siliques and marginally in seedling roots and bolting stems of mature plants. The…	grmzm2g054013_t05	grmzm2g054013_t05	Null	LOC_Os02g48720	Os02g0718900	ADP,ATP carrier protein, mitochondrial precursor (ADP/ATP translocase) (Adenine nucleotide translocator) (ANT).	XP_006595042.1	LOC100800843	Uncharacterized protein
Smj-1hVSSmj-0h	SmiContig7691	2.52988	0	up	AT2G28550	RAP2.7	related to AP2.7 \\ related to AP2.7 (RAP2.7); CONTAINS InterPro DOMAIN/s: DNA-binding, integrase-type (InterPro:IPR016177), Pathogenesis-related transcriptional factor/ERF, DNA-binding (InterPro:IPR001471); BEST Arabidopsis thaliana protein match is: target of early activation tagged (EAT) 2 (TAIR:AT5G60120.1); Has 4895 Blast hits to 4529 proteins in 234 species: Archae - 0; Bacteria - 28; Metaz…	grmzm2g700665_t03	grmzm2g700665_t03	Null	LOC_Os05g03040	Os05g0121600	AP2/EREBP family transcription factor, Starch biosynthesis	XP_006595001.1	LOC100777102	Uncharacterized protein
Smj-1hVSSmj-0h	SmiContig7694	2.57408	0	up	AT2G28550	RAP2.7	related to AP2.7 \\ related to AP2.7 (RAP2.7); CONTAINS InterPro DOMAIN/s: DNA-binding, integrase-type (InterPro:IPR016177), Pathogenesis-related transcriptional factor/ERF, DNA-binding (InterPro:IPR001471); BEST Arabidopsis thaliana protein match is: target of early activation tagged (EAT) 2 (TAIR:AT5G60120.1); Has 4895 Blast hits to 4529 proteins in 234 species: Archae - 0; Bacteria - 28; Metaz…	grmzm2g700665_t03	grmzm2g700665_t03	Null	LOC_Os05g03040	Os05g0121600	AP2/EREBP family transcription factor, Starch biosynthesis	XP_006595001.1	LOC100777102	Uncharacterized protein
Smj-1hVSSmj-0h	SmiContig7693	2.48371	0	up	AT2G28550	RAP2.7	related to AP2.7 \\ related to AP2.7 (RAP2.7); CONTAINS InterPro DOMAIN/s: DNA-binding, integrase-type (InterPro:IPR016177), Pathogenesis-related transcriptional factor/ERF, DNA-binding (InterPro:IPR001471); BEST Arabidopsis thaliana protein match is: target of early activation tagged (EAT) 2 (TAIR:AT5G60120.1); Has 4895 Blast hits to 4529 proteins in 234 species: Archae - 0; Bacteria - 28; Metaz…	grmzm2g700665_t03	grmzm2g700665_t03	Null	LOC_Os05g03040	Os05g0121600	AP2/EREBP family transcription factor, Starch biosynthesis	XP_006595001.1	LOC100777102	Uncharacterized protein
Smj-6hVSSmj-0h	c3781_Smj-6h_g1_i1	4.393	1.42116e-06	up	AT5G02030.1	RPL	POX (plant homeobox) family protein \\ Mutant has additional lateral organs and phyllotaxy defect. Encodes a homeodomain transcription factor. Has sequence similarity to the Arabidopsis ovule development regulator Bell1. Binds directly to the AGAMOUS cis-regulatory element. Its localization to the nucleus is dependent on the coexpression of either STM or BP. \\ REPLUMLESS (RPL); CONTAINS InterPro…	Null	Null	Null	Null	Null	Null	XP_006594970.1	LOC100809720	Uncharacterized protein
Smj-6hVSSmj-0h	SmiContig16304	1.71118	0.0461284	up	AT2G27990.1	BLH8	BEL1-like homeodomain 8 \\ Encodes a BEL1-like homeobox gene that functions together with PNY in meristem maintenance by regulating the allocation process during vegetative and reproductive development. Both gene products are required for the competence of the SAM to respond properly to floral inductive signals. \\ BEL1-like homeodomain 8 (BLH8); CONTAINS InterPro DOMAIN/s: Homeobox (InterPro:IPR…	grmzm2g074645_t01	grmzm2g074645_t01	Null	LOC_Os05g38120.1	Os05g0455200	Similar to Homeodomain protein JUBEL2.	XP_006594970.1	LOC100809720	Uncharacterized protein
Smj-6hVSSmj-0h	SmiContig12604	1.41105	0.00226482	up	AT2G32400.1	GLR5	glutamate receptor 5 \\ Glr5 \\ glutamate receptor 5 (GLR5); FUNCTIONS IN: protein binding, intracellular ligand-gated ion channel activity; INVOLVED IN: cellular calcium ion homeostasis, response to light stimulus; LOCATED IN: endomembrane system, integral to membrane, membrane; EXPRESSED IN: 22 plant structures; EXPRESSED DURING: 13 growth stages; CONTAINS InterPro DOMAIN/s: Extracellular solut…	grmzm2g125495_t01	grmzm2g125495_t01	Null	LOC_Os06g46670	Os06g0680500	Similar to Glutamate receptor 3.4 precursor (Ligand-gated ion channel 3.4) (AtGLR4). Splice isoform 2.	XP_006594897.1	LOC100784247	Glutamate receptor
Smj-1hVSSmj-0h	c19404_Smj-6h_g1_i1	2.04185	3.46049e-07	up	AT2G31070.1	TCP10	TCP domain protein 10 \\ TCP family protein involved in heterchronic regulation of leaf differentiation. \\ TCP domain protein 10 (TCP10); CONTAINS InterPro DOMAIN/s: Transcription factor, TCP (InterPro:IPR005333), Transcription factor TCP subgroup (InterPro:IPR017887); BEST Arabidopsis thaliana protein match is: TCP family transcription factor 4 (TAIR:AT3G15030.3); Has 1897 Blast hits to 1802 pr…	NM_001154053	umc2049	mutant cincinnata (LOC100281134), mRNA	LOC_Os01g11550.1	Os01g0213800	Similar to Transcription factor PCF5.	XP_006594827.1	LOC100814907	transcription factor TCP4-like
Smj-1hVSSmj-0h	c21690_Smj-1h_g1_i1	2.08888	5.17815e-09	up	AT3G15030	TCP4	TCP family transcription factor 4 \\ Arabidopsis thaliana TCP family transcription factor. Regulated by miR319. Involved in heterchronic regulation of leaf differentiation. \\ TCP family transcription factor 4 (TCP4); CONTAINS InterPro DOMAIN/s: Transcription factor, TCP (InterPro:IPR005333), Transcription factor TCP subgroup (InterPro:IPR017887); BEST Arabidopsis thaliana protein match is: TEOSI…	NM_001154053	umc2049	mutant cincinnata (LOC100281134), mRNA	LOC_Os01g11550.1	Os01g0213800	Similar to Transcription factor PCF5.	XP_006594827.1	LOC100814907	transcription factor TCP4-like
Smj-1hVSSmj-0h	SmiContig2016	1.86391	1.06234e-06	up	AT3G15030	TCP4	TCP family transcription factor 4 \\ Arabidopsis thaliana TCP family transcription factor. Regulated by miR319. Involved in heterchronic regulation of leaf differentiation. \\ TCP family transcription factor 4 (TCP4); CONTAINS InterPro DOMAIN/s: Transcription factor, TCP (InterPro:IPR005333), Transcription factor TCP subgroup (InterPro:IPR017887); BEST Arabidopsis thaliana protein match is: TEOSI…	NM_001154053	umc2049	mutant cincinnata (LOC100281134), mRNA	LOC_Os01g11550.1	Os01g0213800	Similar to Transcription factor PCF5.	XP_006594827.1	LOC100814907	transcription factor TCP4-like
Smj-6hVSSmj-0h	c19404_Smj-6h_g1_i1	2.54126	2.4608e-11	up	AT2G31070.1	TCP10	TCP domain protein 10 \\ TCP family protein involved in heterchronic regulation of leaf differentiation. \\ TCP domain protein 10 (TCP10); CONTAINS InterPro DOMAIN/s: Transcription factor, TCP (InterPro:IPR005333), Transcription factor TCP subgroup (InterPro:IPR017887); BEST Arabidopsis thaliana protein match is: TCP family transcription factor 4 (TAIR:AT3G15030.3); Has 1897 Blast hits to 1802 pr…	NM_001154053	umc2049	mutant cincinnata (LOC100281134), mRNA	LOC_Os01g11550.1	Os01g0213800	Similar to Transcription factor PCF5.	XP_006594827.1	LOC100814907	transcription factor TCP4-like
Smj-6hVSSmj-0h	c21690_Smj-1h_g1_i1	2.20122	1.44961e-09	up	AT3G15030	TCP4	TCP family transcription factor 4 \\ Arabidopsis thaliana TCP family transcription factor. Regulated by miR319. Involved in heterchronic regulation of leaf differentiation. \\ TCP family transcription factor 4 (TCP4); CONTAINS InterPro DOMAIN/s: Transcription factor, TCP (InterPro:IPR005333), Transcription factor TCP subgroup (InterPro:IPR017887); BEST Arabidopsis thaliana protein match is: TEOSI…	NM_001154053	umc2049	mutant cincinnata (LOC100281134), mRNA	LOC_Os01g11550.1	Os01g0213800	Similar to Transcription factor PCF5.	XP_006594827.1	LOC100814907	transcription factor TCP4-like
Smj-6hVSSmj-0h	SmiContig2016	2.18021	4.46969e-09	up	AT3G15030	TCP4	TCP family transcription factor 4 \\ Arabidopsis thaliana TCP family transcription factor. Regulated by miR319. Involved in heterchronic regulation of leaf differentiation. \\ TCP family transcription factor 4 (TCP4); CONTAINS InterPro DOMAIN/s: Transcription factor, TCP (InterPro:IPR005333), Transcription factor TCP subgroup (InterPro:IPR017887); BEST Arabidopsis thaliana protein match is: TEOSI…	NM_001154053	umc2049	mutant cincinnata (LOC100281134), mRNA	LOC_Os01g11550.1	Os01g0213800	Similar to Transcription factor PCF5.	XP_006594827.1	LOC100814907	transcription factor TCP4-like
Smj-1hVSSmj-0h	c9287_Smj-1h_g1_i1	20	0.000396165	up	AT3G12000.1	AT3G12000	S-locus related protein SLR1, putative (S1) \\ S-locus related protein SLR1, putative (S1); FUNCTIONS IN: sugar binding; INVOLVED IN: recognition of pollen; LOCATED IN: endomembrane system; EXPRESSED IN: 8 plant structures; EXPRESSED DURING: 4 anthesis, C globular stage, petal differentiation and expansion stage; CONTAINS InterPro DOMAIN/s: Curculin-like (mannose-binding) lectin (InterPro:IPR0014…	grmzm2g364375_t01	grmzm2g364375_t01	Null	LOC_Os04g54130.1	Os04g0633900	Similar to H0315F07.1 protein.	XP_006594795.1	LOC100795006	G-type lectin S-receptor-like serine/threonine-protein kinase At4g27290-like
Smj-1hVSSmj-0h	SmiContig12482	1.7132	2.13604e-07	up	AT3G14690.1	CYP72A15	cytochrome P450, family 72, subfamily A, polypeptide 15 \\ putative cytochrome P450 \\ cytochrome P450, family 72, subfamily A, polypeptide 15 (CYP72A15); FUNCTIONS IN: electron carrier activity, monooxygenase activity, iron ion binding, oxygen binding, heme binding; INVOLVED IN: response to cyclopentenone; LOCATED IN: endomembrane system; EXPRESSED IN: 22 plant structures; EXPRESSED DURING: 13 g…	grmzm2g056247_t02	grmzm2g056247_t02	Null	LOC_Os01g43844.1	Os01g0628700	Cytochrome P450.	XP_006594768.1	LOC100777623	secologanin synthase-like
Smj-6hVSSmj-0h	SmiContig12482	1.4729	7.52278e-05	up	AT3G14690.1	CYP72A15	cytochrome P450, family 72, subfamily A, polypeptide 15 \\ putative cytochrome P450 \\ cytochrome P450, family 72, subfamily A, polypeptide 15 (CYP72A15); FUNCTIONS IN: electron carrier activity, monooxygenase activity, iron ion binding, oxygen binding, heme binding; INVOLVED IN: response to cyclopentenone; LOCATED IN: endomembrane system; EXPRESSED IN: 22 plant structures; EXPRESSED DURING: 13 g…	grmzm2g056247_t02	grmzm2g056247_t02	Null	LOC_Os01g43844.1	Os01g0628700	Cytochrome P450.	XP_006594768.1	LOC100777623	secologanin synthase-like
Smj-6hVSSmj-0h	SmiContig10651	1.25993	0.0158603	up	AT3G14610.1	CYP72A7	cytochrome P450, family 72, subfamily A, polypeptide 7 \\ putative cytochrome P450 \\ cytochrome P450, family 72, subfamily A, polypeptide 7 (CYP72A7); FUNCTIONS IN: electron carrier activity, monooxygenase activity, iron ion binding, oxygen binding, heme binding; INVOLVED IN: oxidation reduction; LOCATED IN: endoplasmic reticulum; EXPRESSED IN: 16 plant structures; EXPRESSED DURING: 6 growth sta…	grmzm2g147752_t01	grmzm2g147752_t01	Null	LOC_Os01g43740.1	Os01g0627800	Similar to Cytochrome P450 monooxygenase CYP72A5 (Fragment).	XP_006594768.1	LOC100777623	secologanin synthase-like
Smj-1hVSSmj-0h	SmiContig7448	2.58584	0	up	AT3G23560.1	ALF5	MATE efflux family protein \\ Member of the multidrug and toxic compound extrusion (MATE) family, protects roots from inhibitory compounds. \\ ABERRANT LATERAL ROOT FORMATION 5 (ALF5); FUNCTIONS IN: antiporter activity, drug transmembrane transporter activity, transporter activity; INVOLVED IN: response to toxin; LOCATED IN: membrane; EXPRESSED IN: 18 plant structures; EXPRESSED DURING: 6 growth …	grmzm2g161809_t01	grmzm2g161809_t01	Null	LOC_Os07g31884.1	Os07g0502200	Multi antimicrobial extrusion protein MatE family protein.	XP_006594758.1	LOC100816310	Uncharacterized protein
Smj-6hVSSmj-0h	SmiContig7448	2.99926	0	up	AT3G23560.1	ALF5	MATE efflux family protein \\ Member of the multidrug and toxic compound extrusion (MATE) family, protects roots from inhibitory compounds. \\ ABERRANT LATERAL ROOT FORMATION 5 (ALF5); FUNCTIONS IN: antiporter activity, drug transmembrane transporter activity, transporter activity; INVOLVED IN: response to toxin; LOCATED IN: membrane; EXPRESSED IN: 18 plant structures; EXPRESSED DURING: 6 growth …	grmzm2g161809_t01	grmzm2g161809_t01	Null	LOC_Os07g31884.1	Os07g0502200	Multi antimicrobial extrusion protein MatE family protein.	XP_006594758.1	LOC100816310	Uncharacterized protein
Smj-1hVSSmj-0h	c22832_Smj-1h_g2_i2	1.17876	0.0119996	up	AT3G14980.1	AT3G14980	Acyl-CoA N-acyltransferase with RING/FYVE/PHD-type zinc finger protein \\ Acyl-CoA N-acyltransferase with RING/FYVE/PHD-type zinc finger protein; FUNCTIONS IN: DNA binding, zinc ion binding, N-acetyltransferase activity; INVOLVED IN: regulation of transcription, DNA-dependent, metabolic process; LOCATED IN: nucleus; EXPRESSED IN: 18 plant structures; EXPRESSED DURING: 8 growth stages; CONTAINS In…	grmzm2g038050_t02	grmzm2g038050_t02	Null	LOC_Os04g35430.1	LOC_Os04g35430.1	Similar to predicted protein.	XP_006594735.1	LOC100795889	uncharacterized LOC100795889
Smj-1hVSSmj-0h	SmiContig12447	2.75081	4.20707e-11	up	AT4G37850.1	AT4G37850	basic helix-loop-helix (bHLH) DNA-binding superfamily protein \\ basic helix-loop-helix (bHLH) DNA-binding superfamily protein; FUNCTIONS IN: DNA binding, sequence-specific DNA binding transcription factor activity; INVOLVED IN: regulation of transcription; LOCATED IN: nucleus; CONTAINS InterPro DOMAIN/s: Helix-loop-helix DNA-binding domain (InterPro:IPR001092), Helix-loop-helix DNA-binding (Inte…	grmzm2g082343_t01	grmzm2g082343_t01	Null	LOC_Os03g51580.1	Os03g0725800	Helix-loop-helix DNA-binding domain containing protein.	XP_006594659.1	LOC100798018	Uncharacterized protein
Smj-1hVSSmj-0h	SmiContig8179	3.18272	1.38223e-13	up	AT4G37850.1	AT4G37850	basic helix-loop-helix (bHLH) DNA-binding superfamily protein \\ basic helix-loop-helix (bHLH) DNA-binding superfamily protein; FUNCTIONS IN: DNA binding, sequence-specific DNA binding transcription factor activity; INVOLVED IN: regulation of transcription; LOCATED IN: nucleus; CONTAINS InterPro DOMAIN/s: Helix-loop-helix DNA-binding domain (InterPro:IPR001092), Helix-loop-helix DNA-binding (Inte…	grmzm2g082343_t01	grmzm2g082343_t01	Null	LOC_Os03g51580.1	Os03g0725800	Helix-loop-helix DNA-binding domain containing protein.	XP_006594659.1	LOC100798018	Uncharacterized protein
Smj-6hVSSmj-0h	SmiContig12447	1.55806	0.0173319	up	AT4G37850.1	AT4G37850	basic helix-loop-helix (bHLH) DNA-binding superfamily protein \\ basic helix-loop-helix (bHLH) DNA-binding superfamily protein; FUNCTIONS IN: DNA binding, sequence-specific DNA binding transcription factor activity; INVOLVED IN: regulation of transcription; LOCATED IN: nucleus; CONTAINS InterPro DOMAIN/s: Helix-loop-helix DNA-binding domain (InterPro:IPR001092), Helix-loop-helix DNA-binding (Inte…	grmzm2g082343_t01	grmzm2g082343_t01	Null	LOC_Os03g51580.1	Os03g0725800	Helix-loop-helix DNA-binding domain containing protein.	XP_006594659.1	LOC100798018	Uncharacterized protein
Smj-6hVSSmj-0h	SmiContig8179	1.87217	0.00257975	up	AT4G37850.1	AT4G37850	basic helix-loop-helix (bHLH) DNA-binding superfamily protein \\ basic helix-loop-helix (bHLH) DNA-binding superfamily protein; FUNCTIONS IN: DNA binding, sequence-specific DNA binding transcription factor activity; INVOLVED IN: regulation of transcription; LOCATED IN: nucleus; CONTAINS InterPro DOMAIN/s: Helix-loop-helix DNA-binding domain (InterPro:IPR001092), Helix-loop-helix DNA-binding (Inte…	grmzm2g082343_t01	grmzm2g082343_t01	Null	LOC_Os03g51580.1	Os03g0725800	Helix-loop-helix DNA-binding domain containing protein.	XP_006594659.1	LOC100798018	Uncharacterized protein
Smj-1hVSSmj-0h	SmiContig8105	2.74351	2.93001e-10	up	AT4G37850.1	AT4G37850	basic helix-loop-helix (bHLH) DNA-binding superfamily protein \\ basic helix-loop-helix (bHLH) DNA-binding superfamily protein; FUNCTIONS IN: DNA binding, sequence-specific DNA binding transcription factor activity; INVOLVED IN: regulation of transcription; LOCATED IN: nucleus; CONTAINS InterPro DOMAIN/s: Helix-loop-helix DNA-binding domain (InterPro:IPR001092), Helix-loop-helix DNA-binding (Inte…	grmzm2g019806_t01	grmzm2g019806_t01	Null	LOC_Os03g51580.1	Os03g0725800	Helix-loop-helix DNA-binding domain containing protein.	XP_006594659.1	LOC100798018	Uncharacterized protein
Smj-1hVSSmj-0h	c21457_Sye-1h_g1_i1	1.7537	1.5882e-06	up	AT1G61660	AT1G61660	basic helix-loop-helix (bHLH) DNA-binding superfamily protein \\ basic helix-loop-helix (bHLH) DNA-binding superfamily protein; FUNCTIONS IN: DNA binding, sequence-specific DNA binding transcription factor activity; INVOLVED IN: regulation of transcription; LOCATED IN: nucleus; EXPRESSED IN: 22 plant structures; EXPRESSED DURING: 13 growth stages; CONTAINS InterPro DOMAIN/s: Helix-loop-helix DNA-…	grmzm2g440529_t01	grmzm2g440529_t01	Null	LOC_Os05g42180.1	Os05g0501200	Hypothetical conserved gene.	XP_006594645.1	LOC100805087	Uncharacterized protein
Smj-1hVSSmj-0h	SmiContig29969	1.36215	0.000966421	up	AT1G61660	AT1G61660	basic helix-loop-helix (bHLH) DNA-binding superfamily protein \\ basic helix-loop-helix (bHLH) DNA-binding superfamily protein; FUNCTIONS IN: DNA binding, sequence-specific DNA binding transcription factor activity; INVOLVED IN: regulation of transcription; LOCATED IN: nucleus; EXPRESSED IN: 22 plant structures; EXPRESSED DURING: 13 growth stages; CONTAINS InterPro DOMAIN/s: Helix-loop-helix DNA-…	grmzm2g440529_t01	grmzm2g440529_t01	Null	LOC_Os05g42180.1	Os05g0501200	Hypothetical conserved gene.	XP_006594645.1	LOC100805087	Uncharacterized protein
Smj-1hVSSmj-0h	SmiContig21564	1.43945	0.000269	up	AT1G61660	AT1G61660	basic helix-loop-helix (bHLH) DNA-binding superfamily protein \\ basic helix-loop-helix (bHLH) DNA-binding superfamily protein; FUNCTIONS IN: DNA binding, sequence-specific DNA binding transcription factor activity; INVOLVED IN: regulation of transcription; LOCATED IN: nucleus; EXPRESSED IN: 22 plant structures; EXPRESSED DURING: 13 growth stages; CONTAINS InterPro DOMAIN/s: Helix-loop-helix DNA-…	grmzm2g440529_t01	grmzm2g440529_t01	Null	LOC_Os05g42180.1	Os05g0501200	Hypothetical conserved gene.	XP_006594645.1	LOC100805087	Uncharacterized protein
Smj-1hVSSmj-0h	SmiContig7333	2.55087	0.00420298	up	AT4G03230.1	AT4G03230	S-locus lectin protein kinase family protein \\ S-locus lectin protein kinase family protein; FUNCTIONS IN: sugar binding, protein serine/threonine kinase activity, protein kinase activity, kinase activity, ATP binding; INVOLVED IN: protein amino acid phosphorylation, recognition of pollen; LOCATED IN: endomembrane system; EXPRESSED IN: 9 plant structures; EXPRESSED DURING: 4 anthesis, F mature e…	grmzm2g075247_t01	grmzm2g075247_t01	Null	LOC_Os01g57540.1	Os01g0784500	Conserved hypothetical protein.	XP_006594644.1	LOC100804024	Serine/threonine-protein kinase
Smj-1hVSSmj-0h	SmiContig7334	1.29316	0.0392111	up	AT4G23160.1	CRK8	cysteine-rich RLK (RECEPTOR-like protein kinase) 8 \\ Encodes a cysteine-rich receptor-like protein kinase. \\ cysteine-rich RLK (RECEPTOR-like protein kinase) 8 (CRK8); FUNCTIONS IN: kinase activity; INVOLVED IN: protein amino acid phosphorylation; CONTAINS InterPro DOMAIN/s: Protein kinase, ATP binding site (InterPro:IPR017441), Reverse transcriptase, RNA-dependent DNA polymerase (InterPro:IPR0…	grmzm2g075247_t01	grmzm2g075247_t01	Null	LOC_Os01g57540.1	Os01g0784500	Conserved hypothetical protein.	XP_006594644.1	LOC100804024	Serine/threonine-protein kinase
Smj-1hVSSmj-0h	SmiContig29066	2.27854	1.531e-13	up	AT2G39200.1	MLO12	Seven transmembrane MLO family protein \\ A member of a large family of seven-transmembrane domain proteins specific to plants, homologs of the barley mildew resistance locus o (MLO) protein. The Arabidopsis genome contains 15 genes encoding MLO proteins, with localization in plasma membrane. Phylogenetic analysis revealed four clades of closely-related AtMLO genes. ATMLO6 belongs to the clade IV…	grmzm2g040441_t01	grmzm2g040441_t01	Null	LOC_Os03g03700	Os03g0129100	Seven transmembrane protein MLO2.	XP_006594567.1	LOC100775859	MLO-like protein 6-like
Smj-1hVSSmj-0h	SmiContig29067	2.29948	1.84519e-13	up	AT2G39200.1	MLO12	Seven transmembrane MLO family protein \\ A member of a large family of seven-transmembrane domain proteins specific to plants, homologs of the barley mildew resistance locus o (MLO) protein. The Arabidopsis genome contains 15 genes encoding MLO proteins, with localization in plasma membrane. Phylogenetic analysis revealed four clades of closely-related AtMLO genes. ATMLO6 belongs to the clade IV…	grmzm2g040441_t01	grmzm2g040441_t01	Null	LOC_Os03g03700	Os03g0129100	Seven transmembrane protein MLO2.	XP_006594567.1	LOC100775859	MLO-like protein 6-like
Smj-6hVSSmj-0h	SmiContig29066	1.50718	4.51544e-05	up	AT2G39200.1	MLO12	Seven transmembrane MLO family protein \\ A member of a large family of seven-transmembrane domain proteins specific to plants, homologs of the barley mildew resistance locus o (MLO) protein. The Arabidopsis genome contains 15 genes encoding MLO proteins, with localization in plasma membrane. Phylogenetic analysis revealed four clades of closely-related AtMLO genes. ATMLO6 belongs to the clade IV…	grmzm2g040441_t01	grmzm2g040441_t01	Null	LOC_Os03g03700	Os03g0129100	Seven transmembrane protein MLO2.	XP_006594567.1	LOC100775859	MLO-like protein 6-like
Smj-6hVSSmj-0h	SmiContig29067	1.57743	1.72085e-05	up	AT2G39200.1	MLO12	Seven transmembrane MLO family protein \\ A member of a large family of seven-transmembrane domain proteins specific to plants, homologs of the barley mildew resistance locus o (MLO) protein. The Arabidopsis genome contains 15 genes encoding MLO proteins, with localization in plasma membrane. Phylogenetic analysis revealed four clades of closely-related AtMLO genes. ATMLO6 belongs to the clade IV…	grmzm2g040441_t01	grmzm2g040441_t01	Null	LOC_Os03g03700	Os03g0129100	Seven transmembrane protein MLO2.	XP_006594567.1	LOC100775859	MLO-like protein 6-like
Smj-1hVSSmj-0h	c20202_Smj-1h_g1_i2	1.72163	6.08095e-08	up	AT3G10450	SCPL7	serine carboxypeptidase-like 7 \\ serine carboxypeptidase-like 7 (SCPL7); FUNCTIONS IN: serine-type carboxypeptidase activity; INVOLVED IN: proteolysis; LOCATED IN: endomembrane system; EXPRESSED IN: 18 plant structures; EXPRESSED DURING: 11 growth stages; CONTAINS InterPro DOMAIN/s: Peptidase S10, serine carboxypeptidase (InterPro:IPR001563); BEST Arabidopsis thaliana protein match is: serine ca…	grmzm2g347743_t01	grmzm2g347743_t01	Null	LOC_Os11g27329	Os11g0461000	Peptidase S10, serine carboxypeptidase family protein.	XP_006594522.1	LOC100792006	serine carboxypeptidase-like 12-like
Smj-6hVSSmj-0h	c20202_Smj-1h_g1_i2	2.32229	6.9833e-14	up	AT3G10450	SCPL7	serine carboxypeptidase-like 7 \\ serine carboxypeptidase-like 7 (SCPL7); FUNCTIONS IN: serine-type carboxypeptidase activity; INVOLVED IN: proteolysis; LOCATED IN: endomembrane system; EXPRESSED IN: 18 plant structures; EXPRESSED DURING: 11 growth stages; CONTAINS InterPro DOMAIN/s: Peptidase S10, serine carboxypeptidase (InterPro:IPR001563); BEST Arabidopsis thaliana protein match is: serine ca…	grmzm2g347743_t01	grmzm2g347743_t01	Null	LOC_Os11g27329	Os11g0461000	Peptidase S10, serine carboxypeptidase family protein.	XP_006594522.1	LOC100792006	serine carboxypeptidase-like 12-like
Smj-1hVSSmj-0h	SmiContig3651	1.35024	0.000233309	up	AT3G10450	SCPL7	serine carboxypeptidase-like 7 \\ serine carboxypeptidase-like 7 (SCPL7); FUNCTIONS IN: serine-type carboxypeptidase activity; INVOLVED IN: proteolysis; LOCATED IN: endomembrane system; EXPRESSED IN: 18 plant structures; EXPRESSED DURING: 11 growth stages; CONTAINS InterPro DOMAIN/s: Peptidase S10, serine carboxypeptidase (InterPro:IPR001563); BEST Arabidopsis thaliana protein match is: serine ca…	grmzm2g347743_t01	grmzm2g347743_t01	Null	LOC_Os04g09720	Os04g0176400	Similar to serine carboxypeptidase 1.	XP_006594522.1	LOC100792006	serine carboxypeptidase-like 12-like
Smj-1hVSSmj-0h	SmiContig7682	1.6106	7.29615e-07	up	AT3G10450	SCPL7	serine carboxypeptidase-like 7 \\ serine carboxypeptidase-like 7 (SCPL7); FUNCTIONS IN: serine-type carboxypeptidase activity; INVOLVED IN: proteolysis; LOCATED IN: endomembrane system; EXPRESSED IN: 18 plant structures; EXPRESSED DURING: 11 growth stages; CONTAINS InterPro DOMAIN/s: Peptidase S10, serine carboxypeptidase (InterPro:IPR001563); BEST Arabidopsis thaliana protein match is: serine ca…	grmzm2g347743_t01	grmzm2g347743_t01	Null	LOC_Os04g09720	Os04g0176400	Similar to serine carboxypeptidase 1.	XP_006594522.1	LOC100792006	serine carboxypeptidase-like 12-like
Smj-6hVSSmj-0h	SmiContig3651	1.94958	2.36814e-09	up	AT3G10450	SCPL7	serine carboxypeptidase-like 7 \\ serine carboxypeptidase-like 7 (SCPL7); FUNCTIONS IN: serine-type carboxypeptidase activity; INVOLVED IN: proteolysis; LOCATED IN: endomembrane system; EXPRESSED IN: 18 plant structures; EXPRESSED DURING: 11 growth stages; CONTAINS InterPro DOMAIN/s: Peptidase S10, serine carboxypeptidase (InterPro:IPR001563); BEST Arabidopsis thaliana protein match is: serine ca…	grmzm2g347743_t01	grmzm2g347743_t01	Null	LOC_Os04g09720	Os04g0176400	Similar to serine carboxypeptidase 1.	XP_006594522.1	LOC100792006	serine carboxypeptidase-like 12-like
Smj-6hVSSmj-0h	SmiContig3650	1.64552	2.03075e-06	up	AT3G10450	SCPL7	serine carboxypeptidase-like 7 \\ serine carboxypeptidase-like 7 (SCPL7); FUNCTIONS IN: serine-type carboxypeptidase activity; INVOLVED IN: proteolysis; LOCATED IN: endomembrane system; EXPRESSED IN: 18 plant structures; EXPRESSED DURING: 11 growth stages; CONTAINS InterPro DOMAIN/s: Peptidase S10, serine carboxypeptidase (InterPro:IPR001563); BEST Arabidopsis thaliana protein match is: serine ca…	grmzm2g347743_t01	grmzm2g347743_t01	Null	LOC_Os04g09720	Os04g0176400	Similar to serine carboxypeptidase 1.	XP_006594522.1	LOC100792006	serine carboxypeptidase-like 12-like
Smj-6hVSSmj-0h	SmiContig7682	2.14979	6.86096e-12	up	AT3G10450	SCPL7	serine carboxypeptidase-like 7 \\ serine carboxypeptidase-like 7 (SCPL7); FUNCTIONS IN: serine-type carboxypeptidase activity; INVOLVED IN: proteolysis; LOCATED IN: endomembrane system; EXPRESSED IN: 18 plant structures; EXPRESSED DURING: 11 growth stages; CONTAINS InterPro DOMAIN/s: Peptidase S10, serine carboxypeptidase (InterPro:IPR001563); BEST Arabidopsis thaliana protein match is: serine ca…	grmzm2g347743_t01	grmzm2g347743_t01	Null	LOC_Os04g09720	Os04g0176400	Similar to serine carboxypeptidase 1.	XP_006594522.1	LOC100792006	serine carboxypeptidase-like 12-like
Smj-1hVSSmj-0h	SmiContig11472	1.0661	0.0409589	up	AT5G18610	AT5G18610	Protein kinase superfamily protein \\ Protein kinase superfamily protein; FUNCTIONS IN: protein serine/threonine kinase activity, protein kinase activity, kinase activity, ATP binding; INVOLVED IN: protein amino acid phosphorylation; LOCATED IN: plasma membrane; CONTAINS InterPro DOMAIN/s: Protein kinase, ATP binding site (InterPro:IPR017441), Protein kinase, catalytic domain (InterPro:IPR000719)…	grmzm2g145709_t01	grmzm2g145709_t01	Null	LOC_Os01g71000.1	Os01g0936100	Similar to Protein kinase.	XP_006594492.1	LOC100783535	Uncharacterized protein
Smj-1hVSSmj-0h	SmiContig8641	1.32308	0.000300333	up	AT1G61800.1	GPT2	glucose-6-phosphate/phosphate translocator 2 \\ glucose6-Phosphate/phosphate transporter 2 \\ glucose-6-phosphate/phosphate translocator 2 (GPT2); FUNCTIONS IN: antiporter activity, glucose-6-phosphate transmembrane transporter activity; INVOLVED IN: in 7 processes; LOCATED IN: plasma membrane; EXPRESSED IN: 16 plant structures; EXPRESSED DURING: 10 growth stages; CONTAINS InterPro DOMAIN/s: Tpt …	grmzm2g431314_t01	grmzm2g431314_t01	Null	LOC_Os08g08840	Os08g0187800	Similar to Glucose-6-phosphate/phosphate-translocator precursor.	XP_006594434.1	LOC100804205	Uncharacterized protein
Smj-6hVSSmj-0h	SmiContig8641	1.7974	5.09686e-08	up	AT1G61800.1	GPT2	glucose-6-phosphate/phosphate translocator 2 \\ glucose6-Phosphate/phosphate transporter 2 \\ glucose-6-phosphate/phosphate translocator 2 (GPT2); FUNCTIONS IN: antiporter activity, glucose-6-phosphate transmembrane transporter activity; INVOLVED IN: in 7 processes; LOCATED IN: plasma membrane; EXPRESSED IN: 16 plant structures; EXPRESSED DURING: 10 growth stages; CONTAINS InterPro DOMAIN/s: Tpt …	grmzm2g431314_t01	grmzm2g431314_t01	Null	LOC_Os08g08840	Os08g0187800	Similar to Glucose-6-phosphate/phosphate-translocator precursor.	XP_006594434.1	LOC100804205	Uncharacterized protein
Smj-1hVSSmj-0h	SmiContig24133	1.95439	4.64374e-07	up	AT2G45400.1	BEN1	NAD(P)-binding Rossmann-fold superfamily protein \\ involved in the regulation of brassinosteroid metabolic pathway \\ BEN1; FUNCTIONS IN: coenzyme binding, oxidoreductase activity, acting on CH-OH group of donors, binding, catalytic activity; INVOLVED IN: regulation of brassinosteroid biosynthetic process, brassinosteroid metabolic process, response to light intensity, flavonoid biosynthetic pro…	grmzm2g013726_t01	grmzm2g013726_t01	Null	LOC_Os01g44260.1	Os01g0633500	Similar to Dihydroflavonol reductase.	XP_006594417.1	DFR1	Uncharacterized protein
Smj-1hVSSmj-0h	SmiContig13250	1.23123	0.0147723	up	AT2G45400.1	BEN1	NAD(P)-binding Rossmann-fold superfamily protein \\ involved in the regulation of brassinosteroid metabolic pathway \\ BEN1; FUNCTIONS IN: coenzyme binding, oxidoreductase activity, acting on CH-OH group of donors, binding, catalytic activity; INVOLVED IN: regulation of brassinosteroid biosynthetic process, brassinosteroid metabolic process, response to light intensity, flavonoid biosynthetic pro…	grmzm2g013726_t01	grmzm2g013726_t01	Null	LOC_Os01g44260.1	Os01g0633500	Similar to Dihydroflavonol reductase.	XP_006594417.1	DFR1	Uncharacterized protein
Smj-6hVSSmj-0h	SmiContig11232	2.00841	6.35198e-09	up	AT5G13490	AAC2	ADP/ATP carrier 2 \\ Encodes mitochondrial ADP/ATP carrier \\ ADP/ATP carrier 2 (AAC2); FUNCTIONS IN: protein binding, binding, copper ion binding, ATP:ADP antiporter activity; INVOLVED IN: transport, purine nucleotide transport; LOCATED IN: in 7 components; EXPRESSED IN: 27 plant structures; EXPRESSED DURING: 16 growth stages; CONTAINS InterPro DOMAIN/s: Mitochondrial carrier protein (InterPro:I…	grmzm5g837108_t02	grmzm5g837108_t02	Null	LOC_Os02g48720	Os02g0718900	ADP,ATP carrier protein, mitochondrial precursor (ADP/ATP translocase) (Adenine nucleotide translocator) (ANT).	XP_006594416.1	LOC100793257	ADP,ATP carrier protein 2, mitochondrial-like
Smj-1hVSSmj-0h	SmiContig11232	1.97239	3.69632e-09	up	AT1G65064	4CL7	4-coumarate:CoA ligase 3 \\ encodes an isoform of 4-coumarate:CoA ligase (4CL), which is involved in the last step of the general phenylpropanoid pathway. mRNA levels are not induced in response to wounding or to fungal infection by P. parasitica. mRNA is expressed in flowers, to a lesser degree in mature leaves and siliques and marginally in seedling roots and bolting stems of mature plants. The…	grmzm2g054013_t06	grmzm2g054013_t06	Null	LOC_Os02g48720	Os02g0718900	ADP,ATP carrier protein, mitochondrial precursor (ADP/ATP translocase) (Adenine nucleotide translocator) (ANT).	XP_006594416.1	LOC100793257	ADP,ATP carrier protein 2, mitochondrial-like
Smj-1hVSSmj-0h	SmiContig12480	1.1776	0.0148352	up	AT5G13750	ZIFL1	zinc induced facilitator-like 1 \\ zinc induced facilitator-like 1 (ZIFL1); FUNCTIONS IN: tetracycline:hydrogen antiporter activity; INVOLVED IN: response to karrikin; LOCATED IN: integral to membrane; EXPRESSED IN: 24 plant structures; EXPRESSED DURING: 15 growth stages; CONTAINS InterPro DOMAIN/s: Major facilitator superfamily (InterPro:IPR020846), Tetracycline resistance protein, TetA (InterPr…	grmzm2g336448_t01	grmzm2g336448_t01	Null	LOC_Os12g03899	Os12g0133100	Major facilitator superfamily protein.	XP_006594344.1	LOC100799070	Uncharacterized protein
Smj-1hVSSmj-0h	c20894_Smj-1h_g1_i3	1.51134	0.0103509	up	AT5G13750	ZIFL1	zinc induced facilitator-like 1 \\ zinc induced facilitator-like 1 (ZIFL1); FUNCTIONS IN: tetracycline:hydrogen antiporter activity; INVOLVED IN: response to karrikin; LOCATED IN: integral to membrane; EXPRESSED IN: 24 plant structures; EXPRESSED DURING: 15 growth stages; CONTAINS InterPro DOMAIN/s: Major facilitator superfamily (InterPro:IPR020846), Tetracycline resistance protein, TetA (InterPr…	grmzm2g456923_t01	grmzm2g456923_t01	Null	LOC_Os11g04030	Os11g0135000	Similar to Major facilitator superfamily antiporter.	XP_006594341.1	LOC100799583	Uncharacterized protein
Smj-1hVSSmj-0h	c21444_Smj-1h_g2_i2	1.14148	0.00723617	up	Null	Null	Null	Zm.80830	Zm.80830	Transcribed locus, moderately similar to XP_002446945.1 hypothetical protein SORBIDRAFT_06g025580 [Sorghum bicolor]	LOC_Os04g53300.1	Os04g0624500	Similar to Polyphenol oxidase (EC 1.10.3.1) (Fragment).	XP_006594327.1	LOC100798709	polyphenol oxidase A1, chloroplastic-like
Smj-1hVSSmj-0h	c21828_Sye-12h_g1_i1	1.08457	0.0244322	up	Null	Null	Null	Zm.80830	Zm.80830	Transcribed locus, moderately similar to XP_002446945.1 hypothetical protein SORBIDRAFT_06g025580 [Sorghum bicolor]	LOC_Os04g53300.1	Os04g0624500	Similar to Polyphenol oxidase (EC 1.10.3.1) (Fragment).	XP_006594327.1	LOC100798709	polyphenol oxidase A1, chloroplastic-like
Smj-1hVSSmj-0h	SmiContig8055	2.56785	1.11022e-16	up	Null	Null	Null	Zm.80830	Zm.80830	Transcribed locus, moderately similar to XP_002446945.1 hypothetical protein SORBIDRAFT_06g025580 [Sorghum bicolor]	LOC_Os04g53300.1	Os04g0624500	Similar to Polyphenol oxidase (EC 1.10.3.1) (Fragment).	XP_006594327.1	LOC100798709	polyphenol oxidase A1, chloroplastic-like
[truncated: 5,111 more rows]

## Sheet: Table S1  YE-induced
Table S1 Summary of up-regulated genes in MeJA- and YE-induced dataset
[truncated: 4,483 more rows]
