# Supplementary material for: Comprehensive transcriptome profiling of Salvia miltiorrhiza for discovery of genes associated with the biosynthesis of tanshinones and phenolic acids
Source: Sci Rep. 2017 Sep 5;7:10554. doi: 10.1038/s41598-017-10215-2 (PMC5585387; doi:10.1038/s41598-017-10215-2)
Supplement: Supplementary file 3 — Supplementray Table S2 [file 41598_2017_10215_MOESM3_ESM.xlsx]

## Sheet: Title Page
		Comprehensive transcriptome profiling of Salvia miltiorrhiza for discovery of genes associated with the biosynthesis of tanshinones and phenolic acids
		Wei Zhou, Qiang Huang, Xiao Wu, Zewen Zhou, Mingquan Ding, Min Shi, Fenfen Huang, Shen Li, Yao Wang, Guoyin Kai

## Sheet: Table S2  KEGG mapping
Table S2 KEGG classes in YE upregulated genes in S. miltiorrhiza transcriptome
Pathway ID	Pathway Term	Dif Gene	All Dif Gene	Gene In Pathway	All Gene	P-Value	FDR	Enrichment	(-log10P)
PATH:01110	Biosynthesis of secondary metabolites	344	876	1979	9241	6.09558e-37	6.82705e-35	1.8337	36.215
PATH:04626	Plant-pathogen interaction	104	876	385	9241	2.84942e-24	1.59567e-22	2.84962	23.5452
PATH:00945	Stilbenoid, diarylheptanoid and gingerol biosynthesis	44	876	127	9241	4.55557e-15	1.70075e-13	3.6548	14.3415
PATH:00940	Phenylpropanoid biosynthesis	60	876	225	9241	4.36205e-14	1.22137e-12	2.81309	13.3603
PATH:00900	Terpenoid backbone biosynthesis	40	876	117	9241	1.35432e-13	3.03367e-12	3.60653	12.8683
PATH:00903	Limonene and pinene degradation	35	876	98	9241	1.0787e-12	2.01358e-11	3.76753	11.9671
PATH:00909	Sesquiterpenoid and triterpenoid biosynthesis	19	876	35	9241	2.8094e-11	4.49504e-10	5.72665	10.5514
PATH:01100	Metabolic pathways	419	876	3699	9241	5.24047e-07	7.33665e-06	1.19494	6.28063
PATH:00360	Phenylalanine metabolism	36	876	164	9241	1.1584e-06	1.44157e-05	2.31565	5.93614
PATH:00100	Steroid biosynthesis	18	876	55	9241	1.56525e-06	1.75308e-05	3.45243	5.80542
PATH:00906	Carotenoid biosynthesis	20	876	68	9241	2.76472e-06	2.81498e-05	3.10267	5.55835
PATH:00944	Flavone and flavonol biosynthesis	10	876	23	9241	2.01839e-05	0.000188383	4.58656	4.69499
PATH:00904	Diterpenoid biosynthesis	14	876	44	9241	3.25499e-05	0.00028043	3.35653	4.48745
PATH:00941	Flavonoid biosynthesis	21	876	88	9241	5.39131e-05	0.000431305	2.5174	4.26831
PATH:00908	Zeatin biosynthesis	10	876	39	9241	0.00276046	0.0206114	2.70489	2.55902
PATH:04712	Circadian rhythm - plant	18	876	101	9241	0.00624104	0.0436873	1.88004	2.20474
PATH:00514	Other types of O-glycan biosynthesis	3	876	5	9241	0.00733366	0.0483159	6.32945	2.13468
PATH:00052	Galactose metabolism	24	876	151	9241	0.00789551	0.0491276	1.67668	2.10262
PATH:04141	Protein processing in endoplasmic reticulum	54	876	414	9241	0.00920936	0.0535595	1.37597	2.03577
PATH:01040	Biosynthesis of unsaturated fatty acids	12	876	60	9241	0.0095642	0.0535595	2.10982	2.01935
PATH:00040	Pentose and glucuronate interconversions	14	876	76	9241	0.0111966	0.059715	1.94325	1.95092
PATH:04075	Plant hormone signal transduction	58	876	456	9241	0.0118165	0.0601566	1.34177	1.92751
PATH:00430	Taurine and hypotaurine metabolism	5	876	17	9241	0.0178037	0.0866961	3.10267	1.74949
PATH:00195	Photosynthesis	10	876	51	9241	0.0196983	0.0919254	2.06845	1.70557
PATH:00902	Monoterpenoid biosynthesis	3	876	7	9241	0.0222012	0.0994612	4.52104	1.65362
PATH:00942	Anthocyanin biosynthesis	2	876	3	9241	0.025232	0.108692	7.03272	1.59805
PATH:00030	Pentose phosphate pathway	16	876	103	9241	0.0325094	0.134548	1.63869	1.48799
PATH:02010	ABC transporters	12	876	71	9241	0.033637	0.134548	1.78294	1.47318
PATH:00073	Cutin, suberine and wax biosynthesis	8	876	43	9241	0.0463613	0.177218	1.96262	1.33384
PATH:00910	Nitrogen metabolism	16	876	108	9241	0.0474691	0.177218	1.56283	1.32359
PATH:00460	Cyanoamino acid metabolism	13	876	84	9241	0.0518798	0.187437	1.6326	1.285
PATH:00592	alpha-Linolenic acid metabolism	10	876	63	9241	0.0711249	0.248937	1.67446	1.14798
PATH:00500	Starch and sucrose metabolism	39	876	326	9241	0.0751289	0.254983	1.26201	1.12419
PATH:00010	Glycolysis / Gluconeogenesis	33	876	272	9241	0.0824844	0.268743	1.27985	1.08363
PATH:00660	C5-Branched dibasic acid metabolism	4	876	18	9241	0.0839822	0.268743	2.34424	1.07581
PATH:00480	Glutathione metabolism	19	876	148	9241	0.106126	0.33017	1.35427	0.974179
PATH:00062	Fatty acid elongation	7	876	44	9241	0.118232	0.357892	1.67826	0.927264
PATH:00966	Glucosinolate biosynthesis	4	876	21	9241	0.131579	0.38781	2.00935	0.880815
PATH:00270	Cysteine and methionine metabolism	20	876	164	9241	0.144313	0.414439	1.28647	0.840693
PATH:04650	Natural killer cell mediated cytotoxicity	7	876	47	9241	0.15276	0.427728	1.57114	0.81599
PATH:00520	Amino sugar and nucleotide sugar metabolism	29	876	252	9241	0.157112	0.429184	1.21398	0.803791
PATH:00860	Porphyrin and chlorophyll metabolism	13	876	103	9241	0.175155	0.467079	1.33144	0.756578
PATH:00750	Vitamin B6 metabolism	4	876	24	9241	0.187722	0.480413	1.75818	0.726485
PATH:00196	Photosynthesis - antenna proteins	3	876	16	9241	0.188734	0.480413	1.97795	0.72415
PATH:00603	Glycosphingolipid biosynthesis - globo series	3	876	18	9241	0.240118	0.597626	1.75818	0.619576
PATH:00250	Alanine, aspartate and glutamate metabolism	11	876	92	9241	0.253137	0.616335	1.2613	0.596644
PATH:00051	Fructose and mannose metabolism	12	876	103	9241	0.26878	0.640498	1.22902	0.570603
PATH:00905	Brassinosteroid biosynthesis	2	876	14	9241	0.388462	0.906412	1.50701	0.410651
PATH:00380	Tryptophan metabolism	10	876	94	9241	0.399989	0.914261	1.12224	0.397952
PATH:04070	Phosphatidylinositol signaling system	15	876	153	9241	0.485777	1	1.03422	0.313563
PATH:00072	Synthesis and degradation of ketone bodies	2	876	17	9241	0.488732	1	1.24107	0.310929
PATH:00770	Pantothenate and CoA biosynthesis	8	876	83	9241	0.535142	1	1.01678	0.271531
PATH:00330	Arginine and proline metabolism	14	876	148	9241	0.544997	1	0.997887	0.263606
PATH:04130	SNARE interactions in vesicular transport	8	876	95	9241	0.689694	1	0.888344	0.161344
PATH:00960	Tropane, piperidine and pyridine alkaloid biosynthesis	2	876	25	9241	0.700378	1	0.843927	0.154667
PATH:00290	Valine, leucine and isoleucine biosynthesis	7	876	87	9241	0.729911	1	0.848777	0.13673
PATH:00071	Fatty acid degradation	8	876	102	9241	0.763097	1	0.827379	0.11742
PATH:04144	Endocytosis	26	876	308	9241	0.764151	1	0.890507	0.116821
PATH:00562	Inositol phosphate metabolism	14	876	174	9241	0.77911	1	0.848777	0.108401
PATH:00053	Ascorbate and aldarate metabolism	4	876	58	9241	0.812906	1	0.727523	0.0899595
PATH:00565	Ether lipid metabolism	7	876	96	9241	0.817085	1	0.769204	0.0877326
PATH:00950	Isoquinoline alkaloid biosynthesis	2	876	32	9241	0.820816	1	0.659318	0.085754
PATH:00400	Phenylalanine, tyrosine and tryptophan biosynthesis	7	876	97	9241	0.825257	1	0.761274	0.083411
PATH:00350	Tyrosine metabolism	6	876	85	9241	0.828714	1	0.744641	0.0815952
PATH:00591	Linoleic acid metabolism	1	876	18	9241	0.833777	1	0.58606	0.0789502
PATH:00650	Butanoate metabolism	4	876	62	9241	0.851739	1	0.680586	0.0696933
PATH:03450	Non-homologous end-joining	1	876	20	9241	0.863855	1	0.527454	0.0635594
PATH:00630	Glyoxylate and dicarboxylate metabolism	7	876	104	9241	0.874664	1	0.710035	0.0581585
PATH:00523	Polyketide sugar unit biosynthesis	1	876	21	9241	0.876788	1	0.502337	0.0571052
PATH:00730	Thiamine metabolism	1	876	23	9241	0.89909	1	0.458656	0.0461967
PATH:00561	Glycerolipid metabolism	6	876	97	9241	0.908103	1	0.652521	0.041865
PATH:00130	Ubiquinone and other terpenoid-quinone biosynthesis	4	876	71	9241	0.914772	1	0.594315	0.038687
PATH:00670	One carbon pool by folate	2	876	43	9241	0.924481	1	0.490655	0.0341019
PATH:00740	Riboflavin metabolism	1	876	26	9241	0.925214	1	0.405734	0.0337577
PATH:03060	Protein export	6	876	101	9241	0.926327	1	0.626678	0.0332359
PATH:00061	Fatty acid biosynthesis	5	876	88	9241	0.929281	1	0.59938	0.0318529
PATH:00710	Carbon fixation in photosynthetic organisms	10	876	155	9241	0.93122	1	0.680586	0.0309477
PATH:00280	Valine, leucine and isoleucine degradation	7	876	122	9241	0.951209	1	0.605275	0.0217239
PATH:00760	Nicotinate and nicotinamide metabolism	2	876	49	9241	0.953821	1	0.430575	0.0205331
PATH:00511	Other glycan degradation	2	876	54	9241	0.969608	1	0.390707	0.0134038
PATH:00020	Citrate cycle (TCA cycle)	5	876	103	9241	0.972419	1	0.512092	0.0121465
PATH:04146	Peroxisome	9	876	161	9241	0.974119	1	0.589701	0.011388
PATH:03410	Base excision repair	3	876	76	9241	0.979607	1	0.416411	0.00894791
PATH:00564	Glycerophospholipid metabolism	12	876	209	9241	0.982194	1	0.605689	0.00780275
PATH:00260	Glycine, serine and threonine metabolism	6	876	126	9241	0.983665	1	0.502337	0.00715273
PATH:00600	Sphingolipid metabolism	3	876	83	9241	0.988183	1	0.381292	0.00516256
PATH:00410	beta-Alanine metabolism	3	876	84	9241	0.98908	1	0.376753	0.00476851
PATH:03430	Mismatch repair	2	876	69	9241	0.99164	1	0.305771	0.00364616
PATH:04145	Phagosome	10	876	199	9241	0.993258	1	0.530105	0.00293809
PATH:03440	Homologous recombination	2	876	76	9241	0.995488	1	0.277608	0.00196408
PATH:04140	Regulation of autophagy	1	876	56	9241	0.996283	1	0.188377	0.00161738
PATH:00300	Lysine biosynthesis	1	876	61	9241	0.997748	1	0.172936	0.000979019
PATH:00920	Sulfur metabolism	1	876	62	9241	0.997963	1	0.170147	0.000885501
PATH:00620	Pyruvate metabolism	9	876	212	9241	0.998792	1	0.447839	0.000525018
PATH:00640	Propanoate metabolism	2	876	92	9241	0.998926	1	0.229328	0.000466674
PATH:03030	DNA replication	2	876	102	9241	0.999569	1	0.206845	0.000187436
PATH:00190	Oxidative phosphorylation	9	876	240	9241	0.999816	1	0.395591	7.97128e-05
PATH:00310	Lysine degradation	1	876	89	9241	0.999865	1	0.118529	5.87342e-05
PATH:00450	Selenocompound metabolism	2	876	115	9241	0.99987	1	0.183462	5.65008e-05
PATH:03420	Nucleotide excision repair	3	876	140	9241	0.999901	1	0.226052	4.3126e-05
PATH:00563	Glycosylphosphatidylinositol(GPI)-anchor biosynthesis	1	876	112	9241	0.999987	1	0.0941883	5.78886e-06
PATH:00510	N-Glycan biosynthesis	1	876	120	9241	0.999994	1	0.0879091	2.58199e-06
PATH:03050	Proteasome	1	876	134	9241	0.999999	1	0.0787245	6.2742e-07
PATH:00230	Purine metabolism	8	876	328	9241	1	1	0.257295	2.53462e-08
PATH:03040	Spliceosome	25	876	617	9241	1	1	0.427435	1.83458e-08
PATH:04120	Ubiquitin mediated proteolysis	7	876	324	9241	1	1	0.227912	6.89609e-09
PATH:03018	RNA degradation	3	876	246	9241	1	1	0.128647	2.64143e-09
PATH:03015	mRNA surveillance pathway	5	876	306	9241	1	1	0.172371	8.15298e-10
PATH:00240	Pyrimidine metabolism	2	876	251	9241	1	1	0.0840565	1.09562e-10
PATH:03008	Ribosome biogenesis in eukaryotes	1	876	224	9241	1	1	0.0470941	7.94761e-11
PATH:03013	RNA transport	7	876	396	9241	1	1	0.186474	3.21232e-12
PATH:03010	Ribosome	1	876	414	9241	1	1	0.0254809	0
