# Supplementary material for: Comprehensive transcriptome profiling of Salvia miltiorrhiza for discovery of genes associated with the biosynthesis of tanshinones and phenolic acids
Source: Sci Rep. 2017 Sep 5;7:10554. doi: 10.1038/s41598-017-10215-2 (PMC5585387; doi:10.1038/s41598-017-10215-2)
Supplement: Supplementary file 4 — Supplementray Table S3 [file 41598_2017_10215_MOESM4_ESM.xlsx]

## Sheet: Title Page
Comprehensive transcriptome profiling of Salvia miltiorrhiza for discovery of genes associated with the biosynthesis of tanshinones and phenolic acids
Wei Zhou, Qiang Huang, Xiao Wu, Zewen Zhou, Mingquan Ding, Min Shi, Fenfen Huang, Shen Li, Yao Wang, Guoyin Kai

## Sheet: Table S3 KEGG mapping
Table S3 KEGG classes in MeJA upregulated genes in S.miltiorrhiza transcriptome
Pathway ID	Pathway Term	Dif Gene	All Dif Gene	Gene In Pathway	All Gene	P-Value	FDR	Enrichment	(-log10P)
PATH:01110	Biosynthesis of secondary metabolites	457	1175	1979	9241	4.77418e-49	5.53805e-47	1.81615	48.3211
PATH:00940	Phenylpropanoid biosynthesis	104	1175	225	9241	5.19657e-36	3.01401e-34	3.63523	35.2843
PATH:01100	Metabolic pathways	634	1175	3699	9241	3.78296e-25	1.46274e-23	1.34799	24.4222
PATH:00909	Sesquiterpenoid and triterpenoid biosynthesis	27	1175	35	9241	4.26136e-18	1.23579e-16	6.06704	17.3705
PATH:00592	alpha-Linolenic acid metabolism	37	1175	63	9241	5.58139e-18	1.29488e-16	4.61894	17.2533
PATH:00360	Phenylalanine metabolism	62	1175	164	9241	1.70587e-16	3.29801e-15	2.97323	15.7681
PATH:02010	ABC transporters	35	1175	71	9241	6.26227e-14	1.03775e-12	3.87696	13.2033
PATH:00945	Stilbenoid, diarylheptanoid and gingerol biosynthesis	49	1175	127	9241	1.06467e-13	1.54378e-12	3.0344	12.9728
PATH:00941	Flavonoid biosynthesis	38	1175	88	9241	1.03689e-12	1.33644e-11	3.39611	11.9843
PATH:00460	Cyanoamino acid metabolism	35	1175	84	9241	2.8201e-11	3.27132e-10	3.27695	10.5497
PATH:00400	Phenylalanine, tyrosine and tryptophan biosynthesis	38	1175	97	9241	3.71887e-11	3.92172e-10	3.08101	10.4296
PATH:04075	Plant hormone signal transduction	105	1175	456	9241	3.26479e-10	3.15597e-09	1.81095	9.48614
PATH:00591	Linoleic acid metabolism	13	1175	18	9241	9.86467e-09	8.80232e-08	5.68005	8.00592
PATH:00910	Nitrogen metabolism	35	1175	108	9241	7.10079e-08	5.88351e-07	2.54874	7.14869
PATH:00906	Carotenoid biosynthesis	26	1175	68	9241	8.32149e-08	6.43529e-07	3.00708	7.0798
PATH:00565	Ether lipid metabolism	31	1175	96	9241	4.31713e-07	3.12992e-06	2.53964	6.3648
PATH:00966	Glucosinolate biosynthesis	12	1175	21	9241	1.64746e-06	1.12415e-05	4.4941	5.78318
PATH:00073	Cutin, suberine and wax biosynthesis	18	1175	43	9241	1.75411e-06	1.13042e-05	3.29219	5.75594
PATH:00944	Flavone and flavonol biosynthesis	12	1175	23	9241	5.9288e-06	3.61969e-05	4.10331	5.22703
PATH:00430	Taurine and hypotaurine metabolism	10	1175	17	9241	8.87616e-06	5.14818e-05	4.62628	5.05177
PATH:00062	Fatty acid elongation	17	1175	44	9241	1.24008e-05	6.84997e-05	3.03863	4.90655
PATH:00903	Limonene and pinene degradation	28	1175	98	9241	2.1415e-05	0.000112916	2.24705	4.66928
PATH:01040	Biosynthesis of unsaturated fatty acids	19	1175	60	9241	9.86044e-05	0.000497309	2.49048	4.0061
PATH:04626	Plant-pathogen interaction	73	1175	385	9241	0.000236292	0.00114208	1.49123	3.62655
PATH:00052	Galactose metabolism	34	1175	151	9241	0.000542561	0.00251748	1.77086	3.26555
PATH:00590	Arachidonic acid metabolism	9	1175	22	9241	0.00088779	0.00385439	3.21737	3.05169
PATH:00603	Glycosphingolipid biosynthesis - globo series	8	1175	18	9241	0.000897143	0.00385439	3.49541	3.04714
PATH:00480	Glutathione metabolism	32	1175	148	9241	0.00159679	0.00661528	1.70047	2.79675
PATH:00500	Starch and sucrose metabolism	60	1175	326	9241	0.00175575	0.007023	1.44749	2.75554
PATH:00908	Zeatin biosynthesis	12	1175	39	9241	0.00244797	0.0092003	2.4199	2.61119
PATH:00904	Diterpenoid biosynthesis	13	1175	44	9241	0.0024587	0.0092003	2.32366	2.60929
PATH:00660	C5-Branched dibasic acid metabolism	7	1175	18	9241	0.00469707	0.0170269	3.05849	2.32817
PATH:00900	Terpenoid backbone biosynthesis	25	1175	117	9241	0.00578063	0.0203198	1.68049	2.23802
PATH:00040	Pentose and glucuronate interconversions	18	1175	76	9241	0.00597463	0.020384	1.86269	2.22369
PATH:00380	Tryptophan metabolism	21	1175	94	9241	0.00644814	0.021371	1.757	2.19057
PATH:00280	Valine, leucine and isoleucine degradation	25	1175	122	9241	0.00996972	0.0321246	1.61161	2.00132
PATH:00196	Photosynthesis - antenna proteins	6	1175	16	9241	0.0107641	0.033747	2.94926	1.96802
PATH:00290	Valine, leucine and isoleucine biosynthesis	19	1175	87	9241	0.0118573	0.036196	1.71757	1.92601
PATH:00010	Glycolysis / Gluconeogenesis	47	1175	272	9241	0.0165796	0.0493136	1.35897	1.78043
PATH:00100	Steroid biosynthesis	13	1175	55	9241	0.0182661	0.0529717	1.85892	1.73835
PATH:00960	Tropane, piperidine and pyridine alkaloid biosynthesis	7	1175	25	9241	0.032057	0.0906978	2.20211	1.49408
PATH:00564	Glycerophospholipid metabolism	36	1175	209	9241	0.0342818	0.0946831	1.35468	1.46494
PATH:00270	Cysteine and methionine metabolism	29	1175	164	9241	0.0396474	0.104638	1.39071	1.40178
PATH:00250	Alanine, aspartate and glutamate metabolism	18	1175	92	9241	0.0396902	0.104638	1.53874	1.40132
PATH:00942	Anthocyanin biosynthesis	2	1175	3	9241	0.0443637	0.11436	5.24312	1.35297
PATH:00905	Brassinosteroid biosynthesis	4	1175	14	9241	0.0916585	0.226427	2.24705	1.03783
PATH:00071	Fatty acid degradation	18	1175	102	9241	0.0917418	0.226427	1.38788	1.03743
PATH:00600	Sphingolipid metabolism	15	1175	83	9241	0.0994982	0.240454	1.42133	1.00218
PATH:00950	Isoquinoline alkaloid biosynthesis	7	1175	32	9241	0.103113	0.244103	1.7204	0.986688
PATH:04146	Peroxisome	26	1175	161	9241	0.116996	0.271432	1.27007	0.931828
PATH:00630	Glyoxylate and dicarboxylate metabolism	17	1175	104	9241	0.165121	0.375569	1.28557	0.782198
PATH:00130	Ubiquinone and other terpenoid-quinone biosynthesis	12	1175	71	9241	0.185326	0.408217	1.32924	0.732064
PATH:00350	Tyrosine metabolism	14	1175	85	9241	0.186513	0.408217	1.29536	0.729291
PATH:00902	Monoterpenoid biosynthesis	2	1175	7	9241	0.220379	0.473406	2.24705	0.65683
PATH:00650	Butanoate metabolism	10	1175	62	9241	0.258699	0.545621	1.2685	0.587205
PATH:00562	Inositol phosphate metabolism	25	1175	174	9241	0.286058	0.592549	1.12998	0.543545
PATH:00020	Citrate cycle (TCA cycle)	15	1175	103	9241	0.32743	0.666349	1.14534	0.484882
PATH:00750	Vitamin B6 metabolism	4	1175	24	9241	0.364781	0.729563	1.31078	0.437967
PATH:00520	Amino sugar and nucleotide sugar metabolism	34	1175	252	9241	0.382017	0.751083	1.06111	0.417918
PATH:03060	Protein export	14	1175	101	9241	0.408039	0.788876	1.09015	0.389298
PATH:00260	Glycine, serine and threonine metabolism	17	1175	126	9241	0.436035	0.819715	1.06111	0.360478
PATH:00030	Pentose phosphate pathway	14	1175	103	9241	0.438123	0.819715	1.06899	0.358404
PATH:00620	Pyruvate metabolism	27	1175	212	9241	0.528049	0.97228	1.00163	0.277326
PATH:04712	Circadian rhythm - plant	12	1175	101	9241	0.644855	1	0.934418	0.190538
PATH:00072	Synthesis and degradation of ketone bodies	2	1175	17	9241	0.655821	1	0.925257	0.183215
PATH:00330	Arginine and proline metabolism	17	1175	148	9241	0.710932	1	0.903376	0.148172
PATH:00760	Nicotinate and nicotinamide metabolism	5	1175	49	9241	0.763977	1	0.802518	0.11692
PATH:00561	Glycerolipid metabolism	10	1175	97	9241	0.80498	1	0.810792	0.0942151
PATH:00450	Selenocompound metabolism	12	1175	115	9241	0.808475	1	0.820662	0.0923331
PATH:00901	Indole alkaloid biosynthesis	1	1175	13	9241	0.829519	1	0.604975	0.0811736
PATH:00710	Carbon fixation in photosynthetic organisms	16	1175	155	9241	0.84757	1	0.811838	0.0718244
PATH:00051	Fructose and mannose metabolism	10	1175	103	9241	0.859422	1	0.763561	0.0657933
PATH:00920	Sulfur metabolism	5	1175	62	9241	0.909602	1	0.634248	0.0411486
PATH:00640	Propanoate metabolism	8	1175	92	9241	0.912705	1	0.683885	0.0396696
PATH:00860	Porphyrin and chlorophyll metabolism	9	1175	103	9241	0.920372	1	0.687205	0.0360364
PATH:00410	beta-Alanine metabolism	7	1175	84	9241	0.922626	1	0.65539	0.0349744
PATH:00061	Fatty acid biosynthesis	7	1175	88	9241	0.942233	1	0.6256	0.0258417
PATH:00604	Glycosphingolipid biosynthesis - ganglio series	1	1175	21	9241	0.942683	1	0.374509	0.0256344
PATH:00531	Glycosaminoglycan degradation	2	1175	35	9241	0.948054	1	0.44941	0.0231669
PATH:00730	Thiamine metabolism	1	1175	23	9241	0.956362	1	0.341943	0.0193778
PATH:03030	DNA replication	8	1175	102	9241	0.956754	1	0.616838	0.0191999
PATH:00770	Pantothenate and CoA biosynthesis	6	1175	83	9241	0.961763	1	0.568531	0.0169317
PATH:00195	Photosynthesis	3	1175	51	9241	0.965837	1	0.462628	0.0150961
PATH:00740	Riboflavin metabolism	1	1175	26	9241	0.971014	1	0.302488	0.0127746
PATH:00511	Other glycan degradation	3	1175	54	9241	0.974927	1	0.436927	0.0110281
PATH:04141	Protein processing in endoplasmic reticulum	40	1175	414	9241	0.97938	1	0.759873	0.00904887
PATH:04140	Regulation of autophagy	3	1175	56	9241	0.979655	1	0.421322	0.00892705
PATH:00053	Ascorbate and aldarate metabolism	3	1175	58	9241	0.983525	1	0.406794	0.00721477
PATH:04650	Natural killer cell mediated cytotoxicity	2	1175	47	9241	0.987011	1	0.334667	0.00567792
PATH:03430	Mismatch repair	3	1175	69	9241	0.994999	1	0.341943	0.00217756
PATH:00510	N-Glycan biosynthesis	7	1175	120	9241	0.995917	1	0.458773	0.0017768
PATH:00340	Histidine metabolism	2	1175	58	9241	0.996523	1	0.271196	0.00151284
PATH:00670	One carbon pool by folate	1	1175	43	9241	0.997154	1	0.1829	0.00123762
PATH:00300	Lysine biosynthesis	2	1175	61	9241	0.997587	1	0.257858	0.00104943
PATH:03410	Base excision repair	3	1175	76	9241	0.997712	1	0.310448	0.000994738
PATH:04070	Phosphatidylinositol signaling system	9	1175	153	9241	0.998336	1	0.462628	0.000723388
PATH:04145	Phagosome	13	1175	199	9241	0.99856	1	0.513773	0.000626013
PATH:04144	Endocytosis	23	1175	308	9241	0.998992	1	0.587298	0.000437958
PATH:03420	Nucleotide excision repair	6	1175	140	9241	0.999822	1	0.337058	7.73515e-05
PATH:00230	Purine metabolism	22	1175	328	9241	0.999884	1	0.527509	5.02331e-05
PATH:00310	Lysine degradation	2	1175	89	9241	0.999927	1	0.176734	3.19052e-05
PATH:04130	SNARE interactions in vesicular transport	2	1175	95	9241	0.999966	1	0.165572	1.48723e-05
PATH:03440	Homologous recombination	1	1175	76	9241	0.999969	1	0.103483	1.34756e-05
PATH:00240	Pyrimidine metabolism	12	1175	251	9241	0.999995	1	0.376001	2.33977e-06
PATH:03050	Proteasome	3	1175	134	9241	0.999998	1	0.176075	9.9254e-07
PATH:03018	RNA degradation	10	1175	246	9241	0.999999	1	0.319702	3.09291e-07
PATH:03022	Basal transcription factors	3	1175	144	9241	0.999999	1	0.163848	2.86561e-07
PATH:00563	Glycosylphosphatidylinositol(GPI)-anchor biosynthesis	1	1175	112	9241	1	1	0.0702204	9.55014e-08
PATH:00190	Oxidative phosphorylation	8	1175	240	9241	1	1	0.262156	3.18983e-08
PATH:04120	Ubiquitin mediated proteolysis	14	1175	324	9241	1	1	0.339832	2.13578e-08
PATH:00970	Aminoacyl-tRNA biosynthesis	1	1175	123	9241	1	1	0.0639405	2.09418e-08
PATH:03008	Ribosome biogenesis in eukaryotes	6	1175	224	9241	1	1	0.210661	6.77428e-09
PATH:03013	RNA transport	11	1175	396	9241	1	1	0.218463	9.72601e-12
PATH:03010	Ribosome	2	1175	414	9241	1	1	0.0379936	3.30147e-12
PATH:03015	mRNA surveillance pathway	3	1175	306	9241	1	1	0.0771047	0
PATH:03040	Spliceosome	7	1175	617	9241	1	1	0.0892265	0
