# Supplementary material for: Comprehensive transcriptome profiling of Salvia miltiorrhiza for discovery of genes associated with the biosynthesis of tanshinones and phenolic acids
Source: Sci Rep. 2017 Sep 5;7:10554. doi: 10.1038/s41598-017-10215-2 (PMC5585387; doi:10.1038/s41598-017-10215-2)
Supplement: Supplementary file 5 — Supplementray Table S4 [file 41598_2017_10215_MOESM5_ESM.xlsx]

## Sheet: Title Page
Comprehensive transcriptome profiling of Salvia miltiorrhiza for discovery of genes associated with the biosynthesis of tanshinones and phenolic acids
Wei Zhou, Qiang Huang, Xiao Wu, Zewen Zhou, Mingquan Ding, Min Shi, Fenfen Huang, Shen Li, Yao Wang, Guoyin Kai

## Sheet: Table S4 Tanshinones
Table S4 Summary of unigenes involved in the biosynthesis of tanshinones and phenolic acids
				RPKM
Unigene	Gene annotation	YE-12h	YE-1h	Control	MeJA-1h	MeJA-6h
SmiContig13417	AACT1	719.229	746.88	360.249	803.619	1283.67
c24709_Sye-1h_g2_i2	CMK	12.2239	13.0977	6.18727	8.86813	13.0853
SmiContig31978	CMK	14.1991	14.3408	6.61151	10.0381	15.1554
SmiContig31979	CMK	13.2213	14.0114	6.94763	9.83869	13.4159
SmiContig26967	CPS1	326.237	555.676	189.917	460.882	386.922
SmiContig19468	CPS1	435.565	473.044	121.019	154.387	109.219
c20665_Smj-6h_g1_i1	CPS2	2.01171	2.36985	3.15482	6.81721	5.81732
c21908_Smj-1h_g1_i1	CPS2	4.11424	5.42579	5.23926	12.4946	6.20794
SmiContig13549	CPS2	3.42243	5.08945	3.49342	8.91181	7.91771
SmiContig9917	CPS2	1.68553	3.44088	2.56026	8.15851	1.61346
c12539_Smj-6h_g1_i1	CPS3	1.82608	1.66856	1	2.68428	3.64641
c13063_Smj-6h_g1_i2	CPS3	1.75251	1.60294	1	1.44548	3.45986
c24053_Smj-1h_g1_i1	CPS3	1.68706	1.34541	1	3.27591	2.24023
c9968_Smj-1h_g1_i3	CPS3	1.71948	1.47109	1.02236	2.86106	2.56301
SmiContig11803	CPS3	1.68437	1.73112	1.07951	2.26691	3.76635
c22650_Smj-1h_g3_i1	CPS4	3.52254	4.62125	4.20405	22.1963	8.17103
SmiContig26569	CPS5	13.5271	17.7148	3.3041	6.76801	6.67652
SmiContig26570	CPS5	15.9597	21.3399	3.93703	7.56153	8.13696
c21531_Smj-6h_g1_i1	CYP76AH1	537.233	320.561	114.748	140.878	189.072
SmiContig31868	CYP76AH1	411.298	258.471	88.0531	106.4	143.663
SmiContig4954	CYP76AH1	283.901	178.209	80.6823	79.3154	102.172
c22489_Smj-1h_g1_i4	CYP76AH3	407.441	272.268	125.482	116.54	146.132
SmiContig22538	CYP76AH3	275.116	182.978	100.425	79.5349	99.9683
SmiContig31867	CYP76AH3	405.251	283.016	130.908	116.647	143.54
c13957_Sye-12h_g1_i1	DXR	76.9077	56.9346	23.0903	23.122	31.9604
c19879_Sye-1h_g1_i1	DXR	57.0002	45.238	18.6637	14.8388	25.0232
SmiContig13234	DXR	85.7765	62.4929	30.305	26.1493	35.6677
SmiContig29364	DXR	58.6035	45.4093	21.3127	16.2522	24.5294
SmiContig21878	DXS2	533.852	553.165	111.664	172.971	206.294
SmiContig8568	DXS3	18.4224	10.0185	25.1124	25.906	53.8326
SmiContig27663	FPPS	352.721	405.865	176.854	398.803	323.674
SmiContig27610	GGPPS1	186.696	275.836	56.6474	58.7735	56.8009
c15505_Smj-1h_g1_i1	GPPS2	9.60286	16.063	10.5209	299.301	104.502
SmiContig11755	GPPS2	20.7671	36.6087	24.8358	613.781	209.091
SmiContig18288	IDS	154.014	134.273	55.3803	52.3173	71.6667
SmiContig28796	IDS	127.074	117.365	47.2784	44.2626	60.297
c21578_Smj-0h_g2_i1	HDS1	116.4	115.016	51.2374	100.631	92.8921
SmiContig34251	HDS1	3.9326	17.0939	2.27561	5.37597	2.9773
SmiContig8237	HDS1	118.88	115.618	49.27	101.033	96.7176
c23185_Sye-12h_g2_i3	HMGR2	177.514	210.426	82.5438	262.541	175.684
c25126_Sye-1h_g2_i1	HMGR2	197.167	210.293	108.447	228.031	174.805
SmiContig32425	HMGR2	265.206	382.412	73.6258	543.09	342.724
SmiContig24924	HMGR3	206.319	222.173	115.599	241.128	178.951
SmiContig18784	HMGS	320.192	654.097	145.641	705.399	443.787
SmiContig12363	IPPI	495.325	611.372	322.607	790.714	590.248
c22080_Smj-6h_g1_i2	KSL1	38.4246	133.509	20.3011	25.3348	23.8368
SmiContig32378	KSL1	84.3765	218.361	40.4208	51.8075	46.5819
c20492_Smj-1h_g1_i5	MCS	7.83091	12.3794	5.54352	5.05474	6.01908
c20596_Smj-6h_g1_i3	MCS	15.7806	21.8442	8.85774	8.29164	11.4206
SmiContig31411	MCS	10.5681	13.8701	6.30687	4.78903	7.43423
SmiContig3265	MCS	9.75961	12.2691	5.80174	5.04281	5.77637
SmiContig28300	MDC	2.19437	6.7523	1.02559	2.92172	1.16051
SmiContig28339	MDC	196.293	315.994	133.989	300.632	179.921
SmiContig6174	MDC	5.80545	29.0312	2.98517	16.4791	3.93113
c925_Sye-1h_g1_i1	MK	1.15675	6.67056	1	3.87134	1.20207
SmiContig5870	MK	91.278	121.076	45.1389	90.5777	68.4656
c14516_Sye-1h_g1_i1	PMK	1.26325	5.88018	1.54192	1.49993	1.09047
c21957_Smj-1h_g1_i2	PMK	12.5865	18.7119	8.4671	10.6364	12.3614
c21957_Smj-1h_g1_i4	PMK	8.51377	13.898	5.76761	7.13035	6.88569
c9683_Sye-1h_g1_i1	PMK	1.49839	5.44269	1	1.94041	1.14217
SmiContig28350	PMK	1.63546	7.11815	2.09778	2.57766	1.54605
SmiContig2894	PMK	14.5107	19.347	8.88958	11.3293	11.7216
SmiContig30552	PMK	7.21673	12.2092	4.94265	6.41918	6.62533
SmiContig30553	PMK	6.36309	11.5825	4.51708	6.36085	5.79224
SmiContig30554	PMK	12.4603	19.855	8.86762	10.9998	11.5615
SmiContig30555	PMK	8.00769	13.1124	5.38651	6.73284	7.46346

## Sheet: Table S4 Phenolic acids
Table S4 Summary of unigenes involved in the biosynthesis of tanshinones and phenolic acids
				RPKM
Unigene	Gene annotation	YE-12h	YE-1h	Control	MeJA-1h	MeJA-6h
SmiContig25308	4CL1	3.85523	2.54519	2.47994	6.03478	5.19307
SmiContig31406	4CL3	102.098	91.1777	101.628	363.507	307.926
c19046_Sye-12h_g1_i1	4CL4	6.2091	13.5766	7.47414	45.381	17.5414
SmiContig5535	4CL4	14.7322	30.7467	21.2275	148.714	45.0262
c18481_Smj-1h_g1_i2	4CL9	1.89401	1.40674	2.21022	4.28735	4.71256
SmiContig10447	4CL9	3.59554	1.67253	3.13717	6.26216	6.49351
SmiContig7266	C4H1	316.543	336.983	362.42	737.608	852.534
SmiContig7468	C4H1	2.66426	2.63679	2.73298	11.2915	5.8133
SmiContig7695	C4H1	5.07151	7.13993	9.25607	28.9621	15.7105
SmiContig6005	HPPR1	130.797	139.927	125.999	270.605	432.052
SmiContig11161	HPPR4	6.38945	6.66936	6.27731	23.8129	22.5749
c17597_Sye-12h_g1_i1	PAL1	64.9769	69.0957	63.7083	180.722	169.051
SmiContig11573	PAL1	5.23054	6.13875	5.35262	20.8222	9.10094
SmiContig13731	PAL1	36.5042	61.2596	50.6689	223.626	145.288
SmiContig2628	PAL1	47.5863	56.6334	48.3284	170.8	136.416
SmiContig6887	PAL1	41.1575	73.8769	56.7848	269.649	171.53
SmiContig6889	PAL1	35.622	63.7909	52.8208	243.818	152.225
c19397_Smj-0h_g1_i2	PAL2	26.0635	36.1153	34.6504	115.956	76.7453
SmiContig13732	PAL3	102.516	111.209	100.261	226.838	242.289
SmiContig5613	PAL3	109.426	115.062	104.487	220.667	252.512
SmiContig6888	PAL3	76.6867	102.516	84.2517	263.733	225.933
c13114_Sye-12h_g1_i1	RAS1	71.1996	47.3852	68.6811	103.159	142.202
c15802_Smj-0h_g1_i1	RAS1	72.1144	45.1093	66.7759	102.847	143.637
c17386_Smj-1h_g1_i1	RAS1	81.6633	55.1317	81.8467	122.087	171.944
SmiContig12280	RAS1	80.1263	48.7488	73.9607	115.048	154.144
SmiContig29424	RAS2	4.66426	6.58225	10.4179	5.15437	42.4716
c23133_Smj-1h_g1_i1	RAS4	1.62076	1.76519	1.35997	4.77767	5.39374
SmiContig8939	RAS4	1.60964	1.53703	1	8.76095	4.76767
c13379_Smj-6h_g1_i1	RAS5	1.71107	1.15193	1	3.33214	3.66652
c2000_Smj-6h_g1_i1	RAS5	1.15625	1.16693	1	1.1979	13.5962
c23133_Smj-1h_g1_i3	RAS5	1.32868	3.16201	2.82222	3.03722	14.5934
SmiContig5984	TAT1	216.201	242.364	223.14	877.329	1129.67
c21289_Smj-1h_g1_i4	TAT2	1.93241	1.41663	1	5.92834	4.20774
SmiContig12929	TAT2	12.4656	7.37597	8.22608	16.6417	26.7425
SmiContig32539	TAT2	3.86609	5.19103	5.88235	14.3327	15.2633
SmiContig8005	TAT2	1.29266	1.68661	1.2092	8.42341	11.0208
SmiContig18049	CYP98A14	148.785	99.2025	124.764	374.92	384.84
