# Supplementary material for: Comprehensive transcriptome profiling of Salvia miltiorrhiza for discovery of genes associated with the biosynthesis of tanshinones and phenolic acids
Source: Sci Rep. 2017 Sep 5;7:10554. doi: 10.1038/s41598-017-10215-2 (PMC5585387; doi:10.1038/s41598-017-10215-2)
Supplement: Supplementary file 6 — Supplementray Table S5 [file 41598_2017_10215_MOESM6_ESM.xlsx]

## Sheet: Title Page
Comprehensive transcriptome profiling of Salvia miltiorrhiza for discovery of genes associated with the biosynthesis of tanshinones and phenolic acids
Wei Zhou, Qiang Huang, Xiao Wu, Zewen Zhou, Mingquan Ding, Min Shi, Fenfen Huang, Shen Li, Yao Wang, Guoyin Kai

## Sheet: Table S5 Total of p450 genes 
Table S5 Details of up-regulated CYP450 genes that co-expressed with genes in the biosynthesis of tanshinones
			RPKM
P450 unigenes	YE-12h	YE-1h	Control	MeJA-1h	MeJA-6h	Length	Cytochrome P450 classes
c13153_Smj-1h_g1_i1	2.27383	10.6445	1.44805	2.87089	2.32126	1158	CYP72A8
c13530_Sye-12h_g1_i1	77.6845	38.9639	20.8871	16.9777	25.5927	402	CYP76C1
c19005_Sye-1h_g4_i1	1.36874	5.88643	1.51931	1.46682	0.678622	466	CYP724A1
c19237_Sye-1h_g1_i1	374.962	199.65	90.643	78.0991	88.338	1294	CYP71A22
c19847_Smj-0h_g1_i1	142.503	69.5198	33.7258	36.4941	48.1066	1854	CYP71B35
c19964_Smj-1h_g1_i1	110.991	52.0205	28.4042	25.6871	33.5969	1747	CYP71B35
c19964_Smj-1h_g1_i2	102.039	43.6745	26.183	22.5947	32.1316	1723	CYP71B35
c20619_Smj-6h_g1_i1	45.2968	124.483	6.44925	45.2851	32.9391	1691	CYP716A1
c20662_Sye-1h_g1_i2	81.1182	24.5751	8.07971	8.77299	19.1636	412	CYP76C2
c20678_Smj-0h_g1_i1	159.602	154.27	44.7942	58.8608	37.2468	2154	CYP72A7
c21094_Sye-12h_g1_i1	134.345	154.268	29.5774	63.1284	30.9531	1886	CYP72A7
c21528_Sye-1h_g1_i1	91.9196	97.9796	16.2014	46.3798	23.709	598	CYP72A15
c21531_Smj-6h_g1_i1	537.233	320.561	114.748	140.878	189.072	1948	CYP76C2
c22353_Smj-1h_g1_i6	23.5596	98.13	8.94655	15.7167	8.45561	1026	CYP71A22
c22428_Smj-6h_g3_i3	131.588	160.9	43.923	73.8675	43.939	1949	CYP72A7
c22489_Smj-1h_g1_i4	407.441	272.268	125.482	116.54	146.132	1670	CYP76C2
c23205_Sye-12h_g1_i2	282.34	397.871	70.3286	102.192	65.6862	1876	CYP71B37
c25054_Sye-1h_g1_i2	320.192	509.219	139.664	136.931	80.9143	1864	CYP71B23
c25083_Sye-1h_g1_i1	236.224	357.522	53.8768	89.0607	55.1737	1585	CYP71B37
c26934_Sye-1h_g1_i1	0.0566558	3.81314	1	0	0.146068	433	CYP93D1
c31413_Sye-1h_g1_i1	0.803449	4.06277	1	0.678383	0.27619	458	CYP93D1
SmiContig11876	105.988	49.0891	24.8421	26.9158	28.7205	541	CYP71A22
SmiContig14298	360.279	559.755	159.729	162.265	86.6479	1851	CYP71B23
SmiContig16147	38.3762	28.3306	11.5764	8.63745	12.5336	1000	CYP71B26
SmiContig16356	23.7597	66.0694	14.9283	21.3462	12.4738	540	CYP81D7
SmiContig17929	152.723	65.3963	40.68	35.25	43.2821	887	CYP71Y10
SmiContig20596	25.8899	14.6018	5.09352	3.84339	3.48847	1668	CYP714A1
SmiContig20778	202.823	88.6093	46.307	50.977	72.3045	1747	CYP71B35
SmiContig21098	75.2647	97.6822	48.0891	60.7532	45.4811	2009	CYP72A15
SmiContig22875	289.077	471.658	140.99	126.938	79.9583	2240	CYP71B23
SmiContig23197	221.181	355.661	52.6911	86.3694	55.8567	1673	CYP71B37
SmiContig25546	3.74314	8.6744	2.36175	0.802276	0.519639	426	CYP707A4
SmiContig28173	32.8035	18.4783	10.7611	12.1225	7.33516	434	CYP71B35
SmiContig28175	46.9657	26.7315	11.5572	14.5291	11.7041	417	CYP71B35
SmiContig28563	7.07129	6.55194	1.75965	2.13108	2.27718	1560	CYP71A25
SmiContig28564	6.15727	7.4857	1.68909	1.87576	1.35209	1684	CYP71A26
SmiContig29966	752.118	1044.1	315.125	319.043	223.049	1842	CYP71B2
SmiContig30418	9.67953	33.9096	5.06962	8.21527	5.48534	1301	CYP91A2
SmiContig30503	9.28406	45.7293	1.73983	4.95797	7.63805	1692	CYP72A10
SmiContig30710	55.7676	125.136	18.9798	64.1958	49.4559	1748	CYP716A1
SmiContig30809	2.03097	9.28094	2.34694	0.972282	3.45738	1683	CYP706A6
SmiContig30843	98.0713	190.201	24.2406	93.8612	37.4248	1590	CYP72A7
SmiContig31864	47.865	201.356	18.9339	33.6316	17.7143	1787	CYP71B23
SmiContig3582	249.123	356.233	63.7177	90.3417	59.2701	2311	CYP71B37
SmiContig7744	315.329	133.404	78.3378	62.7755	107.525	554	CYP71A25

## Sheet: Table S5 Co-exp with KSL1
Table S5 Details of up-regulated CYP450 genes that co-expressed with genes in the biosynthesis of tanshinones
			RPKM
P450 unigenes	YE-12h	YE-1h	Control	MeJA-1h	MeJA-6h	Length	Cytochrome P450 classes
c13153_Smj-1h_g1_i1	2.27383	10.6445	1.44805	2.87089	2.32126	1158	CYP72A8
c19005_Sye-1h_g4_i1	1.36874	5.88643	1.51931	1.46682	0.678622	466	CYP724A1
c20619_Smj-6h_g1_i1	45.2968	124.483	6.44925	45.2851	32.9391	1691	CYP716A1
c22353_Smj-1h_g1_i6	23.5596	98.13	8.94655	15.7167	8.45561	1026	CYP71A22
c25054_Sye-1h_g1_i2	320.192	509.219	139.664	136.931	80.9143	1864	CYP71B23
c26934_Sye-1h_g1_i1	0.0566558	3.81314	1	0	0.146068	433	CYP93D1
c31413_Sye-1h_g1_i1	0.803449	4.06277	1	0.678383	0.27619	458	CYP93D1
SmiContig14298	360.279	559.755	159.729	162.265	86.6479	1851	CYP71B23
SmiContig16356	23.7597	66.0694	14.9283	21.3462	12.4738	540	CYP81D7
SmiContig21098	75.2647	97.6822	48.0891	60.7532	45.4811	2009	CYP72A15
SmiContig22875	289.077	471.658	140.99	126.938	79.9583	2240	CYP71B23
SmiContig23197	221.181	355.661	52.6911	86.3694	55.8567	1673	CYP71B37
SmiContig25546	3.74314	8.6744	2.36175	0.802276	0.519639	426	CYP707A4
SmiContig30418	9.67953	33.9096	5.06962	8.21527	5.48534	1301	CYP91A2
SmiContig30503	9.28406	45.7293	1.73983	4.95797	7.63805	1692	CYP72A10
SmiContig30710	55.7676	125.136	18.9798	64.1958	49.4559	1748	CYP716A1
SmiContig30809	2.03097	9.28094	2.34694	0.972282	3.45738	1683	CYP706A6
SmiContig30843	98.0713	190.201	24.2406	93.8612	37.4248	1590	CYP72A7
SmiContig31864	47.865	201.356	18.9339	33.6316	17.7143	1787	CYP71B23

## Sheet: Table S5  Co-exp with CPS1
Table S5 Details of up-regulated CYP450 genes that co-expressed with genes in the biosynthesis of tanshinones
			RPKM
P450 unigenes	YE-12h	YE-1h	Control	MeJA-1h	MeJA-6h	Length	Cytochrome P450 classes
c20678_Smj-0h_g1_i1	159.602	154.27	44.7942	58.8608	37.2468	2154	CYP72A7
c21094_Sye-12h_g1_i1	134.345	154.268	29.5774	63.1284	30.9531	1886	CYP72A7
c21528_Sye-1h_g1_i1	91.9196	97.9796	16.2014	46.3798	23.709	598	CYP72A15
c22428_Smj-6h_g3_i3	131.588	160.9	43.923	73.8675	43.939	1949	CYP72A7
c23205_Sye-12h_g1_i2	282.34	397.871	70.3286	102.192	65.6862	1876	CYP71B37
c25054_Sye-1h_g1_i2	320.192	509.219	139.664	136.931	80.9143	1864	CYP71B23
c25083_Sye-1h_g1_i1	236.224	357.522	53.8768	89.0607	55.1737	1585	CYP71B37
SmiContig14298	360.279	559.755	159.729	162.265	86.6479	1851	CYP71B23
SmiContig23197	221.181	355.661	52.6911	86.3694	55.8567	1673	CYP71B37
SmiContig28563	7.07129	6.55194	1.75965	2.13108	2.27718	1560	CYP71A25
SmiContig28564	6.15727	7.4857	1.68909	1.87576	1.35209	1684	CYP71A26
SmiContig29966	752.118	1044.1	315.125	319.043	223.049	1842	CYP71B2
SmiContig3582	249.123	356.233	63.7177	90.3417	59.2701	2311	CYP71B37

## Sheet: Table S5  Co-exp with CYP76AH1
Table S5 Details of up-regulated CYP450 genes that co-expressed with genes in the biosynthesis of tanshinones
P450 unigenes	YE-12h_RPKM	YE-1h_RPKM	Control_RPKM	MeJA-1h_RPKM	MeJA-6h_RPKM	Length	Cytochrome P450 classes
c13530_Sye-12h_g1_i1	77.6845	38.9639	20.8871	16.9777	25.5927	402	CYP76C1
c19237_Sye-1h_g1_i1	374.962	199.65	90.643	78.0991	88.338	1294	CYP71A22
c19847_Smj-0h_g1_i1	142.503	69.5198	33.7258	36.4941	48.1066	1854	CYP71B35
c19964_Smj-1h_g1_i1	110.991	52.0205	28.4042	25.6871	33.5969	1747	CYP71B35
c19964_Smj-1h_g1_i2	102.039	43.6745	26.183	22.5947	32.1316	1723	CYP71B35
c20662_Sye-1h_g1_i2	81.1182	24.5751	8.07971	8.77299	19.1636	412	CYP76C2
c21531_Smj-6h_g1_i1	537.233	320.561	114.748	140.878	189.072	1948	CYP76C2
c22489_Smj-1h_g1_i4	407.441	272.268	125.482	116.54	146.132	1670	CYP76C2
SmiContig11876	105.988	49.0891	24.8421	26.9158	28.7205	541	CYP71A22
SmiContig16147	38.3762	28.3306	11.5764	8.63745	12.5336	1000	CYP71B26
SmiContig17929	152.723	65.3963	40.68	35.25	43.2821	887	CYP71Y10
SmiContig20596	25.8899	14.6018	5.09352	3.84339	3.48847	1668	CYP714A1
SmiContig20778	202.823	88.6093	46.307	50.977	72.3045	1747	CYP71B35
SmiContig28173	32.8035	18.4783	10.7611	12.1225	7.33516	434	CYP71B35
SmiContig28175	46.9657	26.7315	11.5572	14.5291	11.7041	417	CYP71B35
SmiContig7744	315.329	133.404	78.3378	62.7755	107.525	554	CYP71A25

## Sheet: Table S5 Co-exp with KSL1+CPS1
Table S5 Details of up-regulated CYP450 genes that co-expressed with genes in the biosynthesis of tanshinones
P450 unigenes	YE-12h_RPKM	YE-1h_RPKM	Control_RPKM	MeJA-1h_RPKM	MeJA-6h_RPKM	length	Cytochrome P450 classes
SmiContig14298	360.279	559.755	159.729	162.265	86.6479	1851	CYP71B23
SmiContig23197	221.181	355.661	52.6911	86.3694	55.8567	1673	CYP71B37
