# Supplementary material for: Comprehensive transcriptome profiling of Salvia miltiorrhiza for discovery of genes associated with the biosynthesis of tanshinones and phenolic acids
Source: Sci Rep. 2017 Sep 5;7:10554. doi: 10.1038/s41598-017-10215-2 (PMC5585387; doi:10.1038/s41598-017-10215-2)
Supplement: Supplementary file 7 — Supplementray Table S6 [file 41598_2017_10215_MOESM7_ESM.xlsx]

## Sheet: Title Page
Comprehensive transcriptome profiling of Salvia miltiorrhiza for discovery of genes associated with the biosynthesis of tanshinones and phenolic acids
Wei Zhou, Qiang Huang, Xiao Wu, Zewen Zhou, Mingquan Ding, Min Shi, Fenfen Huang, Shen Li, Yao Wang, Guoyin Kai

## Sheet: Table S6 Total of P450 genes
Table S6 Details of up-regulated CYP450 genes that co-expressed with genes in the biosynthesis of phenolic acids
			RPKM
P450 unigenes	YE-12h	YE-1h	Control	MeJA-1h	MeJA-6h	length	Cytochrome P450 classes
c16024_Smj-1h_g1_i1	6.66198	6.00656	9.13684	132.548	116.639	1770	CYP72A10
c16510_Smj-6h_g1_i1	38.5999	13.226	21.4312	68.7084	90.5381	1788	CYP72A15
c17493_Smj-0h_g1_i1	8.45234	6.62539	10.4785	139.269	127.027	1784	CYP72A10
c18925_Smj-6h_g1_i2	28.0359	4.41487	20.7135	54.3183	142.519	1769	CYP81D1
c21609_Smj-1h_g1_i1	0.812317	0.0867806	1.11049	7.97325	28.9536	604	CYP79B3
c21687_Smj-6h_g1_i1	6.81583	6.67988	6.68924	10.197	24.6252	973	CYP716A1
c22050_Smj-6h_g2_i1	12.0978	4.11132	7.6847	77.6019	69.8312	1702	CYP714A2
c22209_Smj-1h_g3_i5	3.76049	5.54347	4.31629	6.6795	11.7855	1059	CYP716A1
c22503_Sye-12h_g2_i1	2.47481	0.759645	1.6519	4.39694	5.76938	1173	CYP71B38
c22563_Smj-6h_g2_i1	9.39436	6.46866	8.71613	18.3948	18.9302	1626	CYP83B1
c22563_Smj-6h_g2_i5	10.6361	7.61015	10.4291	19.4083	23.588	1746	CYP83B1
c22700_Smj-0h_g1_i6	16.3733	7.71872	15.03	22.6049	32.3698	438	CYP71B38
c23080_Smj-1h_g1_i1	3.14354	4.06066	6.4602	35.2074	32.4183	398	CYP716A1
c32889_Smj-1h_g1_i1	0	0	0	3.98192	3.73685	567	CYP716A2
c6063_Smj-6h_g1_i1	0	0	0	3.47129	3.61082	543	CYP716A2
SmiContig11632	7.67462	7.44701	10.5375	146.994	134.913	1708	CYP72A10
SmiContig13591	19.734	13.9965	18.5357	23.8739	38.0768	1101	CYP83B1
SmiContig23569	21.1002	17.2647	19.4113	34.9162	48.5786	1139	CYP83B1
SmiContig2465	13.7063	15.675	9.18948	18.2175	39.9322	1303	CYP81D3
SmiContig30417	9.99803	10.6878	5.19391	16.1818	37.3319	1289	CYP81F3
SmiContig31869	8.69716	6.17164	10.8624	99.8681	91.2002	1809	CYP72A10
SmiContig4053	12.9695	8.09535	12.0266	21.5086	26.7487	1732	CYP83B1
SmiContig7745	29.7311	4.63103	20.897	52.9543	145.805	1760	CYP81D1
SmiContig8864	2.07145	1.25824	2.41673	9.41455	8.80991	1583	CYP71B38
SmiContig8892	2.65058	1.97479	2.23674	15.0548	17.2376	1305	CYP716A1
c20834_Smj-6h_g2_i1	148.812	102.409	128.432	384.214	395.049	1933	CYP98A3

## Sheet: Table S6 Co-exp with TAT1
Table S6 Details of up-regulated CYP450 genes that co-expressed with genes in the biosynthesis of phenolic acids
			RPKM
P450 unigenes	YE-12h	YE-1h	Control	MeJA-1h	MeJA-6h	length	Cytochrome P450 classes
c16024_Smj-1h_g1_i1	6.66198	6.00656	9.13684	132.548	116.639	1770	CYP72A10
c16510_Smj-6h_g1_i1	38.5999	13.226	21.4312	68.7084	90.5381	1788	CYP72A15
c17493_Smj-0h_g1_i1	8.45234	6.62539	10.4785	139.269	127.027	1784	CYP72A10
c22050_Smj-6h_g2_i1	12.0978	4.11132	7.6847	77.6019	69.8312	1702	CYP714A2
c22503_Sye-12h_g2_i1	2.47481	0.759645	1.6519	4.39694	5.76938	1173	CYP71B38
c22563_Smj-6h_g2_i1	9.39436	6.46866	8.71613	18.3948	18.9302	1626	CYP83B1
c22563_Smj-6h_g2_i5	10.6361	7.61015	10.4291	19.4083	23.588	1746	CYP83B1
c23080_Smj-1h_g1_i1	3.14354	4.06066	6.4602	35.2074	32.4183	398	CYP716A1
c32889_Smj-1h_g1_i1	0	0	0	3.98192	3.73685	567	CYP716A2
c6063_Smj-6h_g1_i1	0	0	0	3.47129	3.61082	543	CYP716A2
SmiContig11632	7.67462	7.44701	10.5375	146.994	134.913	1708	CYP72A10
SmiContig31869	8.69716	6.17164	10.8624	99.8681	91.2002	1809	CYP72A10
SmiContig4053	12.9695	8.09535	12.0266	21.5086	26.7487	1732	CYP83B1
SmiContig8864	2.07145	1.25824	2.41673	9.41455	8.80991	1583	CYP71B38
SmiContig8892	2.65058	1.97479	2.23674	15.0548	17.2376	1305	CYP716A1

## Sheet: Table S6 Co-exp with HPPR1
Table S6 Details of up-regulated CYP450 genes that co-expressed with genes in the biosynthesis of phenolic acids
			RPKM
P450 unigenes	YE-12h	YE-1h	Control	MeJA-1h	MeJA-6h	length	Cytochrome P450 classes
c18925_Smj-6h_g1_i2	28.0359	4.41487	20.7135	54.3183	142.519	1769	CYP81D1
c21609_Smj-1h_g1_i1	0.812317	0.0867806	1.11049	7.97325	28.9536	604	CYP79B3
c21687_Smj-6h_g1_i1	6.81583	6.67988	6.68924	10.197	24.6252	973	CYP716A1
c22209_Smj-1h_g3_i5	3.76049	5.54347	4.31629	6.6795	11.7855	1059	CYP716A1
SmiContig13591	19.734	13.9965	18.5357	23.8739	38.0768	1101	CYP83B1
SmiContig23569	21.1002	17.2647	19.4113	34.9162	48.5786	1139	CYP83B1
SmiContig2465	13.7063	15.675	9.18948	18.2175	39.9322	1303	CYP81D3
SmiContig30417	9.99803	10.6878	5.19391	16.1818	37.3319	1289	CYP81F3
SmiContig7745	29.7311	4.63103	20.897	52.9543	145.805	1760	CYP81D1

## Sheet: Table S6 Co-exp with RAS1
Table S6 Details of up-regulated CYP450 genes that co-expressed with genes in the biosynthesis of phenolic acids
			RPKM
P450 unigenes	YE-12h	YE-1h	Control	MeJA-1h	MeJA-6h	length	Cytochrome P450 classes
c18925_Smj-6h_g1_i2	28.0359	4.41487	20.7135	54.3183	142.519	1769	CYP81D1
c21609_Smj-1h_g1_i1	0.812317	0.0867806	1.11049	7.97325	28.9536	604	CYP79B3
c22700_Smj-0h_g1_i6	16.3733	7.71872	15.03	22.6049	32.3698	438	CYP71B38
SmiContig13591	19.734	13.9965	18.5357	23.8739	38.0768	1101	CYP83B1
SmiContig23569	21.1002	17.2647	19.4113	34.9162	48.5786	1139	CYP83B1
SmiContig7745	29.7311	4.63103	20.897	52.9543	145.805	1760	CYP81D1
c20834_Smj-6h_g2_i1	148.812	102.409	128.432	384.214	395.049	1933	CYP98A3

## Sheet: Table S6 Co-exp with HPPR1+RAS1
Table S6 Details of up-regulated CYP450 genes that co-expressed with genes in the biosynthesis of phenolic acids
			RPKM
P450 unigenes	YE-12h	YE-1h	Control	MeJA-1h	MeJA-6h	length	Cytochrome P450 classes
c18925_Smj-6h_g1_i2	28.0359	4.41487	20.7135	54.3183	142.519	1769	CYP81D1
c21609_Smj-1h_g1_i1	0.812317	0.0867806	1.11049	7.97325	28.9536	604	CYP79B3
SmiContig23569	21.1002	17.2647	19.4113	34.9162	48.5786	1139	CYP83B1
SmiContig7745	29.7311	4.63103	20.897	52.9543	145.805	1760	CYP81D1
