# Supplementary material for: Comprehensive transcriptome profiling of Salvia miltiorrhiza for discovery of genes associated with the biosynthesis of tanshinones and phenolic acids
Source: Sci Rep. 2017 Sep 5;7:10554. doi: 10.1038/s41598-017-10215-2 (PMC5585387; doi:10.1038/s41598-017-10215-2)
Supplement: Supplementary file 8 — Supplementray Table S7 [file 41598_2017_10215_MOESM8_ESM.xlsx]

## Sheet: Title Page
Comprehensive transcriptome profiling of Salvia miltiorrhiza for discovery of genes associated with the biosynthesis of tanshinones and phenolic acids
Wei Zhou, Qiang Huang, Xiao Wu, Zewen Zhou, Mingquan Ding, Min Shi, Fenfen Huang, Shen Li, Yao Wang, Guoyin Kai

## Sheet: Table S7
Table S7 Up-regulated TFs induced by MeJA and YE
			RPKM			RPKM Fold change
All-Unigene ID	Control	YE-1h	YE-12h	MeJA-1h	MeJA-6h	YE 12vs0	YE 1vs0	MeJA 1vs0	MeJA 6vs0	length	TFs type
SmiContig31495	36.5676	89.1829	53.4636	72.3894	52.1802	1.46205	2.43885	1.9796	1.42695	1643	WRKY
SmiContig29570	5.49652	120.004	30.1845	11.2628	8.42996	5.49158	21.8327	2.04907	1.53369	1383	WRKY
SmiContig19969	16.7564	85.0427	30.6096	35.3262	30.5764	1.82674	5.07524	2.10822	1.82476	1550	WRKY
SmiContig12820	25.2108	127.156	40.7995	57.1192	42.887	1.61834	5.04372	2.26567	1.70114	1314	WRKY
c20116_Sye-1h_g1_i1	19.8423	107.652	36.2929	45.2564	36.2905	1.82907	5.42539	2.28081	1.82895	1344	WRKY
SmiContig26028	33.9789	80.9216	57.7073	78.0558	55.4586	1.69833	2.38153	2.29719	1.63215	1509	WRKY
SmiContig19492	2.6969	12.1824	10.7145	6.3133	5.65329	3.97291	4.51719	2.34095	2.09622	1460	WRKY
c20758_Smj-1h_g3_i1	32.9209	88.9431	50.9959	80.2	55.0882	1.54904	2.70172	2.43614	1.67335	1456	WRKY
SmiContig6870	14.9008	41.7383	29.363	40.173	50.1829	1.97057	2.80108	2.69603	3.3678	1107	WRKY
c22046_Smj-1h_g2_i1	3.09873	9.00259	5.27652	8.63418	6.71312	1.7028	2.90526	2.78636	2.16641	950	WRKY
SmiContig30264	2.09152	13.1669	10.4422	6.09299	5.46262	4.99266	6.29539	2.91319	2.6118	1455	WRKY
SmiContig8186	9.07342	52.2008	17.751	28.9084	15.4187	1.95638	5.75315	3.18606	1.69933	2319	WRKY
c20965_Smj-0h_g1_i7	4.87738	36.0505	11.8935	16.3646	9.4485	2.4385	7.39137	3.3552	1.93721	955	WRKY
c21675_Sye-1h_g1_i1	7.50069	56.4638	15.495	25.7392	14.0964	2.06581	7.52782	3.43158	1.87935	1189	WRKY
c10677_Smj-6h_g1_i2	7.54612	137.445	23.2658	28.7648	10.0539	3.08315	18.214	3.81186	1.33232	930	WRKY
SmiContig9925	11.5981	218.414	36.4511	44.7484	12.2644	3.14285	18.8319	3.85825	1.05745	1615	WRKY
SmiContig7081	14.7273	28.3454	19.5604	57.5573	25.1432	1.32817	1.92469	3.90821	1.70725	1982	WRKY
SmiContig11310	15.7951	63.707	57.3633	62.6037	41.4728	3.63171	4.03333	3.96348	2.62567	335	WRKY
SmiContig5594	14.3539	61.352	46.0391	62.9325	41.681	3.20743	4.27423	4.38434	2.90381	392	WRKY
SmiContig26594	1	11.9536	2.95566	3.74337	3.04807	2.95566	11.9536	3.74337	3.04807	581	WRKY
c21329_Sye-1h_g1_i2	8.58198	38.7137	16.608	44.9336	21.9787	1.93521	4.51105	5.2358	2.56103	1388	WRKY
c21329_Sye-1h_g1_i3	7.52926	35.9652	16.1787	41.9615	21.0825	2.14877	4.77672	5.57313	2.80008	1394	WRKY
SmiContig11372	1	8.54034	1.18998	3.18815	9.97093	1.18998	8.54034	3.18815	9.97093	536	WRKY
SmiContig29908	9.89255	46.8923	20.1274	58.6467	27.9978	2.0346	4.74016	5.92837	2.83019	1346	WRKY
c14180_Smj-6h_g1_i1	12.6463	19.8697	24.6506	89.6032	34.9123	1.94923	1.57118	7.08531	2.76067	827	WRKY
SmiContig12234	40.3869	201.608	71.9195	315.187	73.8516	1.78076	4.99191	7.80418	1.8286	1678	WRKY
SmiContig12821	2.23366	11.7532	3.19779	3.75441	10.5413	1.43164	5.26184	1.68083	4.71927	1051	WRKY
SmiContig29175	1	74.5794	1.73438	1.52844	4.76907	1.73438	74.5794	1.52844	4.76907	1240	WRKY
c21512_Sye-1h_g1_i2	3.90209	20.686	8.56304	1.72937	3.42094	2.19448	5.30127	0.44319	0.876694	1060	WRKY
SmiContig29991	4.93491	29.3625	15.1614	2.59075	4.53061	3.07227	5.94996	0.524984	0.918073	1631	WRKY
c18391_Smj-1h_g1_i2	1.79176	7.35257	5.74718	3.75176	3.29271	3.20757	4.10355	2.0939	1.8377	922	WRKY
SmiContig18855	1	5.32946	2.63226	0.994807	0.759404	2.63226	5.32946	0.994807	0.759404	1749	WRKY
SmiContig29648	2.71384	82.7907	10.5507	3.13311	1.77845	3.88773	30.5068	1.15449	0.655327	1547	WRKY
SmiContig29109	10.5124	20.751	13.2756	14.1652	13.8366	1.26285	1.97396	1.34748	1.31622	1705	WRKY
SmiContig21154	7.76949	16.7214	9.4013	9.34331	8.6135	1.21003	2.15218	1.20256	1.10863	1717	WRKY
SmiContig13068	8.68157	19.5586	8.13687	9.58082	7.33791	0.937258	2.25288	1.10358	0.845228	1415	WRKY
SmiContig28913	41.9841	103.225	55.1391	31.1082	47.0661	1.31333	2.45866	0.740952	1.12105	1626	WRKY
c7234_Sye-1h_g1_i1	7.75554	19.4033	8.81913	7.99066	7.51258	1.13714	2.50186	1.03032	0.968673	1427	WRKY
SmiContig29436	5.79163	15.1918	3.34527	3.37123	2.73578	0.577603	2.62306	0.582086	0.472368	682	WRKY
SmiContig29105	23.1285	87.4038	29.1877	12.9496	21.952	1.26198	3.77904	0.559897	0.949129	1370	WRKY
SmiContig17384	27.655	110.099	42.8841	29.1726	36.6128	1.55068	3.98117	1.05487	1.32391	393	WRKY
SmiContig27816	5.65285	25.1113	8.54447	4.51254	4.03364	1.51153	4.44224	0.798278	0.71356	980	WRKY
SmiContig6651	2.36303	11.0584	2.09419	2.95544	1.92828	0.886232	4.67975	1.2507	0.81602	410	WRKY
c21055_Sye-1h_g1_i2	1	4.71972	1.76821	1.26092	1.02271	1.76821	4.71972	1.26092	1.02271	1577	WRKY
SmiContig16379	3.83764	22.2519	3.72222	5.25161	1.64086	0.969926	5.79832	1.36845	0.427569	424	WRKY
SmiContig29987	5.3905	32.9208	8.02648	2.75507	3.49499	1.48901	6.1072	0.511098	0.648361	2060	WRKY
SmiContig29565	7.15453	57.962	7.4934	4.13513	10.1963	1.04736	8.10145	0.577974	1.42515	1375	WRKY
SmiContig29972	1.19809	31.6935	2.06043	2.28336	0.705517	1.71975	26.4533	1.90583	0.588867	1524	WRKY
SmiContig31623	1	19.3218	0.792266	0.215017	0	0.792266	19.3218	0.215017	0	1445	WRKY
c17615_Sye-1h_g1_i2	3.41864	8.2684	2.80079	2.48623	0.580253	0.819272	2.41862	0.727258	0.169732	654	WRKY
SmiContig19195	8.90879	24.363	10.9759	7.08878	2.37946	1.23203	2.73472	0.795706	0.267091	824	WRKY
c16163_Smj-1h_g1_i1	9.76906	13.475	16.5417	68.8751	30.6707	1.69327	1.37936	7.05033	3.13957	918	WRKY
SmiContig1790	11.0578	13.4235	13.8525	57.685	24.6235	1.25274	1.21394	5.21669	2.22681	902	WRKY
SmiContig20485	12.3672	20.6264	16.7326	44.3087	19.3163	1.35298	1.66782	3.58275	1.5619	2077	WRKY
SmiContig20486	8.87924	15.9656	10.0861	33.0342	11.4919	1.13592	1.79809	3.72038	1.29425	754	WRKY
SmiContig21367	21.7467	36.1624	22.5304	65.5418	36.002	1.03604	1.66289	3.01387	1.65552	1577	WRKY
SmiContig22828	17.2556	26.2659	16.9783	41.8341	21.3633	0.98393	1.52216	2.42437	1.23805	1652	WRKY
SmiContig19509	29.4414	51.6152	49.6808	30.1531	58.9872	1.68745	1.75315	1.02417	2.00354	1299	WRKY
c15535_Smj-0h_g1_i2	10.0025	15.1199	17.5341	74.314	28.9124	1.75296	1.5116	7.42952	2.89051	832	WRKY
SmiContig22908	5.97249	11.9168	8.61895	12.5489	8.14468	1.44311	1.99527	2.10111	1.3637	1148	MYB
c11477_Smj-6h_g1_i3	8.6974	1	11.408	20.0591	16.1053	1.31165	0.114977	2.30633	1.85174	934	MYB
c15110_Smj-0h_g1_i2	8.83185	17.0937	11.8058	21.397	15.5723	1.33673	1.93546	2.42271	1.7632	924	MYB
c15433_Sye-12h_g1_i2	3.9279	14.3548	7.50401	10.9004	7.24554	1.91044	3.65459	2.77513	1.84464	838	MYB
SmiContig26735	7.76968	20.3691	12.036	22.1568	12.4442	1.5491	2.62162	2.8517	1.60163	1191	MYB
c14022_Sye-12h_g1_i4	7.46584	15.9384	12.6661	21.9473	14.6344	1.69655	2.13484	2.93969	1.96018	940	MYB
SmiContig6689	7.81915	34.1846	7.27916	25.1616	10.1438	0.930939	4.37191	3.21794	1.2973	610	MYB
SmiContig11548	13.0643	24.9511	16.9851	32.3094	24.9036	1.30012	1.90988	2.47312	1.90624	869	MYB
c19190_Smj-1h_g1_i2	6.9674	18.974	11.1465	22.84	13.6385	1.59981	2.72325	3.27812	1.95748	1198	MYB
SmiContig28761	12.5165	45.0618	16.4614	42.755	17.3421	1.31518	3.6002	3.4159	1.38554	1302	MYB
c20262_Sye-12h_g1_i2	4.48801	16.6049	9.28011	16.1894	7.40302	2.06776	3.69983	3.60725	1.64951	1179	MYB
SmiContig29550	1.49359	10.5765	3.3701	6.02453	4.45268	2.25637	7.08124	4.03359	2.98119	973	MYB
c20394_Sye-1h_g1_i2	1.79005	13.9832	3.9942	7.33739	3.66451	2.23133	7.81163	4.09898	2.04715	909	MYB
SmiContig25751	9.73044	45.3386	23.5614	55.9321	18.6427	2.42141	4.65946	5.74816	1.91592	337	MYB
c19190_Smj-1h_g1_i1	5.18714	26.1231	11.7442	30.476	12.2527	2.26409	5.03612	5.8753	2.36213	1238	MYB
SmiContig20836	6.96553	16.2128	21.1087	56.0985	15.0988	3.03045	2.32758	8.05374	2.16765	1020	MYB
SmiContig21437	1.29637	8.6511	6.35132	12.3174	4.65657	4.8993	6.67332	9.50142	3.59201	412	MYB
SmiContig10176	1	16.6479	1.63546	5.43724	0.431233	1.63546	16.6479	5.43724	0.431233	880	MYB
SmiContig1920	7.1564	11.6651	14.8872	6.51723	7.47969	2.08026	1.63002	0.910686	1.04517	847	MYB
c14579_Sye-12h_g1_i2	4.67116	7.85859	13.1571	2.87685	4.50481	2.81666	1.68236	0.615874	0.964387	936	MYB
SmiContig34565	1	3.68752	0.287644	0.234196	2.78098	0.287644	3.68752	0.234196	2.78098	398	MYB
c14470_Smj-1h_g1_i1	1	3.84823	0.49685	1.96645	1.54783	0.49685	3.84823	1.96645	1.54783	395	MYB
SmiContig7261	12.3501	14.277	20.177	25.5543	27.7205	1.63375	1.15602	2.06916	2.24456	875	MYB
c21703_Smj-6h_g4_i1	22.6981	25.4046	32.5559	49.0047	51.6383	1.4343	1.11924	2.15897	2.275	1066	MYB
SmiContig11547	10.7719	19.0552	13.1837	23.9873	17.7946	1.2239	1.76897	2.22684	1.65195	949	MYB
c23393_Smj-1h_g3_i1	10.8083	18.2219	13.4776	25.1379	18.2126	1.24697	1.68593	2.32581	1.68507	955	MYB
c14022_Sye-12h_g1_i1	10.368	15.0377	14.0955	26.4113	18.8423	1.35952	1.4504	2.54739	1.81736	847	MYB
c13501_Smj-1h_g1_i2	1.56579	1.54544	0.952866	4.79434	1.10549	0.608553	0.987006	3.06193	0.706029	944	MYB
SmiContig28968	63.7287	112.669	79.9752	239.289	78.6612	1.25493	1.76795	3.7548	1.23431	1469	MYB
SmiContig7029	6.80814	12.1561	8.90248	28.1291	8.64184	1.30762	1.78553	4.13168	1.26934	1060	MYB
SmiContig5300	5.5672	7.21322	6.88231	24.5094	19.1507	1.23622	1.29566	4.40246	3.4399	1004	MYB
SmiContig1859	31.4851	36.7922	39.0613	380.764	199.87	1.24063	1.16856	12.0935	6.34806	1120	MYB
c30026_Smj-6h_g1_i1	1	0.233998	1.02217	5.64068	6.83927	1.02217	0.233998	5.64068	6.83927	336	MYB
c4968_Smj-6h_g1_i1	1	0.525657	0.562337	1.33539	2.67307	0.562337	0.525657	1.33539	2.67307	698	MYB
c6653_Smj-6h_g1_i1	1	1.73666	1.10837	3.21306	4.38161	1.10837	1.73666	3.21306	4.38161	332	MYB
c2908_Smj-6h_g1_i1	1	1.62277	1.13926	0.961918	4.69951	1.13926	1.62277	0.961918	4.69951	323	MYB
c23586_Smj-6h_g1_i1	1	0.466607	1.23752	1.47513	5.63035	1.23752	0.466607	1.47513	5.63035	337	MYB
c26699_Smj-1h_g1_i1	1	1	1	3.6503	2.2753	1	1	3.6503	2.2753	366	MYB
c21649_Smj-1h_g2_i1	9.44629	18.364	10.3944	69.0428	21.7875	1.10037	1.94404	7.30899	2.30646	2213	bHLH
SmiContig8179	1.08709	2.32203	2.8826	8.66132	3.5707	2.65166	2.13599	7.96741	3.28463	1234	bHLH
SmiContig10476	5.96073	13.3765	7.25865	53.7224	17.4567	1.21775	2.2441	9.01273	2.92861	721	bHLH
SmiContig31070	1.37936	13.8064	3.21635	2.5495	1.53967	2.33177	10.0093	1.84832	1.11622	1828	bHLH
SmiContig21002	7.27698	14.1908	8.86815	8.95865	10.1444	1.21866	1.9501	1.23109	1.39404	1089	bHLH
SmiContig20943	23.5402	52.0035	20.2894	16.1098	21.3788	0.861904	2.20913	0.684352	0.908182	2099	bHLH
SmiContig28198	4.65337	10.3086	4.55355	5.35194	4.30255	0.97855	2.21531	1.15012	0.924611	1372	bHLH
SmiContig28202	3.81551	13.9751	2.83814	1.57002	2.59326	0.743843	3.66272	0.411485	0.679663	752	bHLH
SmiContig30636	2.04993	13.0505	1.10964	1.17747	0.695878	0.541305	6.36631	0.574394	0.339464	818	bHLH
SmiContig31071	1.33361	14.6729	2.18093	2.18253	1.05954	1.63535	11.0024	1.63655	0.794491	1751	bHLH
SmiContig19767	6.16182	4.11102	4.68192	12.4788	10.5413	0.759827	0.667177	2.02517	1.71074	1020	bHLH
SmiContig14267	8.20279	9.86757	7.14308	16.7202	9.14806	0.870811	1.20295	2.03836	1.11524	2285	bHLH
SmiContig6329	3.67033	6.21285	2.24569	8.35967	5.33222	0.61185	1.69272	2.27764	1.45279	1198	bHLH
c17334_Smj-6h_g1_i1	4.96478	4.30401	4.84294	13.9807	11.4441	0.975458	0.866907	2.81598	2.30506	1366	bHLH
SmiContig6885	11.0302	10.5869	13.0302	32.301	18.5811	1.18131	0.959811	2.9284	1.68456	2322	bHLH
c19204_Smj-1h_g1_i1	5.81392	3.89285	4.2063	17.1739	12.7679	0.723487	0.669573	2.95392	2.19608	1425	bHLH
SmiContig30124	10.6009	9.63653	11.8384	32.7935	20.6633	1.11674	0.90903	3.09347	1.94921	1358	bHLH
c12926_Smj-0h_g1_i1	4.47933	3.95926	3.25977	14.0007	13.0276	0.727737	0.883896	3.12562	2.90838	1026	bHLH
c16765_Smj-0h_g1_i2	3.89166	2.18398	2.98685	12.391	6.31449	0.767499	0.561195	3.18399	1.62257	616	bHLH
SmiContig6199	1.89584	0.873592	2.78316	5.88694	3.82814	1.46803	0.460793	3.10518	2.01923	570	bHLH
c20820_Smj-1h_g2_i4	1.51067	2.50635	1.55556	4.88765	1.79705	1.02972	1.6591	3.23542	1.18958	962	bHLH
c16649_Smj-6h_g1_i2	1	1.96512	1.10716	2.92592	1.4497	1.10716	1.96512	2.92592	1.4497	938	bHLH
SmiContig15203	2.77565	0.878472	3.67751	9.45985	4.32839	1.32492	0.316492	3.40815	1.55941	358	bHLH
SmiContig6536	5.63445	5.97795	4.96029	20.8692	14.7698	0.88035	1.06097	3.70386	2.62133	2458	bHLH
c22041_Smj-6h_g1_i3	8.6583	11.4103	7.72386	33.5476	14.3094	0.892075	1.31785	3.87461	1.65268	2182	bHLH
c13450_Sye-12h_g2_i1	0.958581	2.18398	1.41325	3.60231	1.6041	1.47432	2.27835	3.75796	1.67342	920	bHLH
c16765_Smj-0h_g1_i3	7.2784	4.03196	5.15245	29.6875	10.6844	0.70791	0.553963	4.07885	1.46795	884	bHLH
SmiContig7294	3.18881	1.3809	1.38428	13.8747	8.74499	0.434104	0.433046	4.35104	2.7424	892	bHLH
SmiContig15118	10.6739	6.83446	9.23517	59.8963	18.3282	0.865207	0.640294	5.61145	1.71709	974	bHLH
c14121_Smj-6h_g1_i3	1.95479	1.08841	0.884759	11.3753	2.66124	0.452611	0.556791	5.81922	1.36139	305	bHLH
SmiContig8105	1.75454	1.20462	2.58521	10.3799	3.5689	1.47344	0.68657	5.916	2.03409	892	bHLH
SmiContig12447	1.48479	1.76447	1.62468	8.74296	3.86716	1.09421	1.18836	5.88834	2.60451	1213	bHLH
SmiContig21819	4.67233	5.0658	3.15895	28.3911	20.3251	0.676097	1.08421	6.07642	4.3501	1183	bHLH
SmiContig12567	5.80788	6.45325	5.48368	40.4974	29.0834	0.944179	1.11112	6.97284	5.00757	1527	bHLH
c20377_Smj-6h_g1_i3	1.26871	0.331015	0.714	9.00875	5.14038	0.562778	0.260907	7.10074	4.05167	607	bHLH
SmiContig10532	1	1.15199	2.45619	3.60396	34.7128	2.45619	1.15199	3.60396	34.7128	546	bHLH
SmiContig8278	2.59408	2.17504	2.30385	30.0436	15.8766	0.888118	0.838462	11.5816	6.12034	1221	bHLH
c21928_Smj-1h_g1_i4	2.96448	2.54829	2.25244	35.2427	15.7172	0.759809	0.859608	11.8884	5.30185	1169	bHLH
c21928_Smj-1h_g1_i3	2.45327	2.79021	2.42992	39.3442	22.9582	0.990481	1.13734	16.0375	9.3582	1124	bHLH
c28179_Smj-6h_g1_i1	1	0.844897	1	4.78145	1.55811	1	0.844897	4.78145	1.55811	548	bHLH
SmiContig7364	1.26049	2.32711	0.985428	23.1875	23.9463	0.781783	1.8462	18.3957	18.9976	946	bHLH
SmiContig13435	1.52036	1.688	1.62413	48.4586	25.4159	1.06826	1.11027	31.8731	16.717	1299	bHLH
SmiContig7680	3.26105	1.87963	1.53154	108.381	64.2112	0.469646	0.57639	33.2351	19.6904	1794	bHLH
c21928_Smj-1h_g1_i6	1	1	1	31.9705	10.4903	1	1	31.9705	10.4903	828	bHLH
c14556_Smj-1h_g1_i1	1	1	1	8.00514	2.0777	1	1	8.00514	2.0777	1035	bHLH
c21928_Smj-1h_g1_i2	1	1	1	35.7593	8.39463	1	1	35.7593	8.39463	879	bHLH
c14358_Smj-6h_g1_i1	1.01812	0.572847	1.78739	2.54672	10.5873	1.75558	0.562652	2.5014	10.3989	915	bHLH
SmiContig18813	3.88089	6.59242	6.80601	6.69115	12.2811	1.75372	1.69869	1.72413	3.1645	1133	bHLH
SmiContig29272	30.1495	51.455	26.0229	55.5426	67.831	0.863127	1.70666	1.84224	2.24982	1810	bHLH
SmiContig5492	1	0.794174	0.908591	1.80457	6.20231	0.908591	0.794174	1.80457	6.20231	396	bHLH
SmiContig7293	3.18042	0.756742	1.43754	15.6207	9.64156	0.451997	0.237938	4.91153	3.03153	785	bHLH
c22676_Sye-1h_g3_i2	11.085	84.0961	28.6593	29.7846	18.0921	2.58542	7.58649	2.68693	1.63213	846	AP2-EREBP
c17208_Sye-12h_g2_i3	3.47789	27.6796	16.3249	20.3116	6.04365	4.6939	7.95873	5.8402	1.73773	825	AP2-EREBP
c22842_Smj-1h_g2_i1	1.51105	4.82581	2.80294	14.596	14.9207	1.85496	3.19367	9.65948	9.87435	1307	AP2-EREBP
c22694_Smj-1h_g2_i1	2.30803	26.8521	13.4897	22.197	6.59389	5.84468	11.6342	9.61732	2.85694	705	AP2-EREBP
c22694_Smj-1h_g2_i3	1.73236	18.0688	13.5604	20.9011	5.91016	7.82771	10.4302	12.0651	3.41162	717	AP2-EREBP
c22694_Smj-1h_g2_i2	2.66928	29.3742	11.5865	51.6794	12.5649	4.34068	11.0045	19.3608	4.70724	698	AP2-EREBP
c22694_Smj-1h_g1_i3	1	1.25377	2.19576	31.8531	9.56521	2.19576	1.25377	31.8531	9.56521	648	AP2-EREBP
c19078_Smj-0h_g1_i1	10.6083	39.0647	13.5644	18.6164	21.2667	1.27866	3.68246	1.75489	2.00472	973	AP2-EREBP
c20376_Sye-1h_g1_i1	2.29358	42.1922	3.34675	1.63918	0.455018	1.45919	18.3958	0.714684	0.198388	1251	AP2-EREBP
c22676_Sye-1h_g3_i3	11.4204	36.4506	23.7371	11.9165	6.7752	2.07848	3.19171	1.04344	0.593254	1142	AP2-EREBP
c17208_Sye-12h_g3_i1	10.2221	14.1279	23.9972	10.4062	13.9878	2.34758	1.3821	1.01801	1.36838	627	AP2-EREBP
c17746_Smj-0h_g1_i1	5.63246	18.7332	16.1009	5.68504	6.33985	2.8586	3.32594	1.00933	1.12559	838	AP2-EREBP
c10637_Smj-1h_g1_i3	3.54887	10.4469	3.57993	3.26927	2.08882	1.00875	2.94371	0.921213	0.588587	434	AP2-EREBP
c1602_Sye-1h_g1_i1	1.90897	13.0502	1.40757	0.382008	0.583225	0.737345	6.83622	0.200112	0.305518	488	AP2-EREBP
c20376_Sye-1h_g1_i2	1.71008	25.8327	1.75531	0.797255	0.889492	1.02645	15.1062	0.46621	0.520147	1351	AP2-EREBP
c10937_Smj-6h_g1_i1	19.4311	25.9198	14.763	50.4287	21.0391	0.759761	1.33394	2.59526	1.08275	971	AP2-EREBP
c21378_Smj-6h_g3_i9	3.67021	4.11585	3.74495	13.131	14.4827	1.02036	1.12142	3.57772	3.946	1594	AP2-EREBP
c21378_Smj-6h_g3_i1	2.22982	3.05555	2.16408	8.8073	9.73278	0.970516	1.37031	3.94978	4.36482	2373	AP2-EREBP
c21378_Smj-6h_g3_i5	2.90232	3.51155	2.94648	12.567	15.4674	1.01522	1.20991	4.32997	5.32934	1729	AP2-EREBP
c21378_Smj-6h_g3_i7	2.91966	3.55461	2.64118	12.9339	14.3761	0.904619	1.21747	4.42994	4.92389	1740	AP2-EREBP
c19948_Smj-1h_g1_i1	1	1.25453	1.11431	4.23385	2.76238	1.11431	1.25453	4.23385	2.76238	954	AP2-EREBP
c21378_Smj-6h_g3_i2	1.26946	3.25576	1.87322	14.3533	15.0921	1.4756	2.56468	11.3066	11.8886	1135	AP2-EREBP
c21378_Smj-6h_g3_i4	1.32862	2.64395	1.17303	16.8575	18.3904	0.882895	1.99	12.688	13.8417	1206	AP2-EREBP
c22842_Smj-1h_g2_i2	1.19338	1.83251	1.57785	17.4463	19.5549	1.32217	1.53557	14.6193	16.3862	1249	AP2-EREBP
c19311_Smj-6h_g2_i1	1	1	1	24.7854	6.36392	1	1	24.7854	6.36392	323	AP2-EREBP
c19311_Smj-6h_g1_i1	1	1.66729	1	29.7728	12.6369	1	1.66729	29.7728	12.6369	503	AP2-EREBP
c18443_Smj-1h_g1_i1	1	1	1	118.352	2.42726	1	1	118.352	2.42726	912	AP2-EREBP
c22694_Smj-1h_g1_i1	1	1.11353	1	26.7481	10.4133	1	1.11353	26.7481	10.4133	659	AP2-EREBP
SmiContig14165	7.36288	23.1405	10.7841	15.3058	11.1882	1.46465	3.14286	2.07877	1.51954	994	NAC
SmiContig11533	18.4564	36.6365	26.5007	71.5399	49.7535	1.43585	1.98502	3.87615	2.69572	996	NAC
c22662_Sye-12h_g2_i2	11.6468	31.4493	14.5176	17.4926	16.8416	1.24649	2.70026	1.50192	1.44603	865	NAC
SmiContig10308	1.62604	3.47423	1.93296	4.11878	1.18475	1.18875	2.13662	2.53302	0.728613	347	NAC
SmiContig757	5.47362	1.42651	6.50387	6.81359	16.0537	1.18822	0.260616	1.24481	2.93293	1482	NAC
c16167_Smj-1h_g1_i2	4.66218	8.83474	5.43772	19.4363	16.8612	1.16635	1.89498	4.16893	3.6166	884	NAC
SmiContig6231	4.53345	7.9866	5.22308	13.4116	10.2987	1.15212	1.7617	2.95837	2.27171	478	NAC
c16953_Sye-12h_g1_i2	27.984	34.259	30.3842	63.5576	48.1351	1.08577	1.22423	2.27121	1.72009	957	NAC
SmiContig2113	42.3901	47.8341	45.1359	101.807	74.1241	1.06477	1.12842	2.40167	1.74862	1289	NAC
c25046_Sye-1h_g1_i3	39.8525	40.0524	40.5773	87.6	62.3614	1.01819	1.00502	2.19811	1.56481	1368	NAC
SmiContig8904	31.5593	33.6698	31.6926	71.3018	54.1478	1.00422	1.06688	2.2593	1.71575	1543	NAC
SmiContig28034	5.94366	8.85881	5.75184	20.4219	22.7014	0.967727	1.49047	3.43592	3.81943	853	NAC
SmiContig17885	9.63938	9.9119	8.95426	36.6466	17.5487	0.928925	1.02827	3.80176	1.82052	1924	NAC
c15230_Sye-1h_g1_i2	3.88802	7.61177	3.56242	12.9317	13.7715	0.916256	1.95775	3.32604	3.54203	917	NAC
SmiContig8906	61.9766	102.27	52.2408	179.381	95.862	0.842911	1.65013	2.89433	1.54674	1511	NAC
SmiContig27183	1.59611	7.03078	1.34506	0.664598	0.549611	0.842713	4.40495	0.416387	0.344344	748	NAC
SmiContig4335	14.8578	8.2621	11.6737	42.1024	35.7331	0.785695	0.556079	2.8337	2.40501	1180	NAC
SmiContig8905	76.1363	138.266	54.6478	217.93	110.425	0.717763	1.81604	2.86237	1.45036	1529	NAC
c2294_Sye-12h_g1_i1	55.0379	92.904	39.4194	156.53	86.6747	0.716223	1.688	2.84403	1.57482	553	NAC
SmiContig2638	9.01983	28.6962	6.02233	14.4758	5.15084	0.667676	3.18145	1.60488	0.571057	1320	NAC
SmiContig6653	2.26705	2.97296	2.79636	5.83804	3.58734	1.23348	1.31138	2.57517	1.58238	573	NAC
c14600_Smj-6h_g1_i1	6.67394	9.47861	4.27675	18.358	18.9093	0.640813	1.42024	2.7507	2.8333	941	NAC
SmiContig30138	6.8898	23.7126	4.33969	10.424	4.37562	0.629871	3.44169	1.51297	0.635086	1537	NAC
c22275_Sye-1h_g1_i3	2.72577	23.0088	1.36812	0.660424	0.70275	0.501918	8.4412	0.242289	0.257817	1035	NAC
SmiContig30319	3.63685	18.6286	1.79226	0.794483	0.548723	0.492805	5.12219	0.218453	0.150878	1095	NAC
SmiContig18459	76.6122	168.695	22.8736	25.8676	22.8215	0.298564	2.20193	0.337644	0.297883	1079	NAC
SmiContig27214	1.24356	5.35427	0.343439	0.715898	0.485772	0.276175	4.30561	0.575686	0.390632	651	NAC
SmiContig13711	1	1.70412	1.90933	5.00096	8.05345	1.90933	1.70412	5.00096	8.05345	2394	HB
SmiContig28538	1	1.88535	1.7871	5.15842	7.91897	1.7871	1.88535	5.15842	7.91897	1821	HB
c21090_Smj-6h_g1_i2	1.18078	1.70576	1.95417	4.7096	9.96421	1.65499	1.44461	3.98856	8.43869	2320	HB
c22033_Smj-1h_g1_i2	1	1.02608	1.30357	4.49971	6.83835	1.30357	1.02608	4.49971	6.83835	1839	HB
SmiContig29040	7.43499	17.5593	8.53226	3.43494	5.19151	1.14758	2.3617	0.461997	0.698254	1399	HB
c22194_Smj-1h_g1_i3	4.77483	10.3535	5.04767	3.43307	3.5966	1.05714	2.16834	0.718992	0.753242	1442	HB
SmiContig11131	3.48782	4.53234	3.37238	3.5079	8.03818	0.966903	1.29948	1.00576	2.30464	1116	HB
SmiContig25938	1.23785	3.48635	1.19652	1.61526	3.77164	0.966613	2.81645	1.30489	3.04693	654	HB
SmiContig19635	40.829	22.3671	35.1138	120.56	145.138	0.860022	0.547824	2.95281	3.55479	994	HB
SmiContig30877	15.3908	43.9944	12.7754	18.7695	14.4507	0.830068	2.85849	1.21953	0.938918	1332	HB
c4705_Smj-6h_g1_i1	1.30735	1.97174	0.817687	1.46097	2.77575	0.625456	1.5082	1.11751	2.1232	319	HB
c23396_Smj-6h_g1_i1	1.01082	1.54669	1.22174	1.42616	3.00685	1.20867	1.53014	1.4109	2.97467	305	HB
SmiContig28462	10.2052	27.9028	5.90392	5.8977	5.91811	0.57852	2.73417	0.57791	0.57991	871	HB
SmiContig15532	1.84138	1.01531	1.05263	2.03121	4.67082	0.571653	0.551386	1.10309	2.53659	413	HB
c9562_Sye-12h_g1_i3	1.55447	2.27087	1.58805	2.63174	3.71321	1.0216	1.46087	1.69302	2.38873	1885	HB
c18124_Smj-6h_g1_i3	1.31519	1.9792	1.53711	2.0802	3.52713	1.16874	1.50488	1.58168	2.68184	2101	HB
SmiContig16304	1.49869	1.58302	1.81314	0.938355	5.14682	1.20982	1.05627	0.626118	3.43422	596	HB
SmiContig17434	1.57797	2.77504	1.33508	2.23632	3.53061	0.846075	1.75861	1.41721	2.23743	2084	HB
c22786_Smj-6h_g1_i1	1	1.24044	1.22791	1.5	3.09468	1.22791	1.24044	1.5	3.09468	327	HB
c16710_Smj-0h_g1_i1	1.84761	2.20668	1.42029	1.99166	4.42426	0.768715	1.19434	1.07797	2.39459	1924	HB
c9562_Sye-12h_g1_i1	1.14838	2.66359	1.53946	2.14259	2.87624	1.34055	2.31942	1.86574	2.5046	2122	HB
c3781_Smj-6h_g1_i1	1	1.35557	2.21416	2.17856	3.99841	2.21416	1.35557	2.17856	3.99841	696	HB
SmiContig15388	1.49026	0.367398	0.522381	0.362967	3.17715	0.35053	0.246533	0.24356	2.13195	428	HB
SmiContig27388	1.0013	4.41253	1.56319	0.528401	0.645383	1.56116	4.40678	0.527712	0.644542	588	C2H2
SmiContig14300	1.54632	1.60492	2.26521	4.51623	5.15713	1.46491	1.0379	2.92063	3.3351	1486	C2H2
c21482_Sye-12h_g1_i3	4.13437	11.099	5.32717	6.05639	3.91532	1.28851	2.68456	1.46489	0.947018	3220	C2H2
c23880_Sye-1h_g2_i1	3.19237	8.63673	2.87474	3.61804	3.09333	0.900504	2.70543	1.13334	0.968976	1145	C2H2
SmiContig7386	3.86611	17.2548	8.41893	10.1878	5.7535	2.17762	4.46308	2.63515	1.48819	1288	C2H2
SmiContig29042	10.0809	33.2824	7.81915	15.6878	9.55625	0.775641	3.30153	1.55619	0.947957	610	C2H2
SmiContig15384	15.5084	38.3738	11.7844	45.373	15.241	0.759869	2.47438	2.9257	0.982754	1034	C2H2
SmiContig26309	82.1231	232.21	61.9569	139.531	65.8593	0.75444	2.82759	1.69905	0.801958	1005	C2H2
c23650_Smj-1h_g1_i4	3.51461	2.6408	2.61589	6.05375	6.99227	0.744292	0.751378	1.72245	1.98949	1396	C2H2
SmiContig21269	1.16013	2.93664	1.59126	1.48579	3.37052	1.37163	2.5313	1.28071	2.9053	1889	C2H2
c22015_Smj-6h_g6_i1	1.78455	1.41174	1.26956	2.31737	6.63924	0.711413	0.791091	1.29857	3.7204	724	C2H2
c21659_Smj-0h_g1_i3	3.38958	9.65285	9.44616	15.6635	20.8713	2.78682	2.8478	4.62106	6.15748	1048	C2H2
SmiContig17679	5.2638	10.7689	10.4617	14.4812	22.2321	1.98749	2.04584	2.75109	4.22358	1027	C2H2
c21659_Smj-0h_g1_i1	2.93985	9.13227	8.64873	13.8089	20.1748	2.94189	3.10637	4.69713	6.86252	1080	C2H2
SmiContig29443	13.6289	20.8087	8.70718	52.5685	25.9837	0.638877	1.52681	3.85715	1.90652	699	C2H2
SmiContig28345	25.2409	130.165	13.903	74.4968	37.2247	0.550814	5.15691	2.95143	1.47478	1165	C2H2
SmiContig28346	25.7735	133.833	14.0902	75.8313	37.3635	0.546692	5.19263	2.94222	1.44968	1146	C2H2
SmiContig24232	3.96364	7.48239	2.97664	3.84544	7.95272	0.750988	1.88776	0.970181	2.00642	676	C2H2
c15042_Smj-6h_g1_i1	3.48659	8.15992	1.31035	2.52657	2.5716	0.375826	2.34037	0.724652	0.737569	455	C2H2
c15042_Smj-6h_g1_i2	2.71071	5.84003	0.926432	1.45909	3.31962	0.341767	2.15443	0.538267	1.22463	362	C2H2
SmiContig9681	1.42509	0.761221	0.463857	3.93209	5.18315	0.325492	0.534155	2.75918	3.63706	482	C2H2
c14188_Smj-1h_g1_i2	1.77908	12.6546	2.0931	1.81897	1.97649	1.17651	7.113	1.02242	1.11096	1264	HSF
SmiContig26492	2.22729	5.13278	2.27155	2.61939	2.99421	1.01988	2.3045	1.17604	1.34433	771	HSF
SmiContig29542	3.36628	14.6257	3.13379	2.75933	1.48993	0.930936	4.34477	0.819698	0.442604	1415	HSF
SmiContig27343	2.39103	14.6791	2.10649	1.97846	1.64386	0.880999	6.13922	0.827453	0.687512	513	HSF
SmiContig29330	22.2001	48.9324	12.2127	16.5038	9.41232	0.550119	2.20415	0.743412	0.423976	775	HSF
SmiContig28393	7.51717	29.8159	4.04978	7.22808	5.09494	0.538737	3.96637	0.961543	0.677774	1920	HSF
SmiContig8224	1.2952	0.762194	0.666902	1.22334	3.40078	0.514903	0.588476	0.944516	2.62568	745	HSF
SmiContig31085	9.77151	59.9852	17.8471	32.9579	27.5788	1.82644	6.13879	3.37286	2.82236	2090	HSF
c20340_Sye-12h_g1_i3	6.33202	24.5854	2.58626	4.61008	4.11091	0.408442	3.88272	0.728059	0.649226	1777	HSF
SmiContig31086	8.8973	68.6213	34.0506	38.9096	119.538	3.82707	7.71259	4.37319	13.4353	897	HSF
SmiContig19225	1.47559	4.22261	2.67564	0.489719	0.719981	1.81327	2.86165	0.331881	0.487928	571	HSF
c10184_Sye-12h_g1_i1	1.58868	1.37667	4.1024	0.725369	0.922873	2.58227	0.86655	0.456586	0.580905	514	HSF
SmiContig19149	9.93049	25.6303	4.38947	19.388	15.669	0.44202	2.58097	1.95237	1.57786	1180	HSF
c12508_Smj-0h_g1_i1	2.00533	28.6942	4.72643	22.731	20.2322	2.35693	14.309	11.3353	10.0892	657	HSF
c22054_Sye-1h_g2_i1	6.07347	34.6927	4.95058	28.2437	20.2593	0.815116	5.71218	4.65035	3.3357	1114	HSF
c7510_Sye-12h_g1_i1	1.41406	1.26958	1.38681	4.27816	1.3131	0.980736	0.897829	3.02545	0.928604	867	HSF
c11942_Smj-1h_g1_i1	1.2333	4.53981	2.40276	44.7883	9.81547	1.94824	3.68103	36.3158	7.9587	610	C2C2-Dof
c24474_Sye-1h_g2_i7	4.44125	14.6758	4.80981	3.52951	5.13078	1.08299	3.30442	0.794711	1.15526	1206	C2C2-Dof
SmiContig21560	7.84184	21.1977	7.87728	6.33792	6.91038	1.00452	2.70315	0.808218	0.881219	1170	C2C2-Dof
c22174_Smj-6h_g7_i1	6.85995	15.4123	6.50336	10.4686	8.48064	0.948018	2.2467	1.52604	1.23625	1018	C2C2-Dof
SmiContig27087	1.99696	3.81515	1.88198	43.0696	9.03805	0.942423	1.91048	21.5676	4.52591	561	C2C2-Dof
SmiContig31733	6.00684	15.0054	5.5438	3.7382	5.91665	0.922915	2.49805	0.622324	0.984985	1183	C2C2-Dof
c23388_Smj-1h_g3_i9	1.80234	2.05427	2.09344	4.58818	3.02871	1.16151	1.13978	2.54568	1.68043	1246	C2C2-Dof
c23388_Smj-1h_g3_i7	4.6281	5.1166	2.34331	31.8617	7.96768	0.506321	1.10555	6.8844	1.72159	811	C2C2-Dof
SmiContig19242	1.4292	0.543479	4.41669	0.990325	1.3279	3.09032	0.380268	0.692923	0.929119	868	C2C2-Dof
SmiContig11882	7.06738	6.1466	2.58055	49.0291	10.2493	0.365135	0.869714	6.93739	1.45022	722	C2C2-Dof
c19292_Smj-6h_g1_i1	10.5432	12.8802	13.1107	26.5273	16.589	1.24352	1.22166	2.51605	1.57342	1621	TCP
SmiContig7095	14.1535	15.0976	13.9717	29.7838	16.7029	0.987155	1.06671	2.10435	1.18013	1538	TCP
c13718_Smj-6h_g1_i2	1.32493	2.10104	1.76096	4.8768	2.08156	1.32909	1.58577	3.68079	1.57107	395	TCP
c23889_Sye-1h_g2_i1	1.43962	3.63801	1.70942	1.70297	3.36303	1.18741	2.52707	1.18293	2.33606	1119	TCP
SmiContig20662	2.57783	9.53547	6.90526	8.81193	15.4456	2.67871	3.69904	3.41836	5.99172	1180	TCP
SmiContig2016	4.13087	1.87681	2.87688	9.08713	11.4458	0.696434	0.454339	2.19981	2.77079	1550	TCP
c19404_Smj-6h_g1_i1	2.90554	1.85183	2.12311	7.62462	10.9101	0.730714	0.637344	2.62417	3.75495	1486	TCP
c21690_Smj-1h_g1_i1	3.96258	1.48439	3.07986	11.3799	12.4717	0.777236	0.374602	2.87185	3.14738	1589	TCP
SmiContig17702	1.59705	3.19633	1.18223	2.1635	2.69721	0.740254	2.00139	1.35468	1.68886	809	TCP
SmiContig9274	2.42182	3.5213	2.61539	5.95108	4.79525	1.07993	1.45399	2.45728	1.98002	3049	bZIP
c28899_Smj-6h_g1_i1	1.89711	2.42942	2.3186	1.49925	5.12004	1.22217	1.28059	0.790281	2.69887	525	bZIP
SmiContig13078	79.7685	161.432	151.468	334.721	207.799	1.89884	2.02376	4.19616	2.60503	864	bZIP
c1231_Sye-1h_g1_i1	3.8542	8.34559	4.17559	3.14005	1.61483	1.08339	2.16532	0.814709	0.41898	940	bZIP
c15918_Smj-1h_g1_i2	1	1.0037	0.4757	3.107	0.672846	0.4757	1.0037	3.107	0.672846	470	bZIP
SmiContig27056	1.95909	6.82878	2.79911	3.11794	2.2827	1.42878	3.48569	1.59152	1.16518	568	bZIP
SmiContig13588	1.07024	2.661	2.53342	2.62126	3.01317	2.36715	2.48635	2.44922	2.81541	1467	bZIP
c20629_Smj-1h_g1_i5	1.0013	2.73295	2.46943	2.67322	2.66929	2.46621	2.72938	2.66974	2.66581	1323	bZIP
c14736_Smj-0h_g1_i2	2.66452	0.981564	2.83312	8.41333	3.18607	1.06327	0.368383	3.15754	1.19574	890	MADS
SmiContig1647	2.97079	1.35783	4.74512	16.5144	6.19842	1.59726	0.457061	5.55893	2.08646	1068	MADS
SmiContig8746	1	3.09014	0.427493	2.81194	3.33571	0.427493	3.09014	2.81194	3.33571	1046	MADS
SmiContig7778	2.04974	1.01007	1.57867	10.2013	3.22843	0.770179	0.492777	4.97685	1.57504	1133	MADS
c20518_Smj-1h_g2_i3	1.83662	1.25466	1.42334	13.7667	2.13402	0.774981	0.683137	7.49567	1.16193	1309	MADS
SmiContig5988	2.67162	7.27004	3.39742	3.99801	6.04256	1.27167	2.72121	1.49647	2.26176	1031	MADS
SmiContig1914	5.81528	14.8727	4.58274	7.56879	8.02106	0.788051	2.55752	1.30154	1.37931	1694	MADS
c3078_Sye-1h_g1_i1	1.13133	2.29	0.452223	0.226238	0.153513	0.399727	2.02417	0.199975	0.135693	412	MADS
SmiContig25824	1.7738	4.32624	2.23681	2.85408	5.09087	1.26103	2.43897	1.60902	2.87004	733	Orphans
SmiContig18016	7.23457	10.2466	9.49479	25.1129	15.627	1.31242	1.41634	3.47124	2.16004	798	Orphans
c24768_Smj-1h_g1_i1	1	0.581676	1.6541	6.43619	0.818865	1.6541	0.581676	6.43619	0.818865	811	Orphans
SmiContig34092	2.09502	5.92021	2.77164	2.56777	2.17795	1.32297	2.82585	1.22565	1.03958	363	Orphans
SmiContig9067	7.86528	18.2464	8.51769	11.1936	7.76102	1.08295	2.31987	1.42316	0.986744	891	Orphans
SmiContig6924	1.36499	0.364559	0.979094	2.73723	1.02643	0.717288	0.267078	2.00531	0.751966	647	Orphans
c24944_Smj-6h_g1_i1	3.05694	2.12275	1.85735	6.16237	6.10802	0.607585	0.694402	2.01586	1.99808	321	Orphans
c23220_Smj-1h_g1_i1	1.67553	1.08696	1.03032	3.32269	1.0687	0.614921	0.648725	1.98307	0.637828	651	Orphans
c23297_Sye-1h_g1_i2	1.85876	6.48149	3.15884	3.42632	3.8907	1.69943	3.48699	1.84334	2.09317	1333	G2-like
SmiContig11890	2.79961	2.74107	2.04681	1.98717	7.43202	0.731106	0.979089	0.709802	2.65466	1329	G2-like
SmiContig29148	1.67653	4.00125	1.80838	0.924505	2.41967	1.07864	2.38663	0.551439	1.44326	941	G2-like
c617_Smj-6h_g1_i2	1	2.53691	2.19085	2.15913	3.78162	2.19085	2.53691	2.15913	3.78162	781	G2-like
c617_Smj-6h_g1_i1	1	1.23988	0.207402	0.374684	3.4616	0.207402	1.23988	0.374684	3.4616	1078	G2-like
SmiContig26557	6.17964	14.8686	1.30046	2.04353	7.96608	0.210443	2.40607	0.330687	1.28908	745	G2-like
SmiContig29194	2.64789	17.7769	7.61036	1.77543	1.94093	2.87412	6.7136	0.670505	0.733009	630	LOB
SmiContig28463	11.8087	23.9938	12.4665	19.0741	31.1512	1.05571	2.03188	1.61526	2.63799	1093	LOB
c27844_Smj-6h_g1_i1	1.5736	2.24145	1.22576	0.153306	4.38641	0.778956	1.42441	0.0974238	2.78751	608	LOB
SmiContig7021	11.4396	43.0899	36.4247	25.0868	72.4153	3.18408	3.76671	2.19297	6.33021	637	LOB
SmiContig24340	1.7059	4.62945	3.02952	5.71798	11.6632	1.77591	2.71379	3.35188	6.83695	451	LOB
SmiContig15962	4.37412	2.97741	3.1165	11.28	14.4613	0.712487	0.680688	2.57881	3.3061	801	LOB
SmiContig11648	21.1236	15.313	22.9186	24.6632	48.6687	1.08497	0.724925	1.16756	2.30399	1214	MYB-related
c18854_Smj-1h_g1_i2	2.8174	1.52799	2.9367	3.7229	6.54855	1.04235	0.542343	1.3214	2.32433	829	MYB-related
SmiContig17047	2.72577	1.97263	1.60272	2.59844	7.15974	0.587986	0.723694	0.953287	2.62668	558	MYB-related
c9790_Smj-1h_g1_i1	1.38974	1.80743	1.10137	2.21928	6.85441	0.792503	1.30055	1.5969	4.93215	406	MYB-related
SmiContig22538	75.1161	182.978	100.425	79.5349	99.9683	1.33693	2.43593	1.05883	1.33085	3338	MYB-related
SmiContig4954	23.9006	178.209	80.6823	79.3154	102.172	3.37574	7.45624	3.31855	4.27485	3529	MYB-related
SmiContig12240	4.93039	10.5576	8.65353	11.0316	19.6087	1.75514	2.14134	2.23746	3.97712	844	CCAAT
c32284_Smj-6h_g1_i1	1	1.13594	0.807561	0.577151	2.0234	0.807561	1.13594	0.577151	2.0234	323	CCAAT
SmiContig27295	2.3959	7.40617	3.08731	2.63406	6.74315	1.28858	3.09118	1.0994	2.81446	519	CCAAT
SmiContig28079	4.5422	4.69164	13.7709	4.60479	15.2328	3.03176	1.0329	1.01378	3.35362	1255	CCAAT
SmiContig17371	2.93233	3.17395	1.16044	14.7662	2.07907	0.395741	1.0824	5.03566	0.709017	578	CCAAT
c14867_Smj-0h_g1_i1	32.8375	68.5596	39.3159	1474.63	504.467	1.19728	2.08784	44.9069	15.3625	829	Tify
SmiContig12974	2.24227	5.98184	2.22251	150.881	51.6448	0.991188	2.66776	67.2896	23.0324	1291	Tify
SmiContig11926	3.34029	6.76643	2.23191	263.644	60.2946	0.668178	2.0257	78.9285	18.0507	896	Tify
SmiContig7563	2.57001	7.15513	1.01916	142.838	52.2584	0.396559	2.78408	55.5788	20.3339	1365	Tify
c17321_Sye-1h_g1_i1	10.0189	19.8666	8.98278	8.80871	5.97715	0.896587	1.98292	0.879213	0.596589	1492	C2C2-GATA
SmiContig1932	9.62875	22.697	8.00338	9.19821	6.86276	0.831196	2.35721	0.955285	0.712736	1493	C2C2-GATA
c20201_Sye-12h_g2_i3	8.36851	17.2617	6.00724	7.20884	6.05577	0.717839	2.0627	0.861425	0.723638	1497	C2C2-GATA
c19057_Smj-0h_g1_i3	2.70895	11.9175	4.56205	3.29239	2.59193	1.68407	4.39932	1.21538	0.956805	972	FAR1
SmiContig26280	1.34182	4.30034	1.96122	2.3567	3.0351	1.46162	3.20487	1.75635	2.26194	646	FAR1
c12439_Sye-12h_g1_i1	1.48221	1.28531	1.56006	1.63526	12.2696	1.05252	0.867158	1.10326	8.27795	836	FAR1
c15132_Smj-6h_g1_i1	1.26339	1.98746	1.13877	1.03742	2.79191	0.901363	1.57312	0.821144	2.20986	589	mTERF
SmiContig28531	1.6748	5.92638	2.83553	3.86609	3.78365	1.69305	3.53855	2.30838	2.25916	1393	mTERF
SmiContig25417	1.78645	4.50683	1.62014	1.62104	2.26866	0.906901	2.52278	0.907407	1.26992	460	mTERF
SmiContig33835	0.992623	2.67632	1.43596	1.67622	5.78855	1.44663	2.69621	1.68868	5.83157	519	PLATZ
SmiContig10632	2.34527	3.8716	2.20191	4.02497	6.15705	0.938875	1.65081	1.71621	2.62531	440	PLATZ
c24580_Sye-1h_g4_i3	6.81166	45.5963	21.5952	30.5	29.8147	3.17032	6.69386	4.47762	4.37701	1381	PLATZ
SmiContig4206	1.84822	5.36887	2.64827	2.19633	1.34429	1.43288	2.90489	1.18835	0.727342	3513	RWP-RK
c25580_Sye-1h_g1_i7	1.09794	3.16305	1.52151	1.47952	0.845179	1.38578	2.88089	1.34754	0.769785	3143	RWP-RK
c23544_Sye-12h_g1_i2	1.70456	4.43594	1.9574	2.11566	1.16897	1.14833	2.6024	1.24118	0.685791	514	RWP-RK
SmiContig16546	3.90925	11.6815	3.27021	4.97502	9.49443	0.836531	2.98817	1.27263	2.42871	433	zf-HD
SmiContig33209	1.09833	3.92965	1.41832	3.3686	2.29792	1.29135	3.57785	3.06703	2.0922	578	zf-HD
SmiContig11525	3.84922	9.7899	1.86457	3.8022	8.95151	0.484404	2.54335	0.987786	2.32554	431	zf-HD
SmiContig25727	1.87946	6.98638	2.85484	1.00226	3.01786	1.51896	3.71722	0.533267	1.6057	744	C2C2-CO-like
SmiContig25576	2.43796	3.4184	1.38869	2.17104	4.87931	0.569611	1.40216	0.890514	2.00139	644	C2C2-CO-like
SmiContig28089	3.79836	12.6769	5.18068	9.01426	3.63334	1.36393	3.33746	2.3732	0.956555	1381	C3H
SmiContig32381	79.0889	169.846	46.9062	57.9196	47.4521	0.593082	2.14753	0.732336	0.599984	2562	C3H
SmiContig2451	7.62667	9.99487	8.55008	23.823	14.4608	1.12108	1.31052	3.12364	1.89608	3074	CAMTA
c17486_Smj-1h_g1_i2	7.32948	9.78276	9.03495	25.7746	14.0346	1.23269	1.33471	3.51656	1.91481	3096	CAMTA
SmiContig9022	3.17471	9.4318	4.68549	7.48624	6.86327	1.47588	2.97092	2.35809	2.16186	1519	DBP
c23251_Smj-1h_g5_i7	2.3977	7.26337	3.47291	6.8444	5.37992	1.44843	3.02931	2.85456	2.24378	1495	DBP
SmiContig17513	1.81548	4.68864	1.66662	1.55061	1.48036	0.918005	2.58259	0.854102	0.815409	395	LIM
SmiContig34370	4.41523	6.61473	1.2381	1.59559	10	0.280416	1.49816	0.361383	2.26489	313	LIM
SmiContig9544	16.0022	11.5546	15.4116	69.0656	36.8879	0.963094	0.722068	4.31602	2.30518	1624	OFP
c6829_Sye-1h_g1_i1	3.09594	2.37272	1.66125	8.99281	5.18387	0.53659	0.766397	2.90471	1.67441	486	OFP
SmiContig14837	1.85147	2.89627	1.90836	1.75868	6.47818	1.03073	1.56431	0.949882	3.49894	371	SRS
SmiContig15261	2.40264	2.16932	2.00071	0.417046	7.64064	0.83271	0.902889	0.173578	3.1801	447	SRS
SmiContig16678	3.95096	3.72813	5.71626	15.4812	12.6933	1.4468	0.943601	3.91835	3.21271	867	Trihelix
SmiContig9607	92.1876	234.954	201.731	236.17	221.743	2.18827	2.54865	2.56184	2.40535	2099	Trihelix
SmiContig27623	1.83157	5.65265	2.69779	3.09294	2.86188	1.47293	3.08623	1.68868	1.56253	442	TUB
SmiContig19591	21.0804	43.358	18.2201	19.0041	12.6689	0.864313	2.05679	0.901506	0.60098	1630	TUB
SmiContig9465	330.176	357.406	1611.15	440.494	600.202	4.87969	1.08247	1.33412	1.81783	2483	GRAS
c22609_Smj-1h_g2_i2	2.71417	4.11331	2.15078	6.01949	3.41524	0.792426	1.51549	2.2178	1.2583	2247	GRAS
SmiContig30865	2.8489	6.04403	3.0386	3.12182	3.33304	1.06659	2.12154	1.0958	1.16994	2236	EIL
SmiContig15623	1	0.373064	0.265218	3.81464	2.58842	0.265218	0.373064	3.81464	2.58842	562	LFY
SmiContig25013	1.72941	3.55823	1.3621	0.973471	3.71559	0.787611	2.05749	0.562893	2.14847	383	Sigma70-like
SmiContig13353	5.35	3.13947	5.28172	19.6846	16.6354	0.987237	0.586817	3.67936	3.10942	896	GeBP
