# Supplementary material for: Comprehensive transcriptome profiling of Salvia miltiorrhiza for discovery of genes associated with the biosynthesis of tanshinones and phenolic acids
Source: Sci Rep. 2017 Sep 5;7:10554. doi: 10.1038/s41598-017-10215-2 (PMC5585387; doi:10.1038/s41598-017-10215-2)
Supplement: Supplementary file 9 — Supplementray Table S8 [file 41598_2017_10215_MOESM9_ESM.xlsx]

## Sheet: Title Page
Comprehensive transcriptome profiling of Salvia miltiorrhiza for discovery of genes associated with the biosynthesis of tanshinones and phenolic acids
Wei Zhou, Qiang Huang, Xiao Wu, Zewen Zhou, Mingquan Ding, Min Shi, Fenfen Huang, Shen Li, Yao Wang, Guoyin Kai

## Sheet: Table S8
Table S8 Primers for qRT-PCR detection
Primers	Sequences (5’-3’)
SmAACT1-285F	AGTCTGTGCCTCTGGAATGAAAGC
SmAACT1-479R	ACATCCCAGAGTCCGTCCTTCAG
SmKSL1- 1480F	GTGTGACCCTTCTGCTAGCA
SmKSL1 -1630R	TGCATTGTCTTGGGAAGATG
SmGGPPS1 -603F	GCTGTGCTCGCAGGGGATG
SmGGPPS1 -774R	ATCGCCGGTGCAGTTCAGG
SmCMK-255F	GGATGCTGGGATTTCAAGACTCA
SmCMK-622R	CACTAAACTGATTTGCTGCCCACA
SmDXS2 -1828F	TTGGAGATTGGGAAGGGAAGGAT
SmDXS2 -1980R	AGGCTTGCAGAATCTCGCATCAG
SmHMGR-982F	TCGTTTTCAATAAGTCGAGTAGA
SmHMGR-1142R	ATTCTGAAGGAAGTCCAAAACAT
SmHMGS-282F	GATGAGCATGACAGCGGTTACTTC
SmHMGS-362R	GGATTTGCTCTTGTCGAGTACGGT
SmDXR-1248F	CGACGAGAAAATCGGATACCTGG
SmDXR-1424R	CATACAAGAGCAGGACTCAAACCG
SmIPPI-1422F	GCAACGATCCACAACTAAGGT
SmIPPI-1572R	ATGCCGAGTTCATCCAACAG
SmFPPS-340F	ATGCTGGTTTAGAGTCCCCAAGGT
SmFPPS-585R	CTGAACAATGCGGCGATGAAGAG
SmPAL1-1065F	TACCTCGTCGCCCTATGCCAAG
SmPAL1-1182R	ATTGACGCCCATTGTGAGAGTT
SmHPPR-614F	TGACTCCAGAAACAACCCACATT
SmHPPR-752R	CCCAGACGACCCTCCACAAG
SmC4L1-264F	ATTCGCATTCGCATTTCTCGG
SmC4L1-425R	GCGGCGTAGTGCTTCACCTTT
SmTAT-227F	CAACTGCTGGTCTTCCACAAAC
SmTAT-369R	GCGAGCCAAAACGGACA
SmC4H-1021F	CCAGGAGTCCAAATAACAGAGC
SmC4H-1204R	GCCACCAAGCGTTCACCAAGAT
SmRAS-648F	CGAGATCGCCTACTCCAAGTTCAAG
SmRAS-889R	AGATGGCGTTACCGAAGTATCCCTG
SmCYP98A14-325F	CAGGATTTGATTTGGGCGGACTA
SmCYP98A14-569R	AACCTTTTCCCAAATACCAGCCT
18srRNAF	CCAGGTCCAGACATAGTAAG
18srRNAR	GTACAAAGGGCAGGGACGTA
